# Supplementary material for: Papyrus: a large-scale curated dataset aimed at bioactivity predictions
Source: J Cheminform. 2023 Jan 6;15:3. doi: 10.1186/s13321-022-00672-x (PMC9824924; doi:10.1186/s13321-022-00672-x)
Supplement: Supplementary file 2 — Additional file 2. Tables S1–S13. [file 13321_2022_672_MOESM2_ESM.xlsx]

## Sheet: README
	Papyrus - A large scale curated dataset aimed at bioactivity predictions
	O. J. M. Béquignon1†, B. J. Bongers1†, W. Jespers1, A. P. IJzerman1, B. van der Water1, G. J. P. van Westen1*
	1 Division of Drug Discovery and Safety, Leiden Academic Centre for Drug Research, Leiden University, Leiden, The Netherlands
	* Corresponding author Email: gerard@lacdr.leidenuniv.nl (GJPW)
	† These authors contributed equally to this work
	Supplementary Tables

## Sheet: Supp. Table 1
	Appendix 1: Data validity comments used to filter ChEMBL29 data. *data with such validity comments were disregarded entirely.
	Outside typical range
	Non standard unit for type
	Potential missing data
	Potential transcription error
	Potential author error
	Author confirmed error*

## Sheet: Supp. Table 2
	Appendix 2: Case insensitive data activity comments used to filter ChEMBL29 data
	inconclusive
	unspecified
	Indeterminate
	Ineffective
	Insoluble
	Insufficient
	Lack of solubility
	Not Determined
	ND(Insoluble)
	tde
	not tested
	uncertain
	No compound available
	No compound detectable
	No data
	Non valid test
	Not assayed
	OUTCOME = Not detected
	Precipitate
	Precipitated
	Precipitates under the conditions of the study
	Precipitation
	Qualitative measurement
	Too insoluble
	Unable to be measured
	Unable to calculate

## Sheet: Supp. Table 3
	Appendix 3: Assay confidence scores associated with high quality ChEMBL29 data
	Confidence Score	Meaning
	0	Target assignment has yet to be curated
	1	Target assigned is non-molecular
	2	Target assigned is molecular non-protein target
	3	Multiple homologous protein targets may be assigned
	4	Multiple direct protein targets may be assigned
	5	Multiple direct protein targets may be assigned
	6	Homologous protein complex subunits assigned
	7	Direct protein complex subunits assigned
	8	Homologous single protein target assigned
	9	Direct single protein target assigned

## Sheet: Supp. Table 4
	Appendix 4: Rules for reversing standard relation signs if data are censored
	Standard relation	Modified sign
	=	=
	>	<
	>=	<
	>>	<
	<	>
	<=	>
	<<	>
	~	Data disregarded

## Sheet: Supp. Table 5
	Appendix 5: Standard units considered as expressing molar and mass concentrations along with scaling factors applied prior to molar concentrations, when needed, and log-scale transformation.
	Standard units	Scaling factor of standard value
	ng ml-1	10⁶
	ng/ml
	mg l-1	10³
	ug ml-1
	ug.mL-1
	M	1
	mg/ml
	10'8nM	10⁻¹
	10'7nM	10⁻²
	mM	10⁻³
	10'8pM	10⁻⁴
	10'7pM	10⁻⁵
	uM	10⁻⁶
	µM
	10'6pM
	umol/dm3
	10'5pM	10⁻⁷
	nM	10⁻⁹
	10'3pM
	10'-4umol/L	10⁻¹⁰
	fM	10⁻¹²
	10'-4nM	10⁻¹³

## Sheet: Supp. Table 6
	Appendix 6: Insensitive case derivatives of standard types already expressed on log-scale.
	Standard types
	pEC50
	Log EC50
	-Log EC50
	pIC50
	-Log IC50
	Log IC50
	logIC50
	pKi
	-Log Ki
	Log Ki
	logKi
	pKi(uM)
	pKd
	pXC50

## Sheet: Supp. Table 7
	Appendix 7: Entrez gene identifiers not automatically resolved to a unique Swiss-Prot accession. The accessions kept for each Entrez gene identifier are highlighted in bold.
	Entrez Gene ID	Automatically assigned accessions	Reviewing status	Protein name
	2778	O95467 P63092 P84996 Q5JWF2	reviewed	Guanine nucleotide-binding protein G(s) subunit alpha
	5621	F7VJQ1 P04156	reviewed	Major prion protein
	7177	P20231 Q15661	reviewed	Tryptase alpha/beta-1
	367315	G3V962 Q33BM1	unreviewed	G protein-coupled receptor GPR35

## Sheet: Supp. Table 8
	Appendix 8: Set of reactions applied to Sharma et al’s dataset
	SMARTS reactions
	[#7H1:1]~1~[#6:2]~[#6:3]~[#7X3:4]=[#6:5]~1>>[#7H0:1]=1~[#6:2]~[#6:3]~[#7X3:4]-[#6:5]~1
	[NX3:1]2=[C:2][C:3]=[C:4]1[N:5]=[C:6][N:7]=[C:8][C:9]1=[C:10]2>>[N+1:1]2=[C:2][C:3]=[C:4]1[N:5]=[C:6][N:7]=[C:8][C:9]1=[C:10]2
	[C:1]([C:2])(=[O:3])([C:4])[N:5]>>[C+1:1]([C:2])(=[O:3])([C:4])[N:5]
	[N:1]1=[C:2][C:3]=[C:4]([C:5]=[C:6]1)[c:7]2[nH:8][c:9]3[c:10][c:11][c:12][n:13][c:14]3[c:15]2>>[N:1]1[C:2]=[C:3][C:4]([C:5]=[C:6]1)=[C:7]2[NH0:8]=[C:9]3[C:10]=[C:11][C:12]=[N:13][C:14]3=[C:15]2
	[O:1][N:2]1=[C:3][C:4]=[C:5][c:6]2[nH:7][c:8][c:9][c:10]12>>[O:1][N:2]1[C:3]=[C:4][C:5]=[C:6]2[NH0:7]=[C:8][C:9]=[C:10]12
	[c:1]1[c:2][c:3][c:4]2[N:5][N:6](=[C:7][c:8]2[c:9]1)>>[C:1]=1[C:2]=[C:3][C:4]2=[N:5][N:6]([C:7]=[c:8]2[C:9]1)
	[N:1]1=[C:2][c:3]2[c:4][c:5][c:6][c:7][c:8]2[C:9][C:10]1>>[N:1]1[C:2]=[C:3]2[C:4]=[C:5][C:6]=[C:7][C:8]2=[C:9][C:10]1
	[N:1]1=[C:2][C:3][C:4][c:5]2[c:6][c:7][c:8][c:9][c:10]12>>[N:1]1[C:2]=[C:3][C:4]=[C:5]2[C:6]=[C:7][C:8]=[C:9][C:10]12
	[N:1]1=[C:2][C:3]=[C:4]2[C:5]=[C:6][C:7]=[C:8][C:9]2=[C:10]1>>[N:1]1[C:2]=[C:3][C:4]2=[C:5][C:6]=[C:7][C:8]=[C:9]2[C:10]1
	[C:1]1=[C:2][N:3][N:4]([C:5])=[C:6]1>>[C:1]=1[C:2]=[N:3][N:4]([C:5])[C:6]1
	[C:1][N:2]=1[C:3]=[C:4][C:5]=[C:6]([C:7]=1)[O:8]>>[C:1][N+1:2]=1[C:3]=[C:4][C:5]=[C:6]([C:7]=1)[O:8]
	[C:1][N:2]1=[N:3][C:4](=[C:5]([N:6]1))>>[C:1][N:2]1[N:3]=[C:4]([C:5](=[N:6]1))
	[N:1][N:2]5=[C:3][c:4]6[c:5][c:6][c:7][c:8][c:9]6[C:10]=[C:11]5>>[N:1][N+1:2]5=[C:3][c:4]6[c:5][c:6][c:7][c:8][c:9]6[C:10]=[C:11]5
	[C:1]1=[C:2][N:3](=[C:4][C:5]=[C:6]1)[B:7]>>[C:1]1=[C:2][N+1:3](=[C:4][C:5]=[C:6]1)[B:7]

## Sheet: Supp. Table 9
	Appendix 9: Patent years of filing collected through Google Cloud BigQuery API
	Patent publication number	Patent application number	Patent PCT number	Patent family ID	Publication date	Filing date	Priority date
	US-6103728-A	US-80733997-A		23908543	20000815	19970228	19950607
	WO-2015140566-A1	GB-2015050819-W	PCT/GB2015/050819	50686594	20150924	20150319	20140320
	WO-2013046041-A1	IB-2012002387-W	PCT/IB2012/002387	47522727	20130404	20121001	20110930
	WO-2008032041-A1	GB-2007003423-W	PCT/GB2007/003423	38651247	20080320	20070912	20060914
	WO-0132651-A1	GB-0004181-W	PCT/GB2000/004181	26153696	20010510	20001101	19991105
	WO-0112609-A1	US-0022727-W	PCT/US2000/022727	23492297	20010222	20000819	19990819
	WO-2008152387-A1	GB-2008002009-W	PCT/GB2008/002009	39767017	20081218	20080612	20070612
	WO-2015162461-A1	IB-2014060991-W	PCT/IB2014/060991	50819761	20151029	20140424	20140424
	US-6362193-B1	US-52921400-A	PCT/US1998/021189	22035230	20020326	19981008	19971008
	US-6407102-B1	US-30511599-A		26045937	20020618	19990504	19980504
	WO-0075120-A1	US-0015188-W	PCT/US2000/015188	22479135	20001214	20000602	19990604
	WO-9948868-A2	US-9906468-W	PCT/US1999/006468	27568389	19990930	19990326	19980326
	WO-2014059383-A1	US-2013064716-W	PCT/US2013/064716	49474737	20140417	20131011	20121012
	EP-1088821-A1	EP-99810869-A		8243049	20010404	19990928	19990928
	WO-9614843-A2	US-9514723-W	PCT/US1995/014723	23321325	19960523	19951109	19941110
	US-2006105445-A1	US-52357705-A	PCT/EP2003/008375	31497085	20060518	20030729	20020729
	WO-0172745-A1	GB-0101423-W	PCT/GB2001/001423	26243984	20011004	20010328	20000329
	WO-2007023186-A1	EP-2006065688-W	PCT/EP2006/065688	35276409	20070301	20060825	20050826
	WO-2014033448-A1	GB-2013052252-W	PCT/GB2013/052252	47045551	20140306	20130828	20120829
	US-6399633-B1	US-46866599-A		22918541	20020604	19991221	19990201
	US-6432979-B1	US-63478700-A		26893578	20020813	20000809	19990812
	WO-2004004720-A1	GB-0302864-W	PCT/GB2003/002864	30118822	20040115	20030703	20020703
	WO-2008032064-A1	GB-2007003459-W	PCT/GB2007/003459	38951292	20080320	20070912	20060914
	US-6093742-A	US-88416097-A		25384090	20000725	19970627	19970627
	US-6455534-B2	US-82460601-A		27392143	20020924	20010402	19940125
	WO-9943676-A2	US-9903451-W	PCT/US1999/003451	21864658	19990902	19990218	19980226
	WO-2015042497-A2	US-2014056702-W	PCT/US2014/056702	52689330	20150326	20140921	20130922
	WO-0153274-A1	US-0101723-W	PCT/US2001/001723	22647011	20010726	20010119	20000121
	WO-2014106800-A2	IB-2013061358-W	PCT/IB2013/061358	51062519	20140710	20131227	20130104
	WO-2015191745-A1	US-2015035147-W	PCT/US2015/035147	53514391	20151217	20150610	20140613
	WO-9609294-A1	GB-9502202-W	PCT/GB1995/002202	27267381	19960328	19950918	19940919
	WO-2004017968-A1	EP-0309191-W	PCT/EP2003/009191	31197088	20040304	20030819	20020819
	WO-2014128612-A1	IB-2014059071-W	PCT/IB2014/059071	50236229	20140828	20140218	20130220
	WO-2012020215-A1	GB-2011001187-W	PCT/GB2011/001187	43066523	20120216	20110809	20100809
	WO-2010008847-A2	US-2009048299-W	PCT/US2009/048299	41550954	20100121	20090623	20080624
	WO-2012007926-A1	IB-2011053161-W	PCT/IB2011/053161	44509505	20120119	20110715	20100716
	WO-2008016675-A1	US-2007017244-W	PCT/US2007/017244	38705006	20080207	20070801	20060801
	WO-2015162456-A1	IB-2014060985-W	PCT/IB2014/060985	50819759	20151029	20140424	20140424
	WO-2010151737-A2	US-2010039937-W	PCT/US2010/039937	43127309	20101229	20100625	20090625
	WO-2008131922-A1	EP-2008003357-W	PCT/EP2008/003357	38671030	20081106	20080425	20070426
	US-6329375-B1	US-12913998-A		26733627	20011211	19980804	19970805
	EP-0537742-B1	EP-92117632-A		26547274	19960821	19921015	19911015
	WO-9707131-A1	EP-9603479-W	PCT/EP1996/003479	10779357	19970227	19960806	19950817
	WO-2011100502-A1	US-2011024449-W	PCT/US2011/024449	44063496	20110818	20110211	20100211
	WO-2013102059-A1	US-2012072043-W	PCT/US2012/072043	47682789	20130704	20121228	20111230
	WO-2010074586-A1	NZ-2009000298-W	PCT/NZ2009/000298	42287972	20100701	20091221	20081223
	WO-2004018458-A1	EP-0309219-W	PCT/EP2003/009219	31197117	20040304	20030820	20020820
	US-6100254-A	US-94883997-A		25488305	20000808	19971010	19971010
	WO-0220524-A1	US-0120703-W	PCT/US2001/020703	22864461	20020314	20010628	20000901
	WO-0147892-A1	US-0035616-W	PCT/US2000/035616	23880238	20010705	20001229	19991229
	WO-2013071264-A1	US-2012064719-W	PCT/US2012/064719	48290670	20130516	20121112	20111111
	WO-2007134828-A1	EP-2007004501-W	PCT/EP2007/004501	36687588	20071129	20070521	20060523
	WO-0153268-A2	US-0101477-W	PCT/US2001/001477	22644536	20010726	20010118	20000118
	US-2010087456-A1	US-56976009-A		41572575	20100408	20090929	20080930
	WO-2015054317-A1	US-2014059572-W	PCT/US2014/059572	52813600	20150416	20141007	20131007
	US-5597837-A	US-22575594-A		27056721	19970128	19940411	19900416
	WO-2015191754-A2	US-2015035161-W	PCT/US2015/035161	54545432	20151217	20150610	20140613
	WO-2014033447-A2	GB-2013052251-W	PCT/GB2013/052251	49118571	20140306	20130828	20120829
	WO-2010119264-A1	GB-2010000773-W	PCT/GB2010/000773	40940522	20101021	20100416	20090416
	WO-2013083604-A1	EP-2012074446-W	PCT/EP2012/074446	47471708	20130613	20121205	20111209
	WO-2012117048-A1	EP-2012053504-W	PCT/EP2012/053504	43921019	20120907	20120301	20110302
	WO-2010103094-A1	EP-2010053165-W	PCT/EP2010/053165	40612824	20100916	20100312	20090313
	WO-9961422-A1	US-9912069-W	PCT/US1999/012069	26776832	19991202	19990528	19980529
	US-6410540-B1	US-38549499-A		26794440	20020625	19990827	19980828
	WO-9935146-A1	EP-9900048-W	PCT/EP1999/000048	10825153	19990715	19990108	19980112
	WO-2014005182-A1	AU-2013000728-W	PCT/AU2013/000728	49881161	20140109	20130704	20120704
	US-6002008-A	US-4971898-A		26718738	19991214	19980327	19970403
	WO-2007095588-A1	US-2007062157-W	PCT/US2007/062157	38226373	20070823	20070214	20060214
	WO-2011053476-A1	US-2010053047-W	PCT/US2010/053047	43086490	20110505	20101018	20091102
	WO-03078402-A1	FR-0300751-W	PCT/FR2003/000751	27763684	20030925	20030307	20020311
	WO-0114375-A1	GB-0003139-W	PCT/GB2000/003139	10859538	20010301	20000815	19990821
	WO-2012037226-A1	US-2011051563-W	PCT/US2011/051563	44898157	20120322	20110914	20100914
	WO-2012135697-A2	US-2012031575-W	PCT/US2012/031575	46932402	20121004	20120330	20110330
	WO-0134605-A1	US-0029875-W	PCT/US2000/029875	22595694	20010517	20001027	19991110
	US-6040320-A	US-10669898-A		21970448	20000321	19980629	19970630
	WO-0056709-A1	US-0007704-W	PCT/US2000/007704	27494607	20000928	20000322	19990324
	WO-2015001021-A1	EP-2014064184-W	PCT/EP2014/064184	48740949	20150108	20140703	20130704
	WO-2004029040-A1	US-0330223-W	PCT/US2003/030223	32043390	20040408	20030924	20020927
	WO-2004041822-A1	EP-0311896-W	PCT/EP2003/011896	32312700	20040521	20031027	20021104
	WO-2013128029-A1	EP-2013054225-W	PCT/EP2013/054225	47845989	20130906	20130301	20120301
	WO-0055141-A1	EP-0002228-W	PCT/EP2000/002228	7901043	20000921	20000314	19990315
	WO-2010090716-A1	US-2010000234-W	PCT/US2010/000234	42145005	20100812	20100128	20090130
	WO-0155148-A1	US-0032572-W	PCT/US2000/032572	22652409	20010802	20001130	20000127
	WO-2015007219-A1	CN-2014082377-W	PCT/CN2014/082377	52345756	20150122	20140717	20130718
	US-5811549-A	US-97652297-A		21740430	19980922	19971121	19960111
	US-5710173-A	US-48708995-A		23934367	19980120	19950607	19950607
	US-6395734-B1	US-32229799-A		26776832	20020528	19990528	19980529
	WO-2014075392-A1	CN-2013001394-W	PCT/CN2013/001394	50730541	20140522	20131115	20121116
	WO-2013152717-A1	CN-2013073974-W	PCT/CN2013/073974	49327114	20131017	20130409	20120410
	US-2012142724-A1	US-201113298319-A		46162794	20120607	20111117	20101203
	WO-2006070202-A1	GB-2005005109-W	PCT/GB2005/005109	35986149	20060706	20051230	20041230
	WO-2004043953-A1	GB-0304973-W	PCT/GB2003/004973	9947823	20040527	20031114	20021114
	WO-0035920-A2	EP-9909779-W	PCT/EP1999/009779	22344875	20000622	19991210	19981217
	US-2012295948-A1	US-201113576105-A	PCT/KR2011/000611	44355925	20121122	20110128	20100205
	WO-2007042786-A2	GB-2006003751-W	PCT/GB2006/003751	35451783	20070419	20061009	20051014
	WO-0012074-A2	US-9919845-W	PCT/US1999/019845	26794440	20000309	19990827	19980828
	US-6184226-B1	US-14191698-A		22497802	20010206	19980828	19980828
	WO-2006075152-A1	GB-2006000087-W	PCT/GB2006/000087	34203901	20060720	20060111	20050111
	WO-2004087707-A1	GB-2004001214-W	PCT/GB2004/001214	33136070	20041014	20040318	20030331
	WO-2008032072-A1	GB-2007003473-W	PCT/GB2007/003473	38819714	20080320	20070912	20060914
	WO-9640673-A1	US-9609077-W	PCT/US1996/009077	23933352	19961219	19960604	19950607
	WO-2009155121-A2	US-2009045713-W	PCT/US2009/045713	40902593	20091223	20090529	20080530
	WO-2007042784-A2	GB-2006003748-W	PCT/GB2006/003748	35451786	20070419	20061009	20051014
	US-5990146-A	US-13547098-A		26735512	19991123	19980817	19970820
	WO-2010114494-A1	SG-2010000133-W	PCT/SG2010/000133	42224431	20101007	20100401	20090403
	WO-2010056320-A2	US-2009006071-W	PCT/US2009/006071	42170586	20100520	20091111	20081111
	WO-2012006203-A1	US-2011042508-W	PCT/US2011/042508	44533080	20120112	20110630	20100707
	WO-2007006547-A1	EP-2006006765-W	PCT/EP2006/006765	37036625	20070118	20060711	20050711
	WO-9961444-A2	US-9910187-W	PCT/US1999/010187	26775058	19991202	19990510	19980526
	US-6376527-B1	US-30573799-A		46203598	20020423	19990505	19980505
	WO-9833798-A2	US-9801343-W	PCT/US1998/001343	26713919	19980806	19980126	19970205
	WO-2007097470-A2	JP-2007053859-W	PCT/JP2007/053859	38245341	20070830	20070222	20060223
	WO-0018740-A1	US-9922056-W	PCT/US1999/022056	22585009	20000406	19990922	19980929
	WO-2010094956-A1	GB-2010050257-W	PCT/GB2010/050257	42232647	20100826	20100216	20090217
	WO-2011121366-A1	GB-2011050668-W	PCT/GB2011/050668	42228808	20111006	20110401	20100401
	WO-2011092197-A1	EP-2011051060-W	PCT/EP2011/051060	42140100	20110804	20110126	20100126
	WO-0146196-A1	US-0034259-W	PCT/US2000/034259	22623214	20010628	20001221	19991221
	WO-9917759-A2	US-9820910-W	PCT/US1998/020910	22033733	19990415	19981005	19971006
	WO-2011048111-A1	EP-2010065746-W	PCT/EP2010/065746	41462531	20110428	20101019	20091019
	WO-0035908-A1	EP-9909624-W	PCT/EP1999/009624	26810131	20000622	19991208	19981217
	WO-2010059788-A1	US-2009065085-W	PCT/US2009/065085	41694921	20100527	20091119	20081120
	WO-2013037894-A1	EP-2012067962-W	PCT/EP2012/067962	44840507	20130321	20120913	20110916
	WO-9749689-A1	EP-9702965-W	PCT/EP1997/002965	10795666	19971231	19970603	19960621
	WO-2004093880-A1	GB-2004001713-W	PCT/GB2004/001713	9957022	20041104	20040420	20030422
	EP-0322738-A2	EP-88121405-A		26321754	19890705	19881221	19871224
	WO-2010114484-A1	SG-2009000124-W	PCT/SG2009/000124	41136924	20101007	20090403	20090403
	WO-9958523-A1	US-9907036-W	PCT/US1999/007036	22191985	19991118	19990512	19980514
	US-6153617-A	US-26964799-A	PCT/US1998/015592	21988531	20001128	19980729	19970729
	WO-2007053346-A1	US-2006041266-W	PCT/US2006/041266	43298632	20070510	20061023	20051028
	WO-9921845-A2	US-9822809-W	PCT/US1998/022809	26743609	19990506	19981027	19971027
	WO-2015010641-A1	CN-2014082946-W	PCT/CN2014/082946	48832822	20150129	20140724	20130724
	WO-2008060248-A1	SG-2007000392-W	PCT/SG2007/000392	39047820	20080522	20071114	20061115
	WO-2009076140-A1	US-2008085452-W	PCT/US2008/085452	40755826	20090618	20081204	20071213
	WO-2006042215-A1	US-2005036396-W	PCT/US2005/036396	36148673	20060420	20051006	20041008
	US-5770599-A	US-63833196-A		10773597	19980623	19960426	19950427
	WO-2015000959-A1	EP-2014064067-W	PCT/EP2014/064067	51178888	20150108	20140702	20130703
	US-6140317-A	US-11705698-A	PCT/EP1997/000127	4180979	20001031	19970113	19960123
	WO-2009071701-A1	EP-2008067037-W	PCT/EP2008/067037	40343520	20090611	20081208	20071207
	WO-2009104026-A1	HU-2008000016-W	PCT/HU2008/000016	39878036	20090827	20080219	20080219
	US-5959113-A	US-86075097-A	PCT/EP1995/004741	4263074	19990928	19951201	19941213
	WO-2007066103-A1	GB-2006004554-W	PCT/GB2006/004554	35735810	20070614	20061206	20051209
	WO-0027414-A2	US-9925903-W	PCT/US1999/025903	22316735	20000518	19991103	19981106
	WO-03059891-A1	US-0301780-W	PCT/US2003/001780	26996760	20030724	20030121	20020118
	US-5977102-A	US-81200297-A		7787391	19991102	19970305	19960306
	WO-0020402-A1	GB-9903220-W	PCT/GB1999/003220	26314441	20000413	19990927	19981001
	WO-9958128-A1	GB-9901385-W	PCT/GB1999/001385	10831692	19991118	19990504	19980509
	US-6365768-B1	US-57020200-A		26832188	20020402	20000512	19990514
	WO-2004016612-A2	GB-0303554-W	PCT/GB2003/003554	9942408	20040226	20030813	20020815
	WO-9810767-A2	US-9716145-W	PCT/US1997/016145	27487474	19980319	19970911	19960913
	US-2008045568-A1	US-50486906-A		39102151	20080221	20060816	20060816
	WO-0012496-A1	KR-9900499-W	PCT/KR1999/000499	27349802	20000309	19990831	19980901
	WO-2012082997-A1	US-2011065101-W	PCT/US2011/065101	45478511	20120621	20111215	20101216
	US-6214830-B1	US-29515699-A		21931339	20010410	19990420	19970424
	WO-2009117156-A1	US-2009001784-W	PCT/US2009/001784	40793256	20090924	20090319	20080321
	WO-2007089646-A1	US-2007002272-W	PCT/US2007/002272	38037453	20070809	20070126	20060131
	WO-2014194254-A1	US-2014040337-W	PCT/US2014/040337	51989439	20141204	20140530	20130530
	WO-2013057711-A1	IB-2012055745-W	PCT/IB2012/055745	47258047	20130425	20121019	20111021
	US-6087496-A	US-28371899-A		22181538	20000711	19990401	19980522
	US-2012252802-A1	US-201213431716-A		45922860	20121004	20120327	20110328
	WO-2008138834-A1	EP-2008055636-W	PCT/EP2008/055636	38370688	20081120	20080507	20070509
	WO-2011124930-A1	GB-2011050706-W	PCT/GB2011/050706	44343724	20111013	20110408	20100408
	WO-2008032060-A1	GB-2007003454-W	PCT/GB2007/003454	38802369	20080320	20070912	20060914
	WO-2014121764-A2	CZ-2014000014-W	PCT/CZ2014/000014	50289324	20140814	20140205	20130208
	WO-2009068482-A1	EP-2008066001-W	PCT/EP2008/066001	39226746	20090604	20081121	20071127
	WO-2014113620-A2	US-2014011957-W	PCT/US2014/011957	50031626	20140724	20140117	20130118
	WO-2014134308-A1	US-2014019030-W	PCT/US2014/019030	50288304	20140904	20140227	20130301
	WO-2014134391-A1	US-2014019242-W	PCT/US2014/019242	50382571	20140904	20140228	20130228
	WO-9935132-A1	GB-9900076-W	PCT/GB1999/000076	10825157	19990715	19990111	19980112
	WO-2014169167-A1	US-2014033727-W	PCT/US2014/033727	50771612	20141016	20140411	20130412
	US-6355636-B1	US-55082400-A		27387701	20020312	20000418	19990421
	US-5821240-A	US-81190797-A		7787345	19981013	19970305	19960306
	WO-2006114606-A1	GB-2006001505-W	PCT/GB2006/001505	34640185	20061102	20060425	20050426
	US-6114371-A	US-19097098-A		27367883	20000905	19981112	19970620
	WO-9817662-A1	EP-9705697-W	PCT/EP1997/005697	10801645	19980430	19971016	19961018
	WO-2009106844-A1	GB-2009000553-W	PCT/GB2009/000553	40585513	20090903	20090227	20080229
	WO-2006040666-A1	IB-2005003063-W	PCT/IB2005/003063	35717699	20060420	20051003	20041013
	WO-2015191726-A1	US-2015035126-W	PCT/US2015/035126	53674245	20151217	20150610	20140613
	WO-0056710-A1	US-0005057-W	PCT/US2000/005057	10848915	20000928	20000228	19990304
	WO-2004016607-A1	IB-0304177-W	PCT/IB2003/004177	31891393	20040226	20030818	20020816
	WO-2008070150-A1	US-2007024985-W	PCT/US2007/024985	39492563	20080612	20071205	20061205
	WO-0172717-A1	GB-0101264-W	PCT/GB2001/001264	9888482	20011004	20010323	20000328
	EP-0608897-A2	EP-94101287-A		11810368	19940803	19940128	19930128
	US-6440966-B1	US-86963901-A	PCT/US1999/030435	26813663	20020827	19991221	19990113
	WO-2008077554-A1	EP-2007011167-W	PCT/EP2007/011167	38055425	20080703	20071219	20061227
	WO-0121591-A1	EP-0008981-W	PCT/EP2000/008981	23586480	20010329	20000914	19990922
	WO-0123379-A1	IB-0001382-W	PCT/IB2000/001382	8243051	20010405	20000928	19990928
	US-2014080827-A1	US-201314090517-A		43970461	20140320	20131126	20091105
	WO-2004074283-A1	IB-2004000433-W	PCT/IB2004/000433	32908660	20040902	20040209	20030221
	US-6288089-B1	US-46998099-A		26810863	20010911	19991221	19981221
	EP-1088822-A1	EP-99810870-A		8243050	20010404	19990928	19990928
	WO-2013033569-A1	US-2012053398-W	PCT/US2012/053398	47071429	20130307	20120831	20110902
	WO-2014033449-A1	GB-2013052253-W	PCT/GB2013/052253	49118572	20140306	20130828	20120829
	US-6162613-A	US-2558098-A		21826883	20001219	19980218	19980218
	US-6455559-B1	US-90794301-A		25424896	20020924	20010719	20010719
	US-5929076-A	US-10152598-A	PCT/US1997/000614	22285099	19990727	19970110	19970110
	WO-2010024903-A1	US-2009004874-W	PCT/US2009/004874	41721802	20100304	20090827	20080829
	US-6414150-B1	US-23077499-A	PCT/US1997/014731	26698831	20020702	19970831	19960821
	WO-2014076111-A1	EP-2013073683-W	PCT/EP2013/073683	47148673	20140522	20131113	20121115
	WO-2013032591-A1	US-2012047195-W	PCT/US2012/047195	47744573	20130307	20120718	20110829
	US-6365626-B1	US-73198900-A		26793165	20020402	20001207	19980821
	WO-2008086158-A1	US-2008050201-W	PCT/US2008/050201	39609026	20080717	20080104	20070104
	WO-2010120998-A1	US-2010031191-W	PCT/US2010/031191	42269326	20101021	20100415	20090417
	WO-2006003440-A1	GB-2005002629-W	PCT/GB2005/002629	34982116	20060112	20050705	20040705
	WO-0157018-A1	US-0102944-W	PCT/US2001/002944	23974245	20010809	20010130	20000202
	EP-1088815-A1	EP-99810871-A		8243051	20010404	19990928	19990928
	US-5869660-A	US-1294698-A		27413240	19990209	19980123	19950607
	US-5756499-A	US-78095497-A		26680002	19980526	19970110	19960111
	WO-2013078441-A1	US-2012066433-W	PCT/US2012/066433	48470336	20130530	20121121	20111123
	US-2014018534-A1	US-201314031136-A		45925614	20140116	20130919	20101006
	US-6414013-B1	US-59655000-A		24387761	20020702	20000619	20000619
	WO-0012084-A1	US-9919948-W	PCT/US1999/019948	22270361	20000309	19990830	19980831
	WO-2012135009-A1	US-2012030310-W	PCT/US2012/030310	45922850	20121004	20120323	20110325
	WO-2011123751-A2	US-2011030888-W	PCT/US2011/030888	43982368	20111006	20110401	20100402
	WO-2005042525-A1	GB-2004004465-W	PCT/GB2004/004465	34553788	20050512	20041021	20031021
	WO-2014118133-A1	EP-2014051546-W	PCT/EP2014/051546	50112877	20140807	20140127	20130129
	WO-2013014448-A1	GB-2012051783-W	PCT/GB2012/051783	46875901	20130131	20120725	20110727
	WO-2009117352-A1	US-2009037265-W	PCT/US2009/037265	41091224	20090924	20090316	20080319
	WO-2009015000-A1	US-2008070416-W	PCT/US2008/070416	39862939	20090129	20080718	20070725
	WO-2015003658-A1	CN-2014082084-W	PCT/CN2014/082084	52279364	20150115	20140711	20130711
	US-2012077819-A1	US-201013256467-A	PCT/EP2010/053311	42106701	20120329	20100315	20090320
	WO-9618611-A2	GB-9502948-W	PCT/GB1995/002948	26306185	19960620	19951218	19941216
	WO-2009027392-A1	EP-2008061135-W	PCT/EP2008/061135	39956743	20090305	20080826	20070827
	WO-2014063054-A1	US-2013065689-W	PCT/US2013/065689	49510573	20140424	20131018	20121019
	WO-2014206344-A1	CN-2014080986-W	PCT/CN2014/080986	52141107	20141231	20140627	20130628
	US-5773459-A	US-48681695-A		23933352	19980630	19950607	19950607
	US-5418245-A	US-13709594-A		27056721	19950523	19940317	19900416
	US-6147080-A	US-86292597-A		27364615	20001114	19970610	19961218
	WO-2014052365-A1	US-2013061548-W	PCT/US2013/061548	50388917	20140403	20130925	20120926
	WO-2004108136-A1	GB-2004002342-W	PCT/GB2004/002342	33512684	20041216	20040602	20030604
	WO-0064900-A1	EP-0003394-W	PCT/EP2000/003394	22444382	20001102	20000414	19990421
	WO-2011058149-A1	EP-2010067412-W	PCT/EP2010/067412	41796476	20110519	20101112	20091113
	WO-2014033446-A1	GB-2013052250-W	PCT/GB2013/052250	49118570	20140306	20130828	20120829
	WO-2012018540-A1	US-2011044807-W	PCT/US2011/044807	45559737	20120209	20110721	20100805
	US-5716955-A	US-78146697-A		21740430	19980210	19970110	19960111
	WO-2008122767-A2	GB-2008001173-W	PCT/GB2008/001173	38090893	20081016	20080402	20070404
	WO-0123378-A1	IB-0001380-W	PCT/IB2000/001380	8243049	20010405	20000928	19990928
	US-5656655-A	US-44469695-A		22475818	19970812	19950519	19940317
	US-2005222171-A1	US-3944505-A		35055191	20051006	20050120	20040122
	US-6087381-A	US-8372498-A		21949737	20000711	19980522	19970522
	WO-2014078211-A1	US-2013069366-W	PCT/US2013/069366	50681898	20140522	20131110	20121114
	WO-2010118207-A1	US-2010030350-W	PCT/US2010/030350	42936570	20101014	20100408	20090409
	WO-2004004730-A2	GB-0302905-W	PCT/GB2003/002905	9940040	20040115	20030704	20020706
	WO-2014210354-A1	US-2014044401-W	PCT/US2014/044401	51210850	20141231	20140626	20130628
	WO-2009012647-A1	CN-2008001307-W	PCT/CN2008/001307	40280984	20090129	20080714	20070720
	EP-0787722-A1	EP-97300703-A		21749003	19970806	19970204	19960205
	WO-0044750-A1	US-0001407-W	PCT/US2000/001407	22909777	20000803	20000120	19990201
	WO-9962503-A2	EP-9903625-W	PCT/EP1999/003625	26149292	19991209	19990526	19980529
	US-2012283229-A1	US-201013508256-A	PCT/US2010/055254	44060266	20121108	20101103	20091117
	WO-2010112874-A1	GB-2010000674-W	PCT/GB2010/000674	40750794	20101007	20100401	20090402
	WO-2011149937-A1	US-2011037742-W	PCT/US2011/037742	45004333	20111201	20110524	20100524
	WO-2013169401-A1	US-2013032713-W	PCT/US2013/032713	49551142	20131114	20130315	20120505
	WO-2006024858-A1	GB-2005003383-W	PCT/GB2005/003383	33155857	20060309	20050901	20040901
	WO-2009017822-A2	US-2008009312-W	PCT/US2008/009312	39811462	20090205	20080801	20070802
	WO-2014110466-A1	US-2014011177-W	PCT/US2014/011177	51167416	20140717	20140111	20130112
	WO-2011116951-A1	EP-2011001445-W	PCT/EP2011/001445	42224568	20110929	20110320	20100322
	WO-2005034955-A1	US-0332612-W	PCT/US2003/032612	34435322	20050421	20031015	20030915
	WO-0179198-A1	US-0110997-W	PCT/US2001/010997	22731040	20011025	20010405	20000418
	WO-9727199-A1	EP-9700127-W	PCT/EP1997/000127	4180979	19970731	19970113	19960123
	WO-9116305-A1	US-9102597-W	PCT/US1991/002597	24028875	19911031	19910416	19900416
	WO-2013152150-A1	US-2013035203-W	PCT/US2013/035203	48142975	20131010	20130404	20120404
	WO-2011002523-A1	US-2010001897-W	PCT/US2010/001897	43411348	20110106	20100702	20090702
	US-2013005746-A1	US-201113341695-A		41551021	20130103	20111230	20080716
	WO-2011162515-A2	KR-2011004482-W	PCT/KR2011/004482	45371929	20111229	20110620	20100623
	US-6130235-A	US-12813798-A		46149783	20001010	19980803	19980522
	WO-2008118455-A1	US-2008003936-W	PCT/US2008/003936	39553581	20081002	20080324	20070323
	WO-9742949-A1	US-9707610-W	PCT/US1997/007610	21783117	19971120	19970506	19960510
	WO-2013053273-A1	CN-2012081330-W	PCT/CN2012/081330	48018077	20130418	20120913	20111010
	WO-2010037765-A2	EP-2009062664-W	PCT/EP2009/062664	40282282	20100408	20090930	20081003
	WO-2008018426-A1	JP-2007065396-W	PCT/JP2007/065396	39032956	20080214	20070807	20060808
	WO-2011067145-A1	EP-2010068129-W	PCT/EP2010/068129	43466636	20110609	20101124	20091204
	WO-9116892-A1	US-9102931-W	PCT/US1991/002931	24052017	19911114	19910429	19900427
	WO-9738994-A1	GB-9700970-W	PCT/GB1997/000970	10792054	19971023	19970408	19960413
	US-5679683-A	US-35835294-A		26882351	19971021	19941223	19940125
	WO-9958502-A1	US-9910291-W	PCT/US1999/010291	27375001	19991118	19990511	19980511
	WO-2013111106-A1	IB-2013050656-W	PCT/IB2013/050656	47997597	20130801	20130125	20120126
	US-5770603-A	US-87198997-A		10792054	19980623	19970411	19960413
	US-6344459-B1	US-15550199-A	PCT/US1997/005778	21770892	20020205	19970408	19960412
	US-5733914-A	US-61127996-A		23719620	19980331	19960403	19950503
	WO-2012058671-A1	US-2011058584-W	PCT/US2011/058584	45044706	20120503	20111031	20101031
	WO-2005012290-A1	GB-2004003259-W	PCT/GB2004/003259	34117645	20050210	20040727	20030729
	WO-2008033749-A2	US-2007077977-W	PCT/US2007/077977	39184477	20080320	20070910	20060911
	WO-0075131-A1	JP-0003547-W	PCT/JP2000/003547	26484366	20001214	20000601	19990603
	WO-2005041954-A1	US-2004035931-W	PCT/US2004/035931	34549425	20050512	20041028	20031028
	WO-2011099764-A2	KR-2011000858-W	PCT/KR2011/000858	44368289	20110818	20110209	20100209
	WO-2010007100-A1	EP-2009059076-W	PCT/EP2009/059076	40111147	20100121	20090715	20080715
	WO-2012156756-A2	GB-2012051134-W	PCT/GB2012/051134	46796665	20121122	20120518	20110519
	US-6451825-B1	US-79164801-A		16622116	20020917	20010226	19960812
	WO-9613259-A2	US-9513882-W	PCT/US1995/013882	23298937	19960509	19951026	19941028
	WO-2010051781-A1	CN-2009075214-W	PCT/CN2009/075214	42152520	20100514	20091130	20081027
	US-2012142708-A1	US-201113312768-A		46162792	20120607	20111206	20101206
	WO-0119825-A1	US-0017037-W	PCT/US2000/017037	22549985	20010322	20000621	19990915
	WO-2006086539-A1	US-2006004547-W	PCT/US2006/004547	36570485	20060817	20060209	20050210
	WO-2014100767-A1	US-2013077315-W	PCT/US2013/077315	49943596	20140626	20131220	20121221
	WO-2015151006-A1	IB-2015052299-W	PCT/IB2015/052299	54239473	20151008	20150328	20140329
	WO-9950251-A2	GB-9900830-W	PCT/GB1999/000830	10829498	19991007	19990329	19980328
	WO-0153266-A1	IB-0100079-W	PCT/IB2001/000079	26873182	20010726	20010124	20000124
	WO-2014015830-A1	CN-2013080195-W	PCT/CN2013/080195	49996522	20140130	20130726	20120727
	WO-9920624-A1	EP-9806472-W	PCT/EP1998/006472	27370326	19990429	19981013	19971020
	US-5480883-A	US-16619993-A		46248895	19960102	19931210	19910510
	WO-2008138889-A2	EP-2008055751-W	PCT/EP2008/055751	39769090	20081120	20080509	20070511
	WO-2008118468-A1	US-2008003962-W	PCT/US2008/003962	39645618	20081002	20080324	20070323
	US-2012238587-A1	US-201213423950-A		46828948	20120920	20120319	20110317
	WO-2007096072-A2	EP-2007001174-W	PCT/EP2007/001174	36061581	20070830	20070212	20060220
	WO-0051991-A1	EP-0001496-W	PCT/EP2000/001496	27512681	20000908	20000224	19990227
	WO-2010091996-A1	EP-2010051373-W	PCT/EP2010/051373	40521722	20100819	20100204	20090212
	WO-0018761-A1	US-9922054-W	PCT/US1999/022054	22587189	20000406	19990922	19980929
	WO-2011107608-A1	EP-2011053343-W	PCT/EP2011/053343	43903856	20110909	20110304	20100302
	US-5883116-A	US-65522496-A		23927713	19990316	19960605	19950607
	WO-0031048-A1	US-9922116-W	PCT/US1999/022116	22325607	20000602	19990923	19981119
	WO-2009104027-A1	HU-2008000017-W	PCT/HU2008/000017	39811537	20090827	20080219	20080219
	WO-2010025202-A1	US-2009055095-W	PCT/US2009/055095	41491611	20100304	20090826	20080829
	WO-0123382-A1	IB-0001381-W	PCT/IB2000/001381	8243050	20010405	20000928	19990928
	WO-2011092198-A1	EP-2011051061-W	PCT/EP2011/051061	42224366	20110804	20110126	20100126
	WO-0056703-A1	US-0006807-W	PCT/US2000/006807	23042140	20000928	20000316	19990319
	WO-2014162126-A1	GB-2014051022-W	PCT/GB2014/051022	50434228	20141009	20140401	20130402
	WO-2010104899-A1	US-2010026738-W	PCT/US2010/026738	42728715	20100916	20100310	20090312
	US-5932580-A	US-98059697-A		25527698	19990803	19971201	19971201
	WO-2015042078-A2	US-2014055967-W	PCT/US2014/055967	52689330	20150326	20140917	20130922
	US-6255485-B1	US-13025598-A		21997555	20010703	19980806	19970807
	EP-0721930-A1	EP-95926022-A	PCT/JP1995/001475	15994665	19960717	19950725	19940727
	WO-9921859-A1	EP-9806357-W	PCT/EP1998/006357	10820303	19990506	19981008	19971010
	WO-2007066102-A1	GB-2006004553-W	PCT/GB2006/004553	35735812	20070614	20061206	20051209
	WO-2005103034-A1	EP-2005003734-W	PCT/EP2005/003734	34964131	20051103	20050408	20040420
	US-6469018-B1	US-86985601-A	PCT/US2000/000378	22359336	20021022	20000107	19990108
	WO-2013050756-A1	GB-2012052444-W	PCT/GB2012/052444	47018246	20130411	20121003	20111003
	WO-2004014904-A1	IB-0303181-W	PCT/IB2003/003181	31715847	20040219	20030729	20020809
	US-5864036-A	US-6254298-A		26680002	19990126	19980417	19960111
	WO-2010120994-A2	US-2010031183-W	PCT/US2010/031183	42983139	20101021	20100415	20090417
	WO-9703069-A1	EP-9603026-W	PCT/EP1996/003026	10777551	19970130	19960711	19950713
	WO-2008032027-A1	GB-2007003392-W	PCT/GB2007/003392	38698745	20080320	20070912	20060914
	WO-2013128028-A1	EP-2013054224-W	PCT/EP2013/054224	47757629	20130906	20130301	20120301
	US-6340685-B1	US-27517699-A		27375424	20020122	19990324	19980522
	WO-9618626-A1	EP-9504741-W	PCT/EP1995/004741	4263074	19960620	19951201	19941213
	WO-2014016849-A2	IN-2013000458-W	PCT/IN2013/000458	54187091	20140130	20130723	20120723
	WO-2006021848-A1	IB-2005002287-W	PCT/IB2005/002287	35262166	20060302	20050802	20040827
	US-6329526-B1	US-10141698-A	PCT/US1997/000619	21743297	20011211	19970110	19960111
	WO-2014124757-A1	EP-2014000432-W	PCT/EP2014/000432	47739187	20140821	20140217	20130215
	US-2012142709-A1	US-201113312924-A		46162793	20120607	20111206	20101206
	WO-2014076484-A1	GB-2013053011-W	PCT/GB2013/053011	49674336	20140522	20131115	20121116
	WO-2014177038-A1	CN-2014076377-W	PCT/CN2014/076377	51765011	20141106	20140428	20130428
	WO-2005026129-A1	EP-2004010353-W	PCT/EP2004/010353	34317550	20050324	20040915	20030915
	WO-0056738-A1	GB-0001006-W	PCT/GB2000/001006	10850125	20000928	20000317	19990323
	WO-2006018727-A2	IB-2005002714-W	PCT/IB2005/002714	35811521	20060223	20050808	20040818
	WO-2010042649-A2	US-2009059888-W	PCT/US2009/059888	41343193	20100415	20091007	20081010
	WO-2014068035-A1	EP-2013072774-W	PCT/EP2013/072774	47148627	20140508	20131031	20121031
	WO-2013116382-A1	US-2013023918-W	PCT/US2013/023918	48870746	20130808	20130130	20120131
	WO-2005016914-A1	US-2004026251-W	PCT/US2004/026251	34193288	20050224	20040811	20030814
	WO-2012037204-A1	US-2011051531-W	PCT/US2011/051531	44906359	20120322	20110914	20100914
	WO-0055153-A1	GB-0000912-W	PCT/GB2000/000912	26315301	20000921	20000313	19990317
	WO-2011026904-A1	EP-2010062881-W	PCT/EP2010/062881	43480986	20110310	20100902	20090904
	WO-2008053158-A1	GB-2007004019-W	PCT/GB2007/004019	37547198	20080508	20071022	20061102
	US-2011306625-A1	US-87013010-A		42782253	20111215	20100827	20090828
	WO-2013012915-A1	US-2012047186-W	PCT/US2012/047186	46598987	20130124	20120718	20110719
	WO-9852944-A1	US-9810174-W	PCT/US1998/010174	27489113	19981126	19980518	19970519
	WO-2013154878-A1	US-2013035069-W	PCT/US2013/035069	48142967	20131017	20130403	20120410
	WO-2008077552-A1	EP-2007011165-W	PCT/EP2007/011165	38001966	20080703	20071219	20061227
	WO-2010007099-A1	EP-2009059075-W	PCT/EP2009/059075	39930570	20100121	20090715	20080715
	WO-0185726-A1	KR-0100759-W	PCT/KR2001/000759	19668316	20011115	20010510	20000510
	WO-2011153488-A1	US-2011039159-W	PCT/US2011/039159	45067096	20111208	20110603	20100604
	US-2012165352-A1	US-201013395892-A	PCT/CN2010/001293	43731939	20120628	20100826	20090914
	WO-2014134388-A1	US-2014019237-W	PCT/US2014/019237	50288312	20140904	20140228	20130228
	US-5710158-A	US-22988694-A		26862050	19980120	19940419	19910510
	WO-2010096314-A1	US-2010023764-W	PCT/US2010/023764	42133429	20100826	20100210	20090218
	WO-03028721-A2	EP-0211353-W	PCT/EP2002/011353	8182891	20030410	20020926	20010926
	US-2005090529-A1	US-91021704-A		34526259	20050428	20040802	20030731
	US-6489325-B1	US-44614700-A	PCT/US1998/013809	26729604	20021203	19980701	19980701
	WO-2009132774-A1	EP-2009002783-W	PCT/EP2009/002783	39790042	20091105	20090416	20080428
	WO-2012006202-A1	US-2011042507-W	PCT/US2011/042507	44514975	20120112	20110630	20100707
	US-6225346-B1	US-37239599-A		25499548	20010501	19990810	19971024
	WO-2011050245-A1	US-2010053690-W	PCT/US2010/053690	43900698	20110428	20101022	20091023
	WO-2005113561-A1	IB-2005001399-W	PCT/IB2005/001399	34967732	20051201	20050509	20040520
	US-6413974-B1	US-24705299-A		26820100	20020702	19990209	19980226
	WO-2010120996-A1	US-2010031188-W	PCT/US2010/031188	42321099	20101021	20100415	20090417
	WO-2009001132-A1	GB-2008050491-W	PCT/GB2008/050491	39745171	20081231	20080625	20070627
	WO-2013074518-A1	US-2012064822-W	PCT/US2012/064822	48430083	20130523	20121113	20111114
	US-6225335-B1	US-21249498-A		23927713	20010501	19981215	19950607
	WO-2009157880-A1	SG-2009000233-W	PCT/SG2009/000233	40943619	20091230	20090625	20080627
	WO-2015051244-A1	US-2014059026-W	PCT/US2014/059026	51743565	20150409	20141003	20131004
	WO-0055159-A2	US-0005583-W	PCT/US2000/005583	10848965	20000921	20000303	19990304
	WO-2012071519-A1	US-2011062052-W	PCT/US2011/062052	45464079	20120531	20111123	20101124
	WO-2012126901-A1	EP-2012054849-W	PCT/EP2012/054849	45852555	20120927	20120320	20110321
	US-6277989-B1	US-52503400-A		22497802	20010821	20000314	19980828
	WO-2014076091-A1	EP-2013073637-W	PCT/EP2013/073637	47148672	20140522	20131112	20121115
	WO-2011130740-A2	US-2011032893-W	PCT/US2011/032893	44799379	20111020	20110418	20100416
	WO-2009133127-A1	EP-2009055172-W	PCT/EP2009/055172	39764733	20091105	20090429	20080430
	WO-2015048689-A1	US-2014058132-W	PCT/US2014/058132	52740746	20150402	20140929	20130930
	WO-0009098-A2	EP-9905876-W	PCT/EP1999/005876	22460608	20000224	19990811	19980813
	WO-2015162459-A1	IB-2014060988-W	PCT/IB2014/060988	50819760	20151029	20140424	20140424
	WO-9805335-A1	US-9713386-W	PCT/US1997/013386	24778922	19980212	19970801	19960802
	WO-2004005282-A1	EP-0307350-W	PCT/EP2003/007350	9940097	20040115	20030708	20020709
	WO-2005012298-A1	GB-2004003282-W	PCT/GB2004/003282	34117650	20050210	20040730	20030730
	US-6143728-A	US-97097397-A		21857458	20001107	19971114	19961115
	WO-2015170081-A1	GB-2015051312-W	PCT/GB2015/051312	53264681	20151112	20150505	20140508
	WO-0138315-A1	US-0030376-W	PCT/US2000/030376	22604900	20010531	20001103	19991122
	WO-2010025201-A1	US-2009055093-W	PCT/US2009/055093	41401599	20100304	20090826	20080829
	US-5945422-A	US-1573998-A		26687738	19990831	19980129	19970205
	WO-2013012918-A1	US-2012047190-W	PCT/US2012/047190	46598988	20130124	20120718	20110719
	US-6335340-B1	US-58184200-A	PCT/US1998/026862	22082289	20020101	19981217	19971219
	WO-2007006546-A1	EP-2006006763-W	PCT/EP2006/006763	36936394	20070118	20060711	20050711
	WO-2011087776-A1	US-2010061484-W	PCT/US2010/061484	43859800	20110721	20101221	20091222
	US-5739143-A	US-76400396-A		27413240	19980414	19961211	19950607
	WO-2010139289-A1	CZ-2010000067-W	PCT/CZ2010/000067	42983684	20101209	20100602	20090603
	US-5880141-A	US-48532395-A		23927713	19990309	19950607	19950607
	WO-2007003611-A1	EP-2006063768-W	PCT/EP2006/063768	36090819	20070111	20060630	20050701
	WO-2005005438-A1	GB-2004002935-W	PCT/GB2004/002935	27741793	20050120	20040707	20030708
	WO-2015191752-A1	US-2015035157-W	PCT/US2015/035157	53674247	20151217	20150610	20140613
	WO-2011106168-A1	US-2011024404-W	PCT/US2011/024404	43903921	20110901	20110210	20100224
	US-5760041-A	US-78591097-A		21749003	19980602	19970121	19960205
	WO-2008077551-A1	EP-2007011164-W	PCT/EP2007/011164	38565513	20080703	20071219	20061227
	WO-2013124826-A1	IB-2013051443-W	PCT/IB2013/051443	48142031	20130829	20130222	20120224
	WO-9900357-A1	US-9813496-W	PCT/US1998/013496	25384090	19990107	19980629	19970627
	WO-2012140419-A1	GB-2012050793-W	PCT/GB2012/050793	46017999	20121018	20120412	20110413
	US-2012077809-A1	US-201013201534-A	PCT/GB2010/050256	40548334	20120329	20100216	20090217
	WO-2010092015-A1	EP-2010051462-W	PCT/EP2010/051462	40908620	20100819	20100208	20090210
	US-2005038078-A1	US-63921903-A		34135833	20050217	20030811	20030811
	US-6316429-B1	US-7462198-A		27366764	20011113	19980507	19970507
	WO-9961426-A1	US-9911222-W	PCT/US1999/011222	46203611	19991202	19990521	19980522
	WO-2007066099-A1	GB-2006004549-W	PCT/GB2006/004549	35735809	20070614	20061206	20051209
	WO-2010076764-A1	IB-2009055980-W	PCT/IB2009/055980	41168672	20100708	20091229	20081229
	US-6391874-B1	US-21426798-A	PCT/EP1997/003672	26309690	20020521	19970711	19960713
	US-5556874-A	US-43861695-A		26789233	19960917	19950510	19920806
	WO-2015191743-A1	US-2015035145-W	PCT/US2015/035145	53674246	20151217	20150610	20140613
	US-2012059000-A1	US-201113112611-A		44992084	20120308	20110520	20100521
	US-5945418-A	US-82237397-A		46203085	19990831	19970320	19961218
	WO-0059900-A1	US-0008775-W	PCT/US2000/008775	22429624	20001012	20000331	19990401
	WO-2012071501-A1	US-2011062025-W	PCT/US2011/062025	45099217	20120531	20111123	20101124
	US-2003073668-A1	US-18217802-A	PCT/IB2001/000069	22667355	20030417	20010123	20000125
	WO-2015128873-A1	IN-2015000088-W	PCT/IN2015/000088	53051870	20150903	20150216	20140227
	US-6383790-B1	US-48099300-A		26813087	20020507	20000111	19990111
	WO-2013037896-A1	EP-2012067966-W	PCT/EP2012/067966	46880699	20130321	20120913	20110916
	WO-2010038165-A1	IB-2009054103-W	PCT/IB2009/054103	41264171	20100408	20090918	20080930
	WO-2012116237-A2	US-2012026406-W	PCT/US2012/026406	46721464	20120830	20120223	20110223
	US-6387919-B1	US-48696000-A	PCT/EP1998/005559	10818643	20020514	19980903	19970905
	US-5952342-A	US-4079298-A		26991470	19990914	19980318	19941114
	WO-2008040547-A1	EP-2007008624-W	PCT/EP2007/008624	39055898	20080410	20071004	20061004
	WO-2008077550-A1	EP-2007011163-W	PCT/EP2007/011163	38191090	20080703	20071219	20061227
	WO-2008077138-A1	US-2007088248-W	PCT/US2007/088248	39536751	20080626	20071219	20061219
	WO-2010132598-A1	US-2010034596-W	PCT/US2010/034596	42470855	20101118	20100512	20090513
	WO-2015042077-A1	US-2014055966-W	PCT/US2014/055966	52689330	20150326	20140917	20130922
	WO-2015051241-A1	US-2014059022-W	PCT/US2014/059022	51743564	20150409	20141003	20131004
	WO-2009093981-A1	SG-2009000030-W	PCT/SG2009/000030	40395402	20090730	20090122	20080123
	WO-2014072956-A1	IB-2013060052-W	PCT/IB2013/060052	49667527	20140515	20131111	20121112
	WO-2010135014-A1	US-2010025343-W	PCT/US2010/025343	43126439	20101125	20100225	20090227
	WO-2014130693-A1	US-2014017436-W	PCT/US2014/017436	51391812	20140828	20140220	20130225
	WO-2008110846-A2	GB-2008050180-W	PCT/GB2008/050180	38008428	20080918	20080314	20070314
	WO-9924416-A1	US-9823197-W	PCT/US1998/023197	22060972	19990520	19981102	19971112
	WO-2015002915-A1	US-2014044988-W	PCT/US2014/044988	51211901	20150108	20140701	20130702
	US-6174889-B1	US-21427098-A	PCT/EP1997/003674	26309694	20010116	19970711	19960713
	US-6262096-B1	US-46451199-A		23844236	20010717	19991215	19971112
	WO-2008077556-A1	EP-2007011169-W	PCT/EP2007/011169	38050127	20080703	20071219	20061227
	WO-2012151562-A1	US-2012036688-W	PCT/US2012/036688	47108075	20121108	20120504	20110504
	WO-2014027209-A1	GB-2013052184-W	PCT/GB2013/052184	47016978	20140220	20130816	20120817
	US-6316464-B1	US-17429998-A		27370326	20011113	19981016	19971020
	US-6046208-A	US-10902498-A		27533356	20000404	19980701	19960111
	WO-2010042646-A1	US-2009059883-W	PCT/US2009/059883	41280119	20100415	20091007	20081010
	WO-2007127183-A1	US-2007009880-W	PCT/US2007/009880	38561741	20071108	20070424	20060426
	WO-2012160034-A1	EP-2012059399-W	PCT/EP2012/059399	46085997	20121129	20120521	20110524
	WO-2011130628-A1	US-2011032683-W	PCT/US2011/032683	44799046	20111020	20110415	20100416
	WO-2014076028-A1	EP-2013073480-W	PCT/EP2013/073480	47148674	20140522	20131111	20121115
	WO-03029248-A1	GB-0204383-W	PCT/GB2002/004383	26246590	20030410	20020927	20010928
	WO-2008079918-A1	US-2007088267-W	PCT/US2007/088267	39273290	20080703	20071220	20061222
	WO-2013086208-A1	US-2012068268-W	PCT/US2012/068268	48524449	20130613	20121206	20111206
	WO-2008033748-A2	US-2007077974-W	PCT/US2007/077974	43066869	20080320	20070910	20060911
	WO-0155147-A1	IB-0100069-W	PCT/IB2001/000069	22651853	20010802	20010123	20000125
	EP-1106180-A1	EP-99403077-A		8242210	20010613	19991208	19991208
	WO-2015092423-A1	GB-2014053781-W	PCT/GB2014/053781	52134240	20150625	20141219	20131220
	WO-9917769-A1	US-9821258-W	PCT/US1998/021258	22034166	19990415	19981006	19971006
	WO-2007085188-A1	CN-2007000256-W	PCT/CN2007/000256	38308857	20070802	20070124	20060127
	WO-2015025197-A1	IB-2014001304-W	PCT/IB2014/001304	52483123	20150226	20140710	20130822
	US-2005277653-A1	US-11806505-A		35461311	20051215	20050429	20040429
	US-2006004007-A1	US-19041205-A		35509023	20060105	20050727	19990521
	US-2003195211-A1	US-33719203-A		26894992	20031016	20030106	20000425
	WO-9909030-A1	US-9816848-W	PCT/US1998/016848	22006345	19990225	19980813	19970820
	EP-1761540-A1	EP-05752122-A	PCT/US2005/016778	34969603	20070314	20050512	20040513
	EP-1753731-A2	EP-04724083-A	PCT/IB2004/001121	33131912	20070221	20040329	20030403
	EP-2346508-A1	EP-09816603-A	PCT/US2009/005380	42060027	20110727	20090928	20080926
	US-2010184760-A1	US-58630909-A		42337454	20100722	20090917	20081103
	WO-2006077416-A1	GB-2006000193-W	PCT/GB2006/000193	35967182	20060727	20060120	20050121
	US-2010029610-A1	US-49218009-A		41228450	20100204	20090626	20080627
	WO-2009156099-A1	EP-2009004420-W	PCT/EP2009/004420	40044043	20091230	20090619	20080624
	WO-2006125803-A1	EP-2006062592-W	PCT/EP2006/062592	35134467	20061130	20060524	20050524
	US-2006211714-A1	US-55508505-A	PCT/GB2004/001799	9957316	20060921	20040427	20030430
	WO-2007079982-A1	EP-2006012655-W	PCT/EP2006/012655	36570837	20070719	20061229	20060103
	WO-2007114926-A3	US-2007008395-W	PCT/US2007/008395	38564136	20081030	20070404	20060404
	EP-1192151-A1	EP-00943348-A	PCT/US2000/018128	26315754	20020403	20000630	19990709
	US-2009239897-A1	US-46640109-A		32912260	20090924	20090515	20030214
	EP-1687284-A2	EP-04778988-A	PCT/US2004/023726	34115357	20060809	20040723	20030725
	EP-1309589-A2	EP-01964009-A	PCT/US2001/025472	22846259	20030514	20010815	20000815
	US-2003087922-A1	US-10907002-A		23071080	20030508	20020328	20010329
	US-2004248954-A1	US-85985604-A		33511739	20041209	20040603	20030605
	WO-2005051387-A1	US-2004036880-W	PCT/US2004/036880	34632787	20050609	20041104	20031119
	EP-1768978-A1	EP-05758844-A	PCT/GB2005/002664	32865683	20070404	20050707	20040709
	WO-2007019191-A3	US-2006030149-W	PCT/US2006/030149	37727881	20071101	20060802	20050808
	US-2005261315-A1	US-98962304-A		34623983	20051124	20041115	20031113
	US-6906067-B2	US-89175001-A		35137276	20050614	20010626	19991228
	US-6653300-B2	US-2697501-A		26946273	20031125	20011219	20001221
	WO-2006110173-A2	US-2005035743-W	PCT/US2005/035743	37087462	20061019	20051005	20041005
	US-2004058964-A1	US-36798703-A		27737560	20040325	20030214	20020214
	WO-2006116355-A1	US-2006015552-W	PCT/US2006/015552	36725835	20061102	20060420	20050422
	EP-1183033-A1	EP-00930761-A	PCT/US2000/013420	26833147	20020306	20000516	19990521
	EP-2018387-A1	EP-07727389-A	PCT/EP2007/052916	36763499	20090128	20070327	20060406
	US-2008108641-A1	US-89337507-A		39360450	20080508	20070815	20060208
	US-2007191393-A1	US-64889107-A		36570837	20070816	20070103	20060103
	US-6638929-B2	US-75127400-A		26933817	20031028	20001229	19991229
	WO-2005113554-A2	US-2005016661-W	PCT/US2005/016661	34969603	20051201	20050512	20040513
	WO-2007019191-A2	US-2006030149-W	PCT/US2006/030149	37727881	20070215	20060802	20050808
	US-6503914-B1	US-69414500-A		24787577	20030107	20001023	20001023
	WO-2009143317-A1	US-2009044784-W	PCT/US2009/044784	40911929	20091126	20090521	20080523
	EP-1675830-A2	EP-04789449-A	PCT/US2004/032403	34421644	20060705	20040930	20030930
	EP-1620105-A1	EP-04726958-A	PCT/EP2004/003883	33300055	20060201	20040413	20030416
	US-2009137588-A1	US-25342408-A		40567710	20090528	20081017	20071019
	WO-2004096797-A1	EP-2004004603-W	PCT/EP2004/004603	33397059	20041111	20040430	20030502
	EP-1939185-A1	EP-06077236-A		38009762	20080702	20061220	20061220
	US-6423713-B1	US-91848101-A		22726159	20020723	20010731	19970522
	WO-2004058769-A2	US-0339990-W	PCT/US2003/039990	32682164	20040715	20031217	20021218
	WO-0172720-A1	GB-0101438-W	PCT/GB2001/001438	9888698	20011004	20010329	20000329
	WO-0031063-A1	US-9926007-W	PCT/US1999/026007	22726159	20000602	19991117	19981120
	EP-1833819-A1	EP-05823721-A	PCT/GB2005/005097	39495737	20070919	20051230	20041230
	EP-2013175-A1	EP-07732629-A	PCT/GB2007/001596	38268953	20090114	20070501	20060504
	US-2011281866-A1	US-200913121157-A	PCT/US2009/005380	42060027	20111117	20090928	20080926
	EP-1345926-A2	EP-01993360-A	PCT/US2001/051120	26946273	20030924	20011219	20001221
	US-2002068687-A1	US-95393301-A		22772561	20020606	20010918	19940307
	US-7338958-B2	US-96609804-A		34442222	20080304	20041018	20031016
	US-2010227881-A1	US-37649907-A	PCT/EP2007/006981	37890901	20100909	20070807	20060809
	US-2008280871-A1	US-56805304-A	PCT/EP2004/009586	28686509	20081113	20040827	20030828
	US-2006217369-A1	US-38979706-A		36648660	20060928	20060327	20050328
	WO-02059083-A3	US-0150493-W	PCT/US2001/050493	27399571	20030410	20011023	20001023
	WO-9802437-A1	EP-9703673-W	PCT/EP1997/003673	26309691	19980122	19970711	19960713
	WO-2005118572-A1	GB-2005002215-W	PCT/GB2005/002215	34969245	20051215	20050602	20040604
	EP-1358169-A2	EP-02708305-A	PCT/EP2002/000506	26949767	20031105	20020118	20010122
	WO-2005044270-A1	EP-2004012084-W	PCT/EP2004/012084	34575668	20050519	20041026	20031104
	US-7199126-B2	US-11806505-A		35461311	20070403	20050429	20040429
	US-2005107408-A1	US-98765604-A		34590444	20050519	20041112	20031113
	WO-2008039359-A3	US-2007020434-W	PCT/US2007/020434	39154072	20080508	20070920	20060925
	WO-2004016614-A3	EP-0309515-W	PCT/EP2003/009515	30129256	20040506	20030808	20020809
	WO-0202552-A1	US-0120706-W	PCT/US2001/020706	26910112	20020110	20010628	20000630
	EP-1242385-A1	EP-00988358-A	PCT/US2000/035289	22631076	20020925	20001222	19991228
	EP-1631566-A1	EP-04732343-A	PCT/GB2004/002025	9958208	20060308	20040512	20030516
	US-2003125342-A1	US-49379000-A		26822993	20030703	20000128	19990317
	US-2003069297-A1	US-2348801-A		22972383	20030410	20011220	20001220
	WO-2008138878-A2	EP-2008055728-W	PCT/EP2008/055728	38617324	20081120	20080509	20070510
	WO-2010038086-A3	GB-2009051304-W	PCT/GB2009/051304	42027990	20100624	20091002	20081002
	WO-2005026156-A1	GB-2004003911-W	PCT/GB2004/003911	34315441	20050324	20040913	20030916
	US-2010316605-A1	US-79682510-A		42370938	20101216	20100609	20090610
	US-2008139620-A1	US-81444906-A	PCT/GB2006/000193	39523281	20080612	20060120	20050121
	WO-2005068444-A2	EP-2005050102-W	PCT/EP2005/050102	34778214	20050728	20050111	20040112
	EP-1554272-A1	EP-03784749-A	PCT/US2003/019890	31716856	20050720	20030731	20020809
	EP-1581309-A2	EP-03812437-A	PCT/US2003/036567	32474481	20051005	20031114	20021115
	WO-2008132138-A1	EP-2008055015-W	PCT/EP2008/055015	38515868	20081106	20080424	20070425
	US-2010317657-A1	US-79247110-A		42697442	20101216	20100602	20090604
	US-7754729-B2	US-34210408-A		38922925	20100713	20081223	20060705
	US-2004102451-A1	US-65415703-A		31978549	20040527	20030903	20020904
	US-2005171172-A1	US-98982304-A		34623983	20050804	20041115	20031113
	WO-02094814-A1	EP-0204559-W	PCT/EP2002/004559	7684854	20021128	20020424	20010508
	US-7271289-B2	US-55150104-A	PCT/EP2004/003773	9956477	20070918	20040407	20030409
	WO-2004069139-A2	EP-2004000971-W	PCT/EP2004/000971	32853425	20040819	20040203	20030210
	WO-2006018735-A2	IB-2005002868-W	PCT/IB2005/002868	35735197	20060223	20050808	20040818
	US-2011003786-A1	US-82952610-A		42357253	20110106	20100702	20090702
	WO-03104223-A1	US-0317906-W	PCT/US2003/017906	29736163	20031218	20030605	20020605
	WO-2009111547-A1	US-2009036005-W	PCT/US2009/036005	40578142	20090911	20090304	20080304
	WO-2011000905-A1	EP-2010059352-W	PCT/EP2010/059352	42727680	20110106	20100701	20090702
	WO-2008079880-A1	US-2007088152-W	PCT/US2007/088152	39246805	20080703	20071219	20061221
	WO-03051886-A1	US-0239672-W	PCT/US2002/039672	23339081	20030626	20021211	20011217
	WO-2004009562-A1	US-0322390-W	PCT/US2003/022390	30770960	20040129	20030718	20020718
	EP-1685131-A1	EP-04797601-A	PCT/EP2004/012475	34590444	20060802	20041104	20031113
	EP-1390354-A1	EP-02733972-A	PCT/US2002/011480	26818938	20040225	20020411	20010411
	EP-1945644-A2	EP-06837322-A	PCT/US2006/043786	38008330	20080723	20061108	20051110
	EP-1663978-A2	EP-04786091-A	PCT/US2004/023500	34107784	20060607	20040722	20030723
	US-2009191177-A1	US-35932309-A		40899463	20090730	20090125	20080125
	US-2007015802-A1	US-53027206-A		46326054	20070118	20060908	20020708
	US-2006211727-A1	US-54556505-A	PCT/US2004/004406	32912260	20060921	20040213	20030214
	WO-2008000421-A3	EP-2007005599-W	PCT/EP2007/005599	36803903	20080522	20070625	20060626
	WO-2007081630-A3	US-2006061890-W	PCT/US2006/061890	38256842	20071221	20061212	20051221
	WO-0147921-A1	US-0035049-W	PCT/US2000/035049	22631076	20010705	20001222	19991228
	WO-2006127203-A2	US-2006015931-W	PCT/US2006/015931	36794434	20061130	20060426	20050525
	WO-2008101979-A1	EP-2008052102-W	PCT/EP2008/052102	38262932	20080828	20080221	20070222
	US-2006270670-A1	US-44256206-A		36794434	20061130	20060525	20050525
	EP-1611086-A1	EP-04726125-A	PCT/EP2004/003773	9956477	20060104	20040407	20030409
	EP-1546121-A1	EP-03765676-A	PCT/US2003/022390	30770960	20050629	20030718	20020718
	US-2007004758-A1	US-46941706-A		35461311	20070104	20060831	20040429
	WO-2009085230-A1	US-2008013940-W	PCT/US2008/013940	40364443	20090709	20081218	20071219
	US-7078525-B2	US-65415703-A		31978549	20060718	20030903	20020904
	WO-02064586-A2	US-0203791-W	PCT/US2002/003791	26952668	20020822	20020208	20010209
	WO-0147897-A1	US-0035289-W	PCT/US2000/035289	22631076	20010705	20001222	19991228
	EP-1636212-B1	EP-04734875-A	PCT/IB2004/001820	33511739	20070627	20040526	20030605
	EP-1009738-A1	EP-98951342-A	PCT/EP1998/005559	10818643	20000621	19980903	19970905
	US-2004044014-A1	US-41764703-A		31981877	20040304	20030417	20020419
	US-2005119320-A1	US-50425905-A	PCT/EP2003/002036	27767104	20050602	20030227	20020228
	WO-2004024717-A1	JP-0311733-W	PCT/JP2003/011733	31986683	20040325	20030912	20020912
	WO-0224681-A3	US-0129175-W	PCT/US2001/029175	22879359	20020620	20010919	20000920
	WO-2004037814-A1	US-0334065-W	PCT/US2003/034065	32176710	20040506	20031027	20021025
	US-2010273764-A1	US-76860210-A		42315845	20101028	20100427	20090428
	WO-2004046152-A1	EP-0312652-W	PCT/EP2003/012652	32326577	20040603	20031112	20021118
	WO-2004043912-A2	US-0335220-W	PCT/US2003/035220	32312096	20040527	20031103	20021106
	WO-03007943-A1	EP-0207778-W	PCT/EP2002/007778	7691733	20030130	20020712	20010713
	US-2004176325-A1	US-37816403-A		32926418	20040909	20030303	20030303
	US-2009018131-A1	US-13756108-A		40156899	20090115	20080612	20070614
	US-2008171741-A1	US-92376007-A		39204872	20080717	20071025	20061027
	EP-1963264-A2	EP-06849495-A	PCT/IB2006/004152	38459398	20080903	20061221	20051223
	EP-1406899-A2	EP-02760213-A	PCT/EP2002/007289	26999733	20040414	20020702	20010719
	US-2005043323-A1	US-91231904-A		34198960	20050224	20040805	20030808
	WO-03072557-A1	EP-0302036-W	PCT/EP2003/002036	27767104	20030904	20030227	20020228
	WO-2004032874-A2	US-0332171-W	PCT/US2003/032171	32094045	20040422	20031009	20021009
	WO-2008025556-A1	EP-2007007603-W	PCT/EP2007/007603	38935781	20080306	20070828	20060829
	WO-2006046031-A8	GB-2005004129-W	PCT/GB2005/004129	33485146	20070607	20051025	20041025
	WO-03032911-A3	US-0232963-W	PCT/US2002/032963	25529077	20030731	20021016	20011018
	US-2009018134-A1	US-17012808-A		40010883	20090115	20080709	20070709
	US-2005192314-A1	US-99019504-A		34623983	20050901	20041115	20031113
	US-2003225147-A1	US-19021902-A		26973595	20031204	20020705	20010706
	WO-2007042321-A2	EP-2006009923-W	PCT/EP2006/009923	37847221	20070419	20061013	20051013
	WO-0246197-A1	US-0147866-W	PCT/US2001/047866	22963161	20020613	20011206	20001208
	WO-2004108716-A1	IB-2004001866-W	PCT/IB2004/001866	33511749	20041216	20040524	20030605
	EP-1345925-A2	EP-01985059-A	PCT/US2001/049140	26946273	20030924	20011219	20001221
	EP-1000039-A1	EP-98937275-A	PCT/US1998/015789	25420014	20000517	19980729	19970801
	US-2010137308-A1	US-52509508-A	PCT/EP2008/052102	38262932	20100603	20080221	20070222
	WO-9640143-A1	US-9610039-W	PCT/US1996/010039	27044121	19961219	19960607	19950607
	WO-2007044401-A2	US-2006038791-W	PCT/US2006/038791	37876933	20070419	20061004	20051006
	WO-2006125807-A1	EP-2006062602-W	PCT/EP2006/062602	35134467	20061130	20060524	20050524
	WO-2007079999-A2	EP-2006068323-W	PCT/EP2006/068323	36424666	20070719	20061110	20051111
	EP-1499320-A1	EP-03721779-A	PCT/US2003/012127	29254549	20050126	20030418	20020419
	EP-1409491-A2	EP-01994425-A	PCT/US2001/050198	24787577	20040421	20011023	20001023
	US-6982265-B1	US-57382900-A		35509023	20060103	20000518	19990521
	US-2002028828-A1	US-84634001-A		22744765	20020307	20010502	20000502
	WO-0104111-A1	US-0018128-W	PCT/US2000/018128	26315754	20010118	20000630	19990709
	US-2009076044-A1	US-20799408-A		40452449	20090319	20080910	20070910
	EP-1987022-A1	EP-07705606-A	PCT/IB2007/000380	38038486	20081105	20070205	20060210
	EP-1515965-A1	EP-03759908-A	PCT/EP2003/005827	29719161	20050323	20030604	20020617
	US-2005020631-A1	US-86052704-A		33511768	20050127	20040603	20030605
	US-2004192748-A1	US-65445203-A		31994134	20040930	20030903	20020913
	WO-0214281-A1	US-0125015-W	PCT/US2001/025015	22841879	20020221	20010810	20000811
	US-2009105247-A1	US-34210408-A		38922925	20090423	20081223	20060705
	WO-03062236-A8	IB-0300059-W	PCT/IB2003/000059	27613435	20031224	20030110	20020122
	WO-2004101549-A1	GB-2004002025-W	PCT/GB2004/002025	9958208	20041125	20040512	20030516
	WO-9807726-A1	EP-9704564-W	PCT/EP1997/004564	4225221	19980226	19970821	19960823
	US-2008132495-A1	US-81303105-A	PCT/GB2005/005097	39495737	20080605	20051230	20041230
	WO-2006010082-A1	US-2005024441-W	PCT/US2005/024441	35395750	20060126	20050708	20040708
	WO-03068747-A1	GB-0300554-W	PCT/GB2003/000554	27736200	20030821	20030210	20020212
	US-2008207609-A1	US-89362507-A		33485146	20080828	20070816	20041025
	WO-2007099402-A2	IB-2006004152-W	PCT/IB2006/004152	38459398	20070907	20061221	20051223
	WO-2007044407-A2	US-2006038805-W	PCT/US2006/038805	37671922	20070419	20061004	20051006
	EP-1226144-A1	EP-00972755-A	PCT/EP2000/010077	26857242	20020731	20001013	19991021
	EP-1606283-A4	EP-04714621-A	PCT/US2004/005693	32965317	20070523	20040225	20030303
	EP-1758892-A1	EP-05759571-A	PCT/US2005/020371	35509612	20070307	20050609	20040610
	EP-2176256-A2	EP-08776184-A	PCT/GB2008/050549	40029122	20100421	20080708	20070709
	EP-1596860-A2	EP-04711237-A	PCT/US2004/004406	32912260	20051123	20040213	20030214
	EP-1752457-A1	EP-05748463-A	PCT/JP2005/010451	35462874	20070214	20050601	20040602
	EP-1812446-A1	EP-05798278-A	PCT/GB2005/004146	33485146	20070801	20051025	20041025
	US-2006084695-A1	US-26252105-A		36181586	20060420	20051028	20040429
	US-2006241127-A1	US-53188903-A	PCT/EP2003/011452	32231863	20061026	20031016	20021028
	EP-1590344-A2	EP-03814980-A	PCT/US2003/041425	32719725	20051102	20031226	20021231
	EP-1521747-A2	EP-03764599-A	PCT/US2003/021923	30118575	20050413	20030714	20020715
	WO-2007092436-A3	US-2007003135-W	PCT/US2007/003135	38185678	20081218	20070207	20060208
	WO-2005075439-A1	GB-2005000237-W	PCT/GB2005/000237	34833782	20050818	20050131	20040203
	WO-2007140957-A1	EP-2007004913-W	PCT/EP2007/004913	38461186	20071213	20070516	20060608
	WO-2004056827-A2	EP-0350942-W	PCT/EP2003/050942	32682128	20040708	20031204	20021219
	WO-2008157191-A2	US-2008066619-W	PCT/US2008/066619	40156899	20081224	20080612	20070614
	EP-1608647-A1	EP-04717567-A	PCT/EP2004/002285	9954250	20051228	20040305	20030306
	WO-2004024699-A1	US-0327692-W	PCT/US2003/027692	31994134	20040325	20030904	20020913
	WO-2006062982-A2	US-2005044141-W	PCT/US2005/044141	36578489	20060615	20051207	20041207
	WO-2007084815-A3	US-2007060296-W	PCT/US2007/060296	38288338	20071213	20070110	20060119
	EP-1369418-A1	EP-02700688-A	PCT/JP2002/001575	26609852	20031210	20020221	20010221
	EP-1832588-A1	EP-05824476-A	PCT/JP2005/024279	36615041	20070912	20051228	20041228
	EP-1575940-A1	EP-03786980-A	PCT/US2003/037294	32397978	20050921	20031121	20021121
	WO-02094833-A1	US-0211884-W	PCT/US2002/011884	23129192	20021128	20020513	20010524
	WO-2009051822-A1	US-2008011911-W	PCT/US2008/011911	40567710	20090423	20081017	20071019
	WO-2008023159-A1	GB-2007003173-W	PCT/GB2007/003173	38720451	20080228	20070821	20060824
	EP-1484320-A1	EP-03705075-A	PCT/JP2003/001429	27736487	20041208	20030212	20020213
	EP-1653965-A1	EP-04801817-A	PCT/GB2004/003393	27839733	20060510	20040805	20030806
	EP-0981519-A1	EP-98920203-A	PCT/US1998/009060	26722670	20000301	19980501	19970502
	US-2010331306-A1	US-82344910-A		43066540	20101230	20100625	20090625
	WO-0160816-A1	US-0104983-W	PCT/US2001/004983	22672081	20010823	20010216	20000217
	EP-1474395-A1	EP-03704769-A	PCT/GB2003/000554	27736200	20041110	20030210	20020212
	WO-2006005914-A1	GB-2005002664-W	PCT/GB2005/002664	32865683	20060119	20050707	20040709
	WO-2004110990-A3	US-2004015368-W	PCT/US2004/015368	33555294	20050324	20040514	20030515
	WO-2005033072-A2	US-2004032403-W	PCT/US2004/032403	34421644	20050414	20040930	20030930
	EP-2303882-A2	EP-09761932-A	PCT/FR2009/051100	40445526	20110406	20090611	20080612
	US-2004192653-A1	US-78804404-A		32965317	20040930	20040225	20030303
	WO-0250065-A2	US-0149140-W	PCT/US2001/049140	26946273	20020627	20011219	20001221
	WO-2010136491-A1	EP-2010057244-W	PCT/EP2010/057244	42289579	20101202	20100526	20090527
	EP-2176260-A1	EP-08793926-A	PCT/NZ2008/000164	40228788	20100421	20080711	20070711
	EP-1277738-A4	EP-01925981-A	PCT/JP2001/003650	18637911	20050209	20010426	20000427
	US-2005261268-A1	US-91405104-A		34135157	20051124	20040806	20030806
	US-2003139416-A1	US-12095902-A		26818938	20030724	20020410	20010411
	US-6900208-B2	US-39619703-A		28678223	20050531	20030325	20020328
	EP-1363910-A2	EP-01992298-A	PCT/US2001/049982	26940426	20031126	20011107	20001117
	EP-1485390-A1	EP-03743361-A	PCT/EP2003/002090	27791709	20041215	20030228	20020307
	WO-02059112-A2	US-0149594-W	PCT/US2001/049594	26946273	20020801	20011220	20001221
	WO-02087587-A2	GB-0202011-W	PCT/GB2002/002011	9913913	20021107	20020502	20010502
	WO-2005097787-A3	FR-2005000761-W	PCT/FR2005/000761	34946087	20060126	20050330	20040401
	WO-2010151740-A2	US-2010039942-W	PCT/US2010/039942	43066540	20101229	20100625	20090625
	WO-2005085231-A1	EP-2005002569-W	PCT/EP2005/002569	34853913	20050915	20050218	20040302
	EP-1480962-A1	EP-03709730-A	PCT/EP2003/002036	27767104	20041201	20030227	20020228
	US-7163945-B2	US-11806405-A		35506786	20070116	20050429	20040429
	US-2006252784-A1	US-48634806-A		28675587	20061109	20060713	20020403
	US-7067540-B2	US-36798703-A		27737560	20060627	20030214	20020214
	US-7750016-B2	US-98582107-A		34590444	20100706	20071119	20031113
	WO-2005042502-A1	GB-2004004474-W	PCT/GB2004/004474	29595715	20050512	20041022	20031024
	WO-2010038085-A2	GB-2009051303-W	PCT/GB2009/051303	40019929	20100408	20091002	20081002
	EP-1805132-A2	EP-05857821-A	PCT/US2005/035743	37087462	20070711	20051005	20041005
	WO-2008129080-A1	EP-2008055017-W	PCT/EP2008/055017	39745232	20081030	20080424	20070424
	US-2011009405-A1	US-83112810-A		42791020	20110113	20100706	20090707
	US-2011183975-A1	US-200913122666-A	PCT/US2009/058561	42100900	20110728	20090928	20081007
	WO-9906378-A1	US-9815784-W	PCT/US1998/015784	21988521	19990211	19980729	19970729
	WO-2004091625-A1	EP-2004003883-W	PCT/EP2004/003883	33300055	20041028	20040413	20030416
	EP-1549648-B1	EP-03753708-A	PCT/GB2003/004214	9945093	20081112	20030930	20021001
	EP-2139487-A2	EP-08744513-A	PCT/US2008/058528	39808864	20100106	20080327	20070328
	EP-1685131-B1	EP-04797601-A	PCT/EP2004/012475	34590444	20070307	20041104	20031113
	EP-1543001-A1	EP-03749105-A	PCT/US2003/026297	32030690	20050622	20030916	20020917
	US-2005171171-A1	US-98976604-A		34623983	20050804	20041115	20031113
	US-2006122171-A1	US-53355505-A	PCT/US2003/036567	32474481	20060608	20031114	20021115
	WO-2006070195-A1	GB-2005005097-W	PCT/GB2005/005097	39495737	20060706	20051230	20041230
	EP-1689391-A2	EP-04764560-A	PCT/EP2004/009586	28686509	20060816	20040827	20030828
	EP-1960371-A1	EP-06820361-A	PCT/GB2006/004451	37685073	20080827	20061129	20051202
	EP-1778681-A1	EP-05759085-A	PCT/GB2005/002678	32865684	20070502	20050707	20040709
	US-6569871-B1	US-44586099-A	PCT/US1998/013808	21972191	20030527	19980701	19970702
	WO-03093297-A2	US-0313869-W	PCT/US2003/013869	29401586	20031113	20030502	20020503
	US-2010184790-A1	US-52644608-A	PCT/FR2008/000197	38515529	20100722	20080214	20070216
	WO-2004004632-A2	IN-0300234-W	PCT/IN2003/000234	30012269	20040115	20030707	20020708
	WO-2006014290-A2	US-2005023100-W	PCT/US2005/023100	35787557	20060209	20050630	20040706
	WO-2009017795-A1	US-2008009263-W	PCT/US2008/009263	39874087	20090205	20080730	20070802
	WO-0129041-A1	EP-0010077-W	PCT/EP2000/010077	26857242	20010426	20001013	19991021
	EP-1278748-A2	EP-01928855-A	PCT/US2001/013315	26894992	20030129	20010424	20000425
	EP-1268487-B1	EP-01920873-A	PCT/US2001/010124	24140461	20031126	20010328	20000328
	EP-1713805-A1	EP-05704878-A	PCT/US2005/000025	34837430	20061025	20050125	20040130
	EP-1246823-A1	EP-00990308-A	PCT/US2000/035049	22631076	20021009	20001222	19991228
	EP-1664029-A1	EP-04768482-A	PCT/GB2004/003936	29227164	20060607	20040914	20030916
	EP-1749004-B1	EP-05733676-A	PCT/IB2005/001141	34966564	20070919	20050422	20040504
	US-2007027145-A1	US-56684104-A	PCT/GB2004/003393	27839733	20070201	20040805	20030806
	US-2007015779-A1	US-46941906-A		37662390	20070118	20060831	20050429
	US-2006189632-A1	US-54708006-A	PCT/JP2004/002522	32931047	20060824	20040301	20030228
	WO-2004061084-A2	US-0341450-W	PCT/US2003/041450	32913379	20040722	20031226	20021231
	WO-2007002433-A1	US-2006024524-W	PCT/US2006/024524	37033831	20070104	20060621	20050622
	WO-2008036540-A2	US-2007078343-W	PCT/US2007/078343	38740290	20080327	20070913	20060920
	US-2006004025-A1	US-51872505-A	PCT/GB2003/002667	9938990	20060105	20030620	20020620
	US-6617324-B1	US-11429702-A		22726159	20030909	20020402	19970522
	EP-1754706-A1	EP-05743671-A	PCT/JP2005/009593	35785004	20070221	20050519	20040521
	EP-1377579-A2	EP-01987144-A	PCT/US2001/044835	26246308	20040107	20011031	20001031
	WO-2005100338-A1	GB-2005001350-W	PCT/GB2005/001350	34966771	20051027	20050413	20040413
	WO-2007034144-A1	GB-2006003407-W	PCT/GB2006/003407	37434116	20070329	20060914	20050920
	US-2009149458-A1	US-27645908-A		40548516	20090611	20081124	20071127
	WO-2005028443-A3	US-2004030220-W	PCT/US2004/030220	34375621	20050506	20040915	20030915
	US-2010137386-A1	US-50337409-A		42223388	20100603	20090715	20081201
	US-2006142307-A1	US-30282505-A		36615388	20060629	20051214	20041227
	WO-2008057775-A2	US-2007082471-W	PCT/US2007/082471	39204872	20080515	20071025	20061027
	US-6872726-B2	US-63299803-A		31715757	20050329	20030801	20020808
	US-2004092561-A1	US-28999802-A		32228977	20040513	20021107	20021107
	WO-2011130342-A1	US-2011032213-W	PCT/US2011/032213	44065501	20111020	20110413	20100414
	US-2004063715-A1	US-66500503-A		32030951	20040401	20030919	20020923
	WO-2004006846-A3	US-0321923-W	PCT/US2003/021923	30118575	20040715	20030714	20020715
	WO-2010038085-A3	GB-2009051303-W	PCT/GB2009/051303	40019929	20100624	20091002	20081002
	WO-2010051042-A1	US-2009005958-W	PCT/US2009/005958	42337454	20100506	20091102	20081103
	WO-02087587-A3	GB-0202011-W	PCT/GB2002/002011	9913913	20030109	20020502	20010502
	WO-2007042321-A3	EP-2006009923-W	PCT/EP2006/009923	37847221	20070712	20061013	20051013
	WO-2010064875-A3	KR-2009007247-W	PCT/KR2009/007247	42233759	20100910	20091204	20081205
	WO-2008032162-A1	IB-2007002578-W	PCT/IB2007/002578	38859750	20080320	20070903	20060915
	US-2004176395-A1	US-74660703-A		32931750	20040909	20031224	20021231
	US-7008953-B2	US-86605904-A		34108010	20060307	20040610	20030730
	US-2011081316-A1	US-89604210-A		43259674	20110407	20101001	20091002
	WO-2005097135-A3	EP-2005003521-W	PCT/EP2005/003521	32320386	20060216	20050404	20040405
	WO-2008079906-A1	US-2007088237-W	PCT/US2007/088237	39281754	20080703	20071219	20061221
	WO-0194312-A3	US-0117961-W	PCT/US2001/017961	22777614	20020808	20010604	20000602
	US-6204267-B1	US-7168298-A		26722670	20010320	19980501	19970502
	WO-2004050681-A2	US-0336567-W	PCT/US2003/036567	32474481	20040617	20031114	20021115
	EP-1345922-A1	EP-01271061-A	PCT/US2001/049139	26946273	20030924	20011219	20001221
	EP-1608616-A1	EP-04726134-A	PCT/EP2004/003774	9956478	20051228	20040407	20030409
	US-2004063773-A1	US-41269003-A		27391578	20040401	20030414	20000215
	US-2006111436-A1	US-11809805-A		36461753	20060525	20050429	20041123
	WO-2007115933-A1	EP-2007052916-W	PCT/EP2007/052916	36763499	20071018	20070327	20060406
	US-2002091263-A1	US-95054901-A		25490580	20020711	20010911	19990317
	US-2003069244-A1	US-3629301-A		27365008	20030410	20011107	20001117
	WO-2007051065-A3	US-2006042558-W	PCT/US2006/042558	37968627	20071108	20061030	20051028
	EP-1180518-A1	EP-00917375-A	PCT/JP2000/002575	26454974	20020220	20000420	19990423
	US-2006046999-A1	US-50775405-A	PCT/EP2003/002154	27808345	20060302	20030303	20020314
	US-2010261723-A1	US-66806008-A	PCT/GB2008/050547	40029123	20101014	20080708	20070709
	US-2011003818-A1	US-82446110-A		42727680	20110106	20100628	20090702
	WO-2008045266-A2	US-2007021273-W	PCT/US2007/021273	39110753	20080417	20071002	20061004
	WO-2004113348-A1	GB-2004002644-W	PCT/GB2004/002644	33542684	20041229	20040618	20030620
	EP-1682532-A1	EP-04769673-A	PCT/IB2004/003417	34549554	20060726	20041019	20031031
	WO-2005026152-A1	GB-2004003936-W	PCT/GB2004/003936	29227164	20050324	20040914	20030916
	WO-02057271-A3	US-0150198-W	PCT/US2001/050198	24787577	20030130	20011023	20001023
	EP-1539708-A1	EP-03795649-A	PCT/US2003/027692	31994134	20050615	20030904	20020913
	EP-1534709-A1	EP-03749317-A	PCT/US2003/027405	31978549	20050601	20030903	20020904
	EP-1153920-B1	EP-00900841-A	PCT/JP2000/000255	27456291	20031029	20000120	19990122
	EP-2045245-A1	EP-07721493-A	PCT/CN2007/001920	38922925	20090408	20070619	20060705
	US-2005182043-A1	US-8324705-A		31999310	20050818	20050317	20020330
	US-2010331293-A1	US-82376710-A		42776992	20101230	20100625	20090625
	EP-1620105-B1	EP-04726958-A	PCT/EP2004/003883	33300055	20070110	20040413	20030416
	EP-1877398-A1	EP-06726942-A	PCT/GB2006/001562	34674047	20080116	20060427	20050429
	US-2010008968-A1	US-49257909-A		41505362	20100114	20090626	20080626
	WO-9915500-A1	EP-9805559-W	PCT/EP1998/005559	10818643	19990401	19980903	19970905
	WO-2004014900-A1	US-0319890-W	PCT/US2003/019890	31716856	20040219	20030731	20020809
	WO-2010067130-A1	GB-2009051702-W	PCT/GB2009/051702	42242379	20100617	20091211	20081211
	WO-2005030765-A1	GB-2004004137-W	PCT/GB2004/004137	29286773	20050407	20040922	20030925
	US-2007161684-A1	US-56812104-A	PCT/EP2004/008972	27840005	20070712	20040809	20030811
	US-2010227858-A1	US-66805908-A	PCT/GB2008/050549	40029122	20100909	20080708	20070709
	US-6855723-B2	US-29480202-A		22027657	20050215	20021115	19970926
	US-7829560-B2	US-63161705-A	PCT/US2005/024441	35395750	20101109	20050708	20040708
	WO-2009156100-A1	EP-2009004421-W	PCT/EP2009/004421	40049863	20091230	20090619	20080624
	WO-2010085924-A3	CZ-2010000004-W	PCT/CZ2010/000004	42269979	20100930	20100122	20090128
	WO-2007080382-A1	GB-2007000037-W	PCT/GB2007/000037	37946256	20070719	20070108	20060111
	US-7151104-B2	US-66433703-A		32030811	20061219	20030917	20020919
	US-2009099185-A1	US-29933307-A	PCT/GB2007/001596	38268953	20090416	20070501	20060504
	WO-2006008874-A1	JP-2005009593-W	PCT/JP2005/009593	35785004	20060126	20050519	20040521
	EP-1792902-A1	EP-06126732-A		38009371	20070606	20010628	20000630
	EP-1622610-A1	EP-04751319-A	PCT/US2004/013875	28792177	20060208	20040505	20030506
	US-2007043009-A1	US-57309004-A	PCT/GB2004/003923	34315440	20070222	20040913	20030916
	US-7645762-B2	US-54290206-A		37671922	20100112	20061004	20051006
	US-2009131470-A1	US-91648506-A	PCT/GB2006/002071	36917238	20090521	20060606	20050611
	US-2002147343-A1	US-4373202-A		23002712	20021010	20020110	20010123
	WO-2004016613-A3	GB-0303544-W	PCT/GB2003/003544	9942406	20040408	20030813	20020815
	WO-2005048948-A2	US-2004038288-W	PCT/US2004/038288	34623983	20050602	20041115	20031113
	US-2009170847-A1	US-16191607-A	PCT/KR2007/000393	38287858	20090702	20070123	20060123
	WO-0240486-A2	US-0149982-W	PCT/US2001/049982	26940426	20020523	20011107	20001117
	WO-2009036016-A1	US-2008075789-W	PCT/US2008/075789	40452436	20090319	20080910	20070910
	WO-03066630-A2	US-0303762-W	PCT/US2003/003762	27737493	20030814	20030207	20020207
	US-2006106013-A1	US-24429905-A		35583390	20060518	20051005	20041007
	WO-2007081630-A2	US-2006061890-W	PCT/US2006/061890	38256842	20070719	20061212	20051221
	EP-0999842-A1	EP-98934246-A	PCT/US1998/013808	21972191	20000517	19980701	19970702
	EP-1397364-A1	EP-02744115-A	PCT/US2002/011884	23129192	20040317	20020513	20010524
	EP-1585734-A2	EP-03808576-A	PCT/US2003/041449	32719725	20051019	20031226	20021231
	US-6218537-B1	US-97359498-A	PCT/US1996/010039	27044121	20010417	19960607	19950607
	US-2005165024-A1	US-98982404-A		34623983	20050728	20041115	20031113
	US-2010254905-A1	US-59480508-A	PCT/US2008/058528	39225888	20101007	20080327	20060922
	WO-2004101529-A1	JP-2004007070-W	PCT/JP2004/007070	33458368	20041125	20040518	20030519
	WO-2011005119-A1	NZ-2010000139-W	PCT/NZ2010/000139	42791020	20110113	20100706	20090707
	US-2004039196-A1	US-46064103-A		22744765	20040226	20030613	20000502
	US-2005267182-A1	US-98971704-A		34623983	20051201	20041115	20031113
	EP-2139487-A4	EP-08744513-A		39808864	20100421	20080327	20070328
	EP-1345946-A1	EP-01996227-A	PCT/US2001/047866	22963161	20030924	20011206	20001208
	EP-1218348-A2	EP-00943375-A	PCT/US2000/018263	22498654	20020703	20000630	19990702
	US-7314934-B2	US-47062903-A		27399571	20080101	20030819	20001023
	US-2003186982-A1	US-28901002-A		32312096	20031002	20021106	20001117
	WO-02057261-A2	EP-0200506-W	PCT/EP2002/000506	26949767	20020725	20020118	20010122
	US-2005282883-A1	US-11811305-A		35481481	20051222	20050429	20040429
	EP-1705177-A1	EP-05090073-A		34938416	20060927	20050323	20050323
	EP-2197876-A1	EP-08829568-A	PCT/US2008/074389	40029314	20100623	20080827	20070829
	WO-2006125805-A1	EP-2006062595-W	PCT/EP2006/062595	34982435	20061130	20060524	20050524
	US-2009163489-A1	US-31716608-A		40364443	20090625	20081218	20071219
	US-2008032969-A1	US-83983407-A		27399571	20080207	20070816	20001023
	WO-2009158587-A1	US-2009048807-W	PCT/US2009/048807	41444968	20091230	20090626	20080626
	WO-2005012256-A8	GB-2004003179-W	PCT/GB2004/003179	34119458	20050407	20040722	20030722
	US-8030487-B2	US-77257207-A		38923534	20111004	20070702	20060707
	EP-0951467-A1	EP-97952517-A	PCT/US1997/023392	27364615	19991027	19971217	19961218
	EP-1569653-A1	EP-03772558-A	PCT/IB2003/005451	32507748	20050907	20031125	20021206
	EP-1581529-A1	EP-03813672-A	PCT/IB2003/005887	32682185	20051005	20031210	20021220
	EP-1636213-A1	EP-04736086-A	PCT/IB2004/001823	33511738	20060322	20040604	20030605
	WO-2006046040-A1	GB-2005004146-W	PCT/GB2005/004146	33485146	20060504	20051025	20041025
	WO-2005116025-A2	GB-2005002134-W	PCT/GB2005/002134	32671118	20051208	20050526	20040526
	WO-03076405-A1	EP-0302154-W	PCT/EP2003/002154	27808345	20030918	20030303	20020314
	US-2007244104-A1	US-69036207-A		36790884	20071018	20070323	20060406
	WO-2005042540-A1	GB-2004004490-W	PCT/GB2004/004490	34557466	20050512	20041022	20031024
	EP-2178866-A2	EP-08776182-A	PCT/GB2008/050547	40029123	20100428	20080708	20070709
	US-2010331327-A1	US-8698406-A	PCT/IB2006/004152	38459398	20101230	20061221	20051223
	US-2009048251-A1	US-6741606-A	PCT/GB2006/003407	37434116	20090219	20060914	20050920
	US-2005222153-A1	US-14327905-A		32595133	20051006	20050602	20021213
	US-2008171743-A1	US-84409207-A		38720451	20080717	20070823	20060824
	WO-2006044524-A1	US-2005036791-W	PCT/US2005/036791	35759133	20060427	20051014	20041015
	WO-2010054285-A2	US-2009063684-W	PCT/US2009/063684	42153606	20100514	20091109	20081110
	WO-2008118454-A3	US-2008003935-W	PCT/US2008/003935	39712323	20081113	20080324	20070323
	EP-1667991-A1	EP-04768469-A	PCT/GB2004/003923	34315440	20060614	20040913	20030916
	EP-1644364-A1	EP-04734569-A	PCT/IB2004/001788	33511768	20060412	20040524	20030605
	WO-2008023180-A1	GB-2007003211-W	PCT/GB2007/003211	38698836	20080228	20070822	20060824
	WO-2007040208-A1	JP-2006319732-W	PCT/JP2006/319732	37906249	20070412	20061002	20051003
	WO-2004004632-A3	IN-0300234-W	PCT/IN2003/000234	30012269	20040916	20030707	20020708
	US-2008269268-A1	US-58763005-A	PCT/EP2005/003925	34966942	20081030	20050414	20040427
	US-2003149041-A1	US-18616102-A		27668201	20030807	20020628	19991228
	WO-2004050681-A3	US-0336567-W	PCT/US2003/036567	32474481	20041104	20031114	20021115
	WO-2007054357-A1	EP-2006010870-W	PCT/EP2006/010870	35517969	20070518	20061113	20051114
	WO-2004029055-A1	EP-0310377-W	PCT/EP2003/010377	32039115	20040408	20030918	20020930
	EP-1807431-A1	EP-05814296-A	PCT/US2005/038071	35825463	20070718	20051025	20041026
	EP-1562949-A2	EP-03781756-A	PCT/US2003/035220	32312096	20050817	20031103	20021106
	US-6627633-B2	US-49379000-A		26822993	20030930	20000128	19990317
	US-2006229329-A1	US-55660705-A	PCT/GB2004/002019	9958207	20061012	20040512	20030516
	WO-2006009741-A1	US-2005021148-W	PCT/US2005/021148	43875180	20060126	20050615	20040623
	US-7125898-B2	US-50396805-A	PCT/GB2003/000554	27736200	20061024	20030210	20020212
	EP-0880507-A1	EP-97902496-A	PCT/GB1997/000344	10788732	19981202	19970210	19960214
	EP-1853600-A1	EP-06700940-A	PCT/GB2006/000196	35967182	20071114	20060120	20050121
	US-7244729-B2	US-48574704-A	PCT/EP2002/008780	9919959	20070717	20020806	20010807
	US-6451834-B1	US-54122200-A		22034166	20020917	20000403	19971006
	WO-03082208-A3	US-0309550-W	PCT/US2003/009550	28678223	20060302	20030326	20020328
	WO-2005013998-A1	GB-2004003393-W	PCT/GB2004/003393	27839733	20050217	20040805	20030806
	WO-2006127203-A3	US-2006015931-W	PCT/US2006/015931	36794434	20070503	20060426	20050525
	EP-1734968-A2	EP-05751682-A	PCT/EP2005/003521	32320386	20061227	20050404	20040405
	US-2009239861-A1	US-6741506-A	PCT/GB2006/003400	37478805	20090924	20060914	20050920
	WO-2005023818-A2	EP-2004010161-W	PCT/EP2004/010161	34280180	20050317	20040910	20030910
	US-6524800-B2	US-90084501-A		22081628	20030225	20010706	19971219
	WO-2009088986-A1	US-2009000038-W	PCT/US2009/000038	40853399	20090716	20090105	20080104
	WO-2006104971-A1	US-2006011023-W	PCT/US2006/011023	36648660	20061005	20060327	20050328
	EP-2099805-A2	EP-07846789-A	PCT/EP2007/010189	39310334	20090916	20071123	20061130
	US-6479487-B1	US-24705399-A		27363758	20021112	19990209	19980226
	US-2007078121-A1	US-31839905-A		36615509	20070405	20051223	20041223
	WO-9850370-A1	US-9809060-W	PCT/US1998/009060	26722670	19981112	19980501	19970502
	WO-2010110685-A2	NZ-2010000060-W	PCT/NZ2010/000060	42666286	20100930	20100326	20090327
	WO-2004113347-A1	GB-2004002621-W	PCT/GB2004/002621	33542685	20041229	20040618	20030620
	EP-1786811-A2	EP-05779721-A	PCT/IB2005/002868	35735197	20070523	20050808	20040818
	US-2005159420-A1	US-2954705-A		28678223	20050721	20050105	20020328
	WO-2005111019-A1	EP-2005006046-W	PCT/EP2005/006046	34925033	20051124	20050517	20040518
	US-2007232607-A1	US-62801105-A	PCT/GB2005/002215	34969245	20071004	20050602	20040604
	WO-2008079933-A2	US-2007088292-W	PCT/US2007/088292	39367530	20080703	20071220	20061222
	EP-1718645-A1	EP-05702443-A	PCT/IB2005/000300	34910727	20061108	20050207	20040218
	EP-1684762-A2	EP-04811122-A	PCT/US2004/038288	34623983	20060802	20041115	20031113
	WO-2007077574-A2	IN-2006000490-W	PCT/IN2006/000490	38173564	20070712	20061211	20051213
	EP-1713781-A1	EP-05701999-A	PCT/GB2005/000237	34833782	20061025	20050131	20040203
	WO-2005115397-A2	US-2005014833-W	PCT/US2005/014833	35451387	20051208	20050429	20040429
	US-2008032960-A1	US-73285707-A		38564136	20080207	20070404	20060404
	US-2003105098-A1	US-17849402-A		26832997	20030605	20020624	19980226
	US-6251914-B1	US-44585799-A	PCT/US1998/013800	21971748	20010626	19980701	19970702
	WO-03024949-A1	GB-0203781-W	PCT/GB2002/003781	9920420	20030327	20020814	20010814
	WO-2009007749-A2	GB-2008050547-W	PCT/GB2008/050547	40029123	20090115	20080708	20070709
	EP-1648452-A1	EP-04766335-A	PCT/EP2004/051625	34112474	20060426	20040727	20030728
	US-2005187219-A1	US-6404405-A		34910928	20050825	20050223	20040225
	US-2006287295-A1	US-57279406-A	PCT/GB2004/004137	29286773	20061221	20040922	20030925
	WO-0190074-A2	DK-0100346-W	PCT/DK2001/000346	22762771	20011129	20010518	20000522
	US-2011190319-A1	US-97186310-A		43530189	20110804	20101217	20091218
	WO-2004073628-A2	US-2004004406-W	PCT/US2004/004406	32912260	20040902	20040213	20030214
	WO-2004032874-A3	US-0332171-W	PCT/US2003/032171	32094045	20041028	20031009	20021009
	US-2009325958-A1	US-49249409-A		41444968	20091231	20090626	20080626
	US-2003149056-A1	US-30543802-A		23303345	20030807	20021126	20011127
	WO-02100433-A1	JP-0205726-W	PCT/JP2002/005726	26616680	20021219	20020610	20010611
	US-2008058358-A1	US-75947907-A		38461186	20080306	20070607	20060608
	EP-1622620-B1	EP-04729678-A	PCT/GB2004/001799	9957316	20080220	20040427	20030430
	EP-1742945-A1	EP-05739438-A	PCT/EP2005/003925	34966942	20070117	20050414	20040427
	EP-1259514-B1	EP-01913094-A	PCT/US2001/006214	22681392	20050608	20010228	20000228
	US-6949560-B2	US-40636403-A		28675587	20050927	20030403	20020403
	WO-02059112-A3	US-0149594-W	PCT/US2001/049594	26946273	20030206	20011220	20001221
	WO-9827098-A1	US-9723392-W	PCT/US1997/023392	27364615	19980625	19971217	19961218
	WO-2005118588-A1	JP-2005010451-W	PCT/JP2005/010451	35462874	20051215	20050601	20040602
	WO-2004014870-A1	US-0324095-W	PCT/US2003/024095	31715757	20040219	20030801	20020808
	WO-2005009961-A3	US-2004023500-W	PCT/US2004/023500	34107784	20050331	20040722	20030723
	WO-2009007751-A3	GB-2008050549-W	PCT/GB2008/050549	40029122	20090423	20080708	20070709
	EP-1854789-A1	EP-06714265-A	PCT/JP2006/303125	36927355	20071114	20060222	20050223
	EP-1575947-A1	EP-03800245-A	PCT/US2003/041388	32738277	20050921	20031222	20021227
	EP-1756088-A1	EP-05747243-A	PCT/GB2005/002215	34969245	20070228	20050602	20040604
	EP-1664037-A1	EP-04769160-A	PCT/IB2004/002730	34272904	20060607	20040823	20030904
	EP-1363891-A2	EP-02720975-A	PCT/US2002/004283	26752159	20031126	20020213	20010215
	EP-2251343-A1	EP-10175256-A		33555294	20101117	20040514	20030515
	US-2007083044-A1	US-54292106-A		37560916	20070412	20061004	20051006
	US-2008153813-A1	US-96047607-A		39246805	20080626	20071219	20061221
	WO-2004110990-A2	US-2004015368-W	PCT/US2004/015368	33555294	20041223	20040514	20030515
	WO-2008011557-A2	US-2007073967-W	PCT/US2007/073967	38925596	20080124	20070720	20060720
	WO-2009155052-A1	US-2009045477-W	PCT/US2009/045477	41059974	20091223	20090528	20080528
	US-2011281884-A1	US-201113085643-A		44065501	20111117	20110413	20100414
	US-2009192147-A1	US-36301309-A		40435060	20090730	20090130	20080130
	WO-2004056822-A1	EP-0314067-W	PCT/EP2003/014067	32685355	20040708	20031211	20021220
	US-2007225309-A1	US-67217707-A		38345934	20070927	20070207	20060208
	US-7608603-B2	US-50912106-A		37441925	20091027	20060823	20050825
	WO-0043366-A1	JP-0000255-W	PCT/JP2000/000255	27456291	20000727	20000120	19990122
	US-2010280065-A1	US-70922210-A		39773126	20101104	20100219	20070912
	WO-2010019930-A1	US-2009053959-W	PCT/US2009/053959	41404534	20100218	20090815	20080815
	WO-2008006287-A1	CN-2007001920-W	PCT/CN2007/001920	38922925	20080117	20070619	20060705
	US-2011076292-A1	US-89081210-A		43037239	20110331	20100927	20090928
	US-2004242608-A1	US-80814604-A		33131912	20041202	20040324	20030403
	WO-03022216-A2	US-0228634-W	PCT/US2002/028634	25490580	20030320	20020909	20010911
	EP-1751141-A1	EP-05745622-A	PCT/EP2005/006046	34925033	20070214	20050517	20040518
	WO-9524190-A3	US-9502826-W	PCT/US1995/002826	22772561	19951109	19950306	19940307
	EP-1606283-A2	EP-04714621-A	PCT/US2004/005693	32965317	20051221	20040225	20030303
	US-2009298820-A1	US-47365809-A		41059974	20091203	20090528	20080528
	WO-2005077954-A3	US-2005003859-W	PCT/US2005/003859	34860861	20051013	20050208	20040211
	WO-2006051270-A1	GB-2005004268-W	PCT/GB2005/004268	33488202	20060518	20051107	20041109
	EP-1888573-A1	EP-06755297-A	PCT/EP2006/062602	35134467	20080220	20060524	20050524
	US-2003087906-A1	US-95054301-A		25490563	20030508	20010911	20010911
	WO-2009155388-A1	US-2009047727-W	PCT/US2009/047727	41136888	20091223	20090618	20080620
	WO-03087087-A2	GB-0301507-W	PCT/GB2003/001507	29252442	20031023	20030408	20020409
	US-6933299-B1	US-3052702-A	PCT/US2000/018128	34841442	20050823	20000630	19990709
	US-2005250761-A1	US-12234505-A		34965519	20051110	20050505	20040506
	WO-03106450-A1	EP-0305827-W	PCT/EP2003/005827	29719161	20031224	20030604	20020617
	US-2005009846-A1	US-74223703-A		26246255	20050113	20031218	20010627
	EP-1551813-A2	EP-03781357-A	PCT/US2003/033317	32094036	20050713	20031010	20021010
	WO-0183456-A1	JP-0103650-W	PCT/JP2001/003650	18637911	20011108	20010426	20000427
	EP-1529531-A1	EP-03025380-A		34429272	20050511	20031104	20031104
	WO-2009093972-A1	SE-2009050065-W	PCT/SE2009/050065	40899463	20090730	20090122	20080125
	US-2002183514-A1	US-12255902-A		22444382	20021205	20020415	19990421
	US-2004248908-A1	US-67768303-A		27256214	20041209	20031002	20001031
	US-2004220248-A1	US-32603703-A		26839785	20041104	20030215	19990702
	US-2007082902-A1	US-54290206-A		37671922	20070412	20061004	20051006
	US-6911446-B2	US-76936001-A		26722670	20050628	20010126	19970502
	WO-2009128520-A1	JP-2009057706-W	PCT/JP2009/057706	41199207	20091022	20090416	20080418
	WO-02066461-A1	US-0149139-W	PCT/US2001/049139	26946273	20020829	20011219	20001221
	US-2004209901-A1	US-81937704-A		27399571	20041021	20040406	20001023
	EP-1539750-B1	EP-03752559-A	PCT/US2003/029841	32030811	20071226	20030917	20020919
	EP-1345927-A1	EP-01994510-A	PCT/US2001/051031	26946273	20030924	20011219	20001221
	US-6635640-B2	US-89490201-A		22803839	20031021	20010629	20000630
	US-2005261354-A1	US-11806605-A		35376028	20051124	20050429	20040429
	WO-03022216-A3	US-0228634-W	PCT/US2002/028634	25490580	20031211	20020909	20010911
	US-2004176433-A1	US-37478103-A		22726159	20040909	20030225	19970522
	EP-1475094-A1	EP-03010184-A		32981816	20041110	20030506	20030506
	US-2008032967-A1	US-63161705-A	PCT/US2005/024441	35395750	20080207	20050708	20040708
	US-2012065183-A1	US-201113175050-A		44532774	20120315	20110701	20100706
	US-2004171634-A1	US-32675503-A		26839785	20040902	20030213	19990702
	WO-2009053716-A1	GB-2008003622-W	PCT/GB2008/003622	40193646	20090430	20081027	20071026
	WO-2006081034-A3	US-2005047597-W	PCT/US2005/047597	36740941	20061123	20051223	20041223
	WO-2009007748-A3	GB-2008050546-W	PCT/GB2008/050546	40010883	20090423	20080708	20070709
	US-2005043346-A1	US-91232304-A		34138800	20050224	20040805	20030808
	US-6335336-B1	US-56142300-A		22181538	20020101	20000428	19970522
	WO-2012061303-A1	US-2011058616-W	PCT/US2011/058616	46024792	20120510	20111031	20101101
	EP-1417196-A1	EP-02751439-A	PCT/GB2002/003781	9920420	20040512	20020814	20010814
	EP-1664028-A1	EP-04768477-A	PCT/GB2004/003931	34307005	20060607	20040914	20030916
	EP-1585827-A2	EP-03808577-A	PCT/US2003/041450	32913379	20051019	20031226	20021231
	US-2011076291-A1	US-89081010-A		43125543	20110331	20100927	20090928
	WO-2009008748-A1	NZ-2008000164-W	PCT/NZ2008/000164	40228788	20090115	20080711	20070711
	WO-2008064018-A8	US-2007084582-W	PCT/US2007/084582	39430049	20080807	20071113	20061113
	US-2008207611-A1	US-89341407-A		33485146	20080828	20070816	20041025
	EP-1891048-A1	EP-06744125-A	PCT/GB2006/002071	36917238	20080227	20060606	20050611
	EP-1438052-A1	EP-02757407-A	PCT/US2002/027240	21838603	20040721	20020827	20011019
	US-6498176-B1	US-91406301-A	PCT/US2000/005057	26315218	20021224	20000228	19990304
	US-2007238746-A1	US-69035507-A		36928335	20071011	20070323	20060406
	WO-2005021519-A3	EP-2004009586-W	PCT/EP2004/009586	28686509	20050512	20040827	20030828
	US-6462060-B2	US-93025501-A		22842288	20021008	20010816	20000818
	US-2007093488-A1	US-53675706-A		34946087	20070426	20060929	20040401
	WO-2008129152-A1	FR-2008000197-W	PCT/FR2008/000197	38515529	20081030	20080214	20070216
	WO-9524190-A2	US-9502826-W	PCT/US1995/002826	22772561	19950914	19950306	19940307
	WO-2004026229-A3	US-0327491-W	PCT/US2003/027491	32030632	20040617	20030903	20020904
	WO-0008202-A2	US-9917845-W	PCT/US1999/017845	27492796	20000217	19990804	19980804
	US-2008293706-A1	US-11712708-A		40002590	20081127	20080508	20070510
	US-2004157909-A1	US-73624303-A		22972383	20040812	20031216	20001220
	US-2004209878-A1	US-77698804-A		34860861	20041021	20040211	20020904
	EP-1478645-A2	EP-03707786-A	PCT/US2003/003762	27737493	20041124	20030207	20020207
	US-7081462-B2	US-12213705-A		28675587	20060725	20050504	20020403
	US-2006293348-A1	US-51177003-A	PCT/US2003/012127	29254549	20061228	20030418	20020419
	US-6432962-B2	US-86049201-A		22762771	20020813	20010521	20000522
	US-2005096350-A1	US-93535604-A		34272904	20050505	20040907	20030904
	US-2009029997-A1	US-15966307-A	PCT/EP2007/050618	38054731	20090129	20070122	20060123
	WO-0250066-A2	US-0149585-W	PCT/US2001/049585	26946273	20020627	20011220	20001221
	EP-1871770-A1	EP-06751314-A	PCT/US2006/015552	36725835	20080102	20060420	20050422
	US-2006025428-A1	US-52419905-A	PCT/GB2003/003501	9942221	20060202	20030811	20020813
	WO-2006077426-A2	GB-2006000207-W	PCT/GB2006/000207	36129898	20060727	20060120	20050121
	WO-0064894-A1	JP-0002575-W	PCT/JP2000/002575	26454974	20001102	20000420	19990423
	WO-2004078116-A2	US-2004005693-W	PCT/US2004/005693	32965317	20040916	20040225	20030303
	WO-2006033943-A3	US-2005032839-W	PCT/US2005/032839	36090487	20060601	20050915	20040917
	EP-1581531-A1	EP-03785789-A	PCT/EP2003/014067	32685355	20051005	20031211	20021220
	EP-2074118-A2	EP-08776181-A	PCT/GB2008/050546	40010883	20090701	20080708	20070709
	US-2012157430-A1	US-201113329532-A		45509664	20120621	20111219	20101220
	WO-2007115932-A1	EP-2007052915-W	PCT/EP2007/052915	36928335	20071018	20070327	20060406
	WO-2008144464-A1	US-2008063821-W	PCT/US2008/063821	40088996	20081127	20080516	20070518
	WO-02066450-A2	US-0204283-W	PCT/US2002/004283	26752159	20020829	20020213	20010215
	WO-02057240-A1	US-0150559-W	PCT/US2001/050559	22977396	20020725	20011221	20001222
	EP-1616865-A1	EP-05012144-A		25542166	20060118	19981222	19971222
	US-7135575-B2	US-37816403-A		32926418	20061114	20030303	20030303
	US-6844341-B2	US-46788603-A	PCT/GB2002/000603	9908943	20050118	20020212	20010217
	US-2009098086-A1	US-25171208-A		40345078	20090416	20081015	20071016
	WO-2007067478-A2	US-2006046217-W	PCT/US2006/046217	38016560	20070614	20061201	20051205
	WO-02066481-A1	GB-0200603-W	PCT/GB2002/000603	9908943	20020829	20020212	20010217
	WO-2008116129-A2	US-2008057771-W	PCT/US2008/057771	39535224	20080925	20080321	20070321
	US-7262200-B2	US-69453403-A		32176710	20070828	20031027	20021025
	US-2007270425-A1	US-60945006-A		39512066	20071122	20061212	20051221
	WO-2010002954-A1	US-2009049342-W	PCT/US2009/049342	41153218	20100107	20090701	20080702
	WO-2004101564-A1	GB-2004002019-W	PCT/GB2004/002019	9958207	20041125	20040512	20030516
	WO-0110865-A1	JP-0005198-W	PCT/JP2000/005198	16817074	20010215	20000803	19990806
	EP-1664051-A2	EP-04789070-A	PCT/US2004/031571	34393480	20060607	20040923	20030926
	US-2002156292-A1	US-78326401-A		27391578	20021024	20010215	20000215
	US-2009093507-A1	US-20778808-A		40452436	20090409	20080910	20070910
	US-2007270418-A1	US-55616104-A	PCT/US2004/015368	33555294	20071122	20040514	20030515
	US-2006276516-A1	US-46285806-A		27736200	20061207	20060807	20020212
	WO-2005023800-A1	IB-2004002730-W	PCT/IB2004/002730	34272904	20050317	20040823	20030904
	WO-2007114926-A2	US-2007008395-W	PCT/US2007/008395	38564136	20071011	20070404	20060404
	WO-2009124692-A1	EP-2009002458-W	PCT/EP2009/002458	39773068	20091015	20090403	20080411
	US-2009149443-A1	US-29455007-A	PCT/US2007/007658	38474406	20090611	20070327	20060329
	EP-1670782-A1	EP-04768652-A	PCT/GB2004/004109	34379391	20060621	20040915	20030919
	EP-1562911-A1	EP-03778092-A	PCT/US2003/034991	32312580	20050817	20031103	20021101
	EP-1399446-B1	EP-02738404-A	PCT/GB2002/002962	26246255	20050803	20020627	20010627
	US-2005203109-A1	US-47062903-A		27399571	20050915	20030819	20001023
	US-2005288515-A1	US-53081005-A	PCT/US2003/033317	32094036	20051229	20031010	20021010
	WO-2009150381-A2	FR-2009051100-W	PCT/FR2009/051100	40445526	20091217	20090611	20080612
	WO-0240486-A3	US-0149982-W	PCT/US2001/049982	26940426	20030912	20011107	20001117
	WO-9725046-A1	US-9700529-W	PCT/US1997/000529	21740430	19970717	19970110	19960111
	WO-2009143313-A1	US-2009044774-W	PCT/US2009/044774	40911929	20091126	20090521	20080523
	WO-9916438-A1	US-9819973-W	PCT/US1998/019973	22027657	19990408	19980923	19970926
	EP-1040204-A1	EP-98964070-A	PCT/US1998/026925	22081628	20001004	19981218	19971219
	EP-1786812-A1	EP-05797231-A	PCT/EP2005/054339	35457295	20070523	20050902	20040903
	WO-02079193-A1	GB-0201445-W	PCT/GB2002/001445	9911848	20021010	20020326	20010329
	WO-03068230-A1	US-0304634-W	PCT/US2003/004634	27737560	20030821	20030214	20020214
	US-2007167621-A1	US-45749306-A		46123702	20070719	20060714	20030403
	US-6504034-B2	US-4373202-A		23002712	20030107	20020110	20010123
	WO-2005048948-A3	US-2004038288-W	PCT/US2004/038288	34623983	20050728	20041115	20031113
	WO-2010042337-A1	US-2009058561-W	PCT/US2009/058561	42100900	20100415	20090928	20081007
	WO-2006117523-A1	GB-2006001562-W	PCT/GB2006/001562	34674047	20061109	20060427	20050429
	WO-2007079999-A3	EP-2006068323-W	PCT/EP2006/068323	36424666	20071004	20061110	20051111
	EP-1000039-B1	EP-98937275-A	PCT/US1998/015789	25420014	20040609	19980729	19970801
	EP-1549621-A1	EP-03784873-A	PCT/US2003/024095	31715757	20050706	20030801	20020808
	US-2008108611-A1	US-62161007-A		38288338	20080508	20070110	20060119
	US-2008234262-A1	US-5044508-A		39766744	20080925	20080318	20070321
	WO-2009097490-A1	US-2009032555-W	PCT/US2009/032555	40435798	20090806	20090130	20080130
	WO-2004031188-A1	GB-0304214-W	PCT/GB2003/004214	9945093	20040415	20030930	20021001
	US-2006264479-A1	US-46285106-A		27736200	20061123	20060807	20020212
	US-2005222197-A1	US-52457705-A	PCT/US2003/026297	32030690	20051006	20030916	20020917
	WO-2007091176-A1	IB-2007000380-W	PCT/IB2007/000380	38038486	20070816	20070205	20060210
	US-7074814-B2	US-86033604-A		33511743	20060711	20040603	20030605
	WO-02057259-A2	US-0149401-W	PCT/US2001/049401	26946273	20020725	20011219	20001221
	US-7157466-B2	US-31167803-A	PCT/US2001/020706	26910112	20070102	20010628	20000630
	WO-2008045393-A2	US-2007021505-W	PCT/US2007/021505	39153916	20080417	20071005	20061011
	US-7183287-B2	US-80814604-A		33131912	20070227	20040324	20030403
	US-2006122221-A1	US-52295505-A	PCT/GB2003/003316	9941464	20060608	20030730	20020731
	EP-1990342-A1	EP-07107976-A		38617324	20081112	20070510	20070510
	EP-2007382-A1	EP-07727387-A	PCT/EP2007/052914	36764026	20081231	20070327	20060406
	US-2010222343-A1	US-68459410-A		42316830	20100902	20100108	20090108
	WO-2010030967-A1	US-2009056783-W	PCT/US2009/056783	41263669	20100318	20090914	20080912
	WO-2005012241-A2	US-2004023726-W	PCT/US2004/023726	34115357	20050210	20040723	20030725
	WO-2010135524-A1	US-2010035565-W	PCT/US2010/035565	42556812	20101125	20100520	20090522
	EP-1768978-B1	EP-05758844-A	PCT/GB2005/002664	32865683	20080709	20050707	20040709
	EP-1556375-A2	EP-03753911-A	PCT/IN2003/000234	30012269	20050727	20030707	20020708
	EP-1056744-A1	EP-99908220-A	PCT/US1999/003450	27363758	20001206	19990218	19980226
	US-2008233127-A1	US-4450008-A		39535224	20080925	20080307	20070321
	US-2008033170-A1	US-83983307-A		27399571	20080207	20070816	20001023
	US-6350747-B1	US-51452800-A		10848915	20020226	20000228	19990304
	WO-2005012241-A3	US-2004023726-W	PCT/US2004/023726	34115357	20050414	20040723	20030725
	WO-2006005918-A1	GB-2005002678-W	PCT/GB2005/002678	32865684	20060119	20050707	20040709
	EP-1598348-A1	EP-04011735-A		34925033	20051123	20040518	20040518
	US-2006058341-A1	US-22696105-A		36060693	20060316	20050915	20040915
	WO-03015790-A1	GB-0203740-W	PCT/GB2002/003740	9920418	20030227	20020814	20010814
	WO-02057261-A3	EP-0200506-W	PCT/EP2002/000506	26949767	20021017	20020118	20010122
	WO-2007115929-A8	EP-2007052912-W	PCT/EP2007/052912	36790884	20080619	20070327	20060406
	WO-2008045266-A3	US-2007021273-W	PCT/US2007/021273	39110753	20080529	20071002	20061004
	WO-2005116025-A3	GB-2005002134-W	PCT/GB2005/002134	32671118	20060223	20050526	20040526
	US-2004209903-A1	US-82498004-A		33300055	20041021	20040415	20030416
	US-2005085509-A1	US-49546504-A	PCT/JP2002/012174	19168705	20050421	20021121	20011122
	US-2005176964-A1	US-50396805-A	PCT/GB2003/000554	27736200	20050811	20030210	20020212
	WO-03022219-A2	US-0228731-W	PCT/US2002/028731	25490563	20030320	20020909	20010911
	WO-2005115397-A3	US-2005014833-W	PCT/US2005/014833	35451387	20060713	20050429	20040429
	WO-03008365-A2	EP-0207289-W	PCT/EP2002/007289	26999733	20030130	20020702	20010719
	WO-02068415-A1	US-0150312-W	PCT/US2001/050312	26946273	20020906	20011219	20001221
	EP-1636210-A1	EP-04734574-A	PCT/IB2004/001783	33511752	20060322	20040524	20030605
	EP-1550660-A1	EP-03795435-A	PCT/JP2003/011733	31986683	20050706	20030912	20020912
	EP-1399446-A1	EP-02738404-A	PCT/GB2002/002962	26246255	20040324	20020627	20010627
	US-2005049288-A1	US-87753404-A		34108816	20050303	20040625	20030626
	US-2004024010-A1	US-38369003-A		27490955	20040205	20030310	19980805
	WO-2011026911-A1	EP-2010062893-W	PCT/EP2010/062893	43478200	20110310	20100902	20090904
	WO-2005018557-A3	US-2004026193-W	PCT/US2004/026193	34215909	20050804	20040813	20030813
	EP-1636212-A1	EP-04734875-A	PCT/IB2004/001820	33511739	20060322	20040526	20030605
	EP-1633758-A2	EP-04752390-A	PCT/US2004/015368	33555294	20060315	20040514	20030515
	WO-2006120010-A3	EP-2006004488-W	PCT/EP2006/004488	37310919	20070118	20060512	20050512
	EP-1499320-B1	EP-03721779-A	PCT/US2003/012127	29254549	20070822	20030418	20020419
	EP-1183033-A4	EP-00930761-A	PCT/US2000/013420	26833147	20020717	20000516	19990521
	WO-2005051923-A1	GB-2004004761-W	PCT/GB2004/004761	29726464	20050609	20041111	20031113
	WO-9733883-A1	US-9704121-W	PCT/US1997/004121	27359838	19970918	19970313	19960313
	US-6596878-B2	US-95393301-A		22772561	20030722	20010918	19940307
	WO-2004108713-A1	IB-2004001783-W	PCT/IB2004/001783	33511752	20041216	20040524	20030605
	WO-2008127226-A2	US-2007008355-W	PCT/US2007/008355	38564136	20081023	20070404	20060404
	EP-1708996-B1	EP-05702022-A	PCT/GB2005/000265	31971803	20080827	20050127	20040130
	EP-0790997-B1	EP-95939129-A	PCT/US1995/014700	26991470	20000322	19951113	19941114
	EP-1384712-A1	EP-03024911-A		27456291	20040128	20000120	19990122
	EP-1885716-A1	EP-06763275-A	PCT/EP2006/062592	35134467	20080213	20060524	20050524
	EP-1153920-A1	EP-00900841-A	PCT/JP2000/000255	27456291	20011114	20000120	19990122
	US-2010197682-A1	US-66953608-A	PCT/EP2008/059298	38800784	20100805	20080716	20070718
	US-6573293-B2	US-78326401-A		27391578	20030603	20010215	20000215
	WO-2010138589-A1	US-2010036199-W	PCT/US2010/036199	42370969	20101202	20100526	20090527
	WO-2005026157-A1	GB-2004003915-W	PCT/GB2004/003915	34315442	20050324	20040913	20030916
	WO-2010126895-A1	US-2010032593-W	PCT/US2010/032593	42315845	20101104	20100427	20090428
	EP-1667996-A1	EP-04768461-A	PCT/GB2004/003915	34315442	20060614	20040913	20030916
	US-2004147561-A1	US-73628903-A		32738277	20040729	20031212	20021227
	US-2007037839-A1	US-55656104-A	PCT/GB2004/002025	9958208	20070215	20040512	20030516
	WO-03043988-A1	JP-0212174-W	PCT/JP2002/012174	19168705	20030530	20021121	20011122
	WO-2010067130-A8	GB-2009051702-W	PCT/GB2009/051702	42242379	20110421	20091211	20081211
	WO-2006071940-A2	US-2005047270-W	PCT/US2005/047270	36615509	20060706	20051223	20041223
	WO-2008027584-A3	US-2007019261-W	PCT/US2007/019261	38984052	20080619	20070904	20060901
	US-2007021447-A1	US-56597604-A	PCT/EP2004/051625	34112474	20070125	20040727	20030728
	WO-0202551-A1	US-0120768-W	PCT/US2001/020768	22803839	20020110	20010629	20000630
	US-2008146545-A1	US-89165207-A		39082315	20080619	20070810	20060811
	US-6710048-B2	US-95578001-A		22879359	20040323	20010919	20000920
	US-7144911-B2	US-74646003-A		32719725	20061205	20031224	20021231
	US-7189731-B2	US-82498004-A		33300055	20070313	20040415	20030416
	US-2010226881-A1	US-45253608-A	PCT/NZ2008/000164	40228788	20100909	20080711	20070711
	WO-2005028443-A2	US-2004030220-W	PCT/US2004/030220	34375621	20050331	20040915	20030915
	WO-03002542-A1	US-0220212-W	PCT/US2002/020212	25004057	20030109	20020625	20001222
	US-6924285-B2	US-40037003-A		31999310	20050802	20030327	20020330
	WO-2008127226-A3	US-2007008355-W	PCT/US2007/008355	38564136	20081218	20070404	20060404
	WO-2007099402-A3	IB-2006004152-W	PCT/IB2006/004152	38459398	20071227	20061221	20051223
	US-2008051401-A1	US-63067605-A	PCT/GB2005/002678	32865684	20080228	20050707	20040709
	US-7605154-B2	US-49822106-A		37727881	20091020	20060802	20050808
	US-6541503-B2	US-92443101-A		10818643	20030401	20010808	19970905
	WO-03088972-A1	US-0312127-W	PCT/US2003/012127	29254549	20031030	20030418	20020419
	WO-2005016245-A2	US-2004018752-W	PCT/US2004/018752	34193025	20050224	20040614	20030613
	US-6642231-B2	US-17849402-A		26832997	20031104	20020624	19980226
	WO-2005033072-A3	US-2004032403-W	PCT/US2004/032403	34421644	20060112	20040930	20030930
	EP-1392300-A1	EP-02752027-A	PCT/US2002/017673	23116303	20040303	20020510	20010511
	US-2009275534-A1	US-11794208-A		38617324	20091105	20080509	20070510
	WO-2004060306-A3	US-0341449-W	PCT/US2003/041449	32719725	20050728	20031226	20021231
	US-7550480-B2	US-54556505-A	PCT/US2004/004406	32912260	20090623	20040213	20030214
	WO-2009064802-A2	US-2008083262-W	PCT/US2008/083262	40639422	20090522	20081112	20071113
	WO-2009045174-A1	SG-2008000378-W	PCT/SG2008/000378	40030253	20090409	20081003	20071005
	WO-03033499-A2	US-0233052-W	PCT/US2002/033052	26986788	20030424	20021015	20011015
	WO-2004018473-A2	IB-0304188-W	PCT/IB2003/004188	9942920	20040304	20030822	20020823
	US-2005026960-A1	US-86605904-A		34108010	20050203	20040610	20030730
	WO-2005048953-A2	US-2004038433-W	PCT/US2004/038433	34623983	20050602	20041115	20031113
	EP-1797072-A2	EP-05796701-A	PCT/US2005/032839	36090487	20070620	20050915	20040917
	EP-2167492-A2	EP-08766124-A	PCT/KR2008/003162	40094307	20100331	20080605	20070605
	US-2004097506-A1	US-46788603-A	PCT/GB2002/000603	9908943	20040520	20020212	20010217
	US-2004171075-A1	US-74654503-A		32913379	20040902	20031224	20021231
	WO-2008144463-A1	US-2008063819-W	PCT/US2008/063819	40088996	20081127	20080516	20070518
	WO-02059111-A3	US-0151120-W	PCT/US2001/051120	26946273	20030109	20011219	20001221
	WO-2004039796-A1	EP-0311452-W	PCT/EP2003/011452	32231863	20040513	20031016	20021028
	EP-1799690-B1	EP-05792037-A	PCT/EP2005/055021	35448324	20080416	20051005	20041007
	EP-1259514-A2	EP-01913094-A	PCT/US2001/006214	22681392	20021127	20010228	20000228
	EP-1353916-A2	EP-01994323-A	PCT/US2001/049401	26946273	20031022	20011219	20001221
	WO-03093297-A3	US-0313869-W	PCT/US2003/013869	29401586	20040701	20030502	20020503
	EP-1578351-A4	EP-03719500-A	PCT/US2003/009550	28678223	20060614	20030326	20020328
	US-7012076-B2	US-23994103-A	PCT/GB2001/001438	9888698	20060314	20010329	20000329
	US-2004138199-A1	US-74385203-A		32682185	20040715	20031222	20021220
	WO-2004026881-A1	EP-0308664-W	PCT/EP2003/008664	31197382	20040401	20030805	20020821
	WO-2008057775-A3	US-2007082471-W	PCT/US2007/082471	39204872	20080731	20071025	20061027
	WO-2005123719-A1	US-2005020371-W	PCT/US2005/020371	35509612	20051229	20050609	20040610
	EP-1416936-A1	EP-02751427-A	PCT/GB2002/003740	9920418	20040512	20020814	20010814
	EP-2035413-A2	EP-07764829-A	PCT/EP2007/005599	36803903	20090318	20070625	20060626
	US-6916923-B2	US-82766704-A		22444382	20050712	20040419	19990421
	US-2005288286-A1	US-88632904-A		35787557	20051229	20040706	20031224
	WO-2004063151-A2	US-2004000038-W	PCT/US2004/000038	32713249	20040729	20040105	20030103
	US-2007015743-A1	US-57226206-A	PCT/GB2004/003936	29227164	20070118	20040914	20030916
	WO-03013541-A8	EP-0208780-W	PCT/EP2002/008780	9919959	20040226	20020806	20010807
	EP-1294715-B1	EP-01952304-A	PCT/US2001/020706	26910112	20070214	20010628	20000630
	EP-1296975-A1	EP-01948830-A	PCT/US2001/020768	22803839	20030402	20010629	20000630
	US-2011190280-A1	US-67401608-A	PCT/US2008/074389	40029314	20110804	20080827	20070829
	US-2007004705-A1	US-53914506-A	PCT/EP2003/050942	32682128	20070104	20031204	20021219
	US-2011183985-A1	US-97215510-A		43606442	20110728	20101217	20091218
	EP-1758871-A1	EP-05753794-A	PCT/EP2005/005896	35170008	20070307	20050601	20040609
	US-2008221132-A1	US-85245807-A		39184476	20080911	20070910	20060911
	WO-2004078116-A3	US-2004005693-W	PCT/US2004/005693	32965317	20041014	20040225	20030303
	WO-2006120010-A2	EP-2006004488-W	PCT/EP2006/004488	37310919	20061116	20060512	20050512
	US-2010298290-A1	US-78425410-A		42556812	20101125	20100520	20090522
	US-2009181963-A1	US-35402709-A		40377318	20090716	20090115	20080115
	WO-2006077414-A1	GB-2006000191-W	PCT/GB2006/000191	35967182	20060727	20060120	20050121
	WO-2004014907-A1	EP-0308357-W	PCT/EP2003/008357	31715709	20040219	20030729	20020806
	US-2009311217-A1	US-47360509-A		41059606	20091217	20090528	20080528
	US-2004097497-A1	US-64881003-A		22803839	20040520	20030827	20000630
	EP-1268448-A1	EP-01921528-A	PCT/GB2001/001438	9888698	20030102	20010329	20000329
	WO-2004041814-A1	US-0335163-W	PCT/US2003/035163	32312681	20040521	20031104	20021104
	WO-2006018735-A8	IB-2005002868-W	PCT/IB2005/002868	35735197	20060727	20050808	20040818
	US-2007173503-A1	US-51357406-A		34853913	20070726	20060831	20040302
	WO-2009045175-A1	SG-2008000379-W	PCT/SG2008/000379	40030252	20090409	20081003	20071005
	WO-9725045-A1	US-9700500-W	PCT/US1997/000500	26680002	19970717	19970110	19960111
	WO-2005121107-A1	EP-2005005896-W	PCT/EP2005/005896	35170008	20051222	20050601	20040609
	WO-2005030144-A3	US-2004031571-W	PCT/US2004/031571	34393480	20051027	20040923	20030926
	WO-02066445-A1	JP-0201575-W	PCT/JP2002/001575	26609852	20020829	20020221	20010221
	EP-1984370-A1	EP-07701041-A	PCT/KR2007/000393	38287858	20081029	20070123	20060123
	US-2003180774-A1	US-37071703-A		22081628	20030925	20030224	19971219
	US-2004248953-A1	US-85985404-A		33511749	20041209	20040603	20030605
	US-2005165031-A1	US-98981404-A		34623983	20050728	20041115	20031113
	WO-2008077057-A2	US-2007087973-W	PCT/US2007/087973	39537056	20080626	20071218	20061218
	US-7119200-B2	US-77698804-A		34860861	20061010	20040211	20020904
	WO-2007044407-A3	US-2006038805-W	PCT/US2006/038805	37671922	20070614	20061004	20051006
	EP-1311507-A1	EP-01960928-A	PCT/GB2001/003783	26244869	20030521	20010822	20000822
	US-2003162797-A1	US-32128402-A		27760310	20030828	20021217	20011203
	WO-2004054514-A3	US-0339542-W	PCT/US2003/039542	32595133	20041007	20031212	20021213
	US-2007037808-A1	US-45084006-A		35787557	20070215	20060609	20021231
	WO-9852940-A1	US-9810436-W	PCT/US1998/010436	21949743	19981126	19980522	19970522
	WO-2010020675-A1	EP-2009060793-W	PCT/EP2009/060793	41171100	20100225	20090820	20080822
	WO-2006024666-A1	EP-2005054339-W	PCT/EP2005/054339	35457295	20060309	20050902	20040903
	WO-2007075783-A3	US-2006048603-W	PCT/US2006/048603	38137484	20071122	20061220	20051222
	WO-0066583-A1	US-0010250-W	PCT/US2000/010250	23138006	20001109	20000418	19990421
	WO-2006046031-A1	GB-2005004129-W	PCT/GB2005/004129	33485146	20060504	20051025	20041025
	EP-1675830-A4	EP-04789449-A	PCT/US2004/032403	34421644	20080820	20040930	20030930
	US-2004092562-A1	US-40710703-A		26752159	20040513	20030404	20010215
	US-2004180906-A1	US-74646003-A		32719725	20040916	20031224	20021231
	WO-2007055514-A1	KR-2006004670-W	PCT/KR2006/004670	38023461	20070518	20061108	20051108
	US-2010240709-A1	US-8628206-A	PCT/IN2006/000490	38173564	20100923	20061211	20051213
	US-2008090801-A1	US-85499907-A		38859750	20080417	20070913	20060915
	WO-2009010530-A1	EP-2008059298-W	PCT/EP2008/059298	38800784	20090122	20080716	20070718
	US-2005197371-A1	US-99019404-A		34623983	20050908	20041115	20031113
	WO-2008080015-A3	US-2007088443-W	PCT/US2007/088443	39129228	20081002	20071220	20061221
	WO-2008115974-A3	US-2008057467-W	PCT/US2008/057467	39766744	20081218	20080319	20070321
	EP-2004654-A2	EP-07754845-A	PCT/US2007/008395	38564136	20081224	20070404	20060404
	EP-1966175-A2	EP-06840974-A	PCT/EP2006/012018	35736289	20080910	20061213	20051216
	WO-2009032667-A1	US-2008074389-W	PCT/US2008/074389	40029314	20090312	20080827	20070829
	WO-02057259-A3	US-0149401-W	PCT/US2001/049401	26946273	20030424	20011219	20001221
	WO-2005042519-A1	IB-2004003417-W	PCT/IB2004/003417	34549554	20050512	20041019	20031031
	WO-2009007750-A1	GB-2008050548-W	PCT/GB2008/050548	39791229	20090115	20080708	20070709
	WO-0181346-A2	US-0113315-W	PCT/US2001/013315	26894992	20011101	20010424	20000425
	WO-2009007751-A2	GB-2008050549-W	PCT/GB2008/050549	40029122	20090115	20080708	20070709
	EP-1940825-A1	EP-06779412-A	PCT/GB2006/003400	37478805	20080709	20060914	20050920
	WO-02092087-A1	US-0217673-W	PCT/US2002/017673	23116303	20021121	20020510	20010511
	WO-2004018473-A3	IB-0304188-W	PCT/IB2003/004188	9942920	20040521	20030822	20020823
	EP-1755607-A2	EP-05818178-A	PCT/US2005/014843	35451387	20070228	20050429	20040429
	US-6664247-B2	US-2516401-A		26946273	20031216	20011219	20001221
	US-2004209886-A1	US-67285003-A		34393480	20041021	20030926	20030325
	WO-03033499-A3	US-0233052-W	PCT/US2002/033052	26986788	20030814	20021015	20011015
	US-7038045-B2	US-6404405-A		34910928	20060502	20050223	20040225
	WO-2004108708-A1	IB-2004001744-W	PCT/IB2004/001744	33511743	20041216	20040524	20030605
	US-2007293507-A1	US-57541105-A	PCT/US2005/032839	36090487	20071220	20050915	20040917
	US-2010240649-A1	US-78754810-A		42738183	20100923	20100526	20060705
	US-2006167247-A1	US-29563805-A		36578489	20060727	20051207	20041207
	US-2010068204-A1	US-55866109-A		41263669	20100318	20090914	20080912
	WO-2004072070-A1	IB-2004000287-W	PCT/IB2004/000287	32869624	20040826	20040203	20030212
	US-2002165229-A1	US-3258701-A		26852156	20021107	20011221	19990421
	WO-2008000421-A2	EP-2007005599-W	PCT/EP2007/005599	36803903	20080103	20070625	20060626
	WO-2004096226-A1	GB-2004001799-W	PCT/GB2004/001799	9957316	20041111	20040427	20030430
	WO-2005097790-A1	EP-2005003294-W	PCT/EP2005/003294	34966978	20051020	20050330	20040408
	WO-2005047284-A1	EP-2004012475-W	PCT/EP2004/012475	34590444	20050526	20041104	20031113
	EP-1226144-B1	EP-00972755-A	PCT/EP2000/010077	26857242	20061227	20001013	19991021
	WO-2006134318-A1	GB-2006002071-W	PCT/GB2006/002071	36917238	20061221	20060606	20050611
	WO-2006092574-A1	GB-2006000694-W	PCT/GB2006/000694	34451790	20060908	20060228	20050304
	WO-9901136-A1	US-9813808-W	PCT/US1998/013808	21972191	19990114	19980701	19970702
	EP-1609789-A1	EP-04380131-A		34931846	20051228	20040623	20040623
	WO-2005012262-A1	GB-2004003284-W	PCT/GB2004/003284	34117649	20050210	20040730	20030730
	WO-03068750-A1	JP-0301429-W	PCT/JP2003/001429	27736487	20030821	20030212	20020213
	US-2011178053-A1	US-99732609-A	PCT/FR2009/051100	40445526	20110721	20090611	20080612
	WO-2004054514-A2	US-0339542-W	PCT/US2003/039542	32595133	20040701	20031212	20021213
	WO-2006031929-A2	US-2005032837-W	PCT/US2005/032837	36060693	20060323	20050915	20040915
	US-6822097-B1	US-36022603-A		27737493	20041123	20030206	20020207
	WO-2004089929-A1	GB-2004001589-W	PCT/GB2004/001589	9956695	20041021	20040413	20030414
	WO-2010006086-A2	US-2009049983-W	PCT/US2009/049983	41507717	20100114	20090708	20080708
	WO-2010036380-A1	US-2009005380-W	PCT/US2009/005380	42060027	20100401	20090928	20080926
	US-2007149484-A1	US-55850306-A		38194694	20070628	20061110	20051111
	WO-2008064829-A2	EP-2007010189-W	PCT/EP2007/010189	39310334	20080605	20071123	20061130
	WO-2005039564-A1	US-2004032548-W	PCT/US2004/032548	34520001	20050506	20041004	20031002
	US-2007225286-A1	US-62888105-A	PCT/US2005/020371	35509612	20070927	20050609	20040610
	US-2005239770-A1	US-14343005-A		35137276	20051027	20050602	19991228
	WO-2004108715-A1	IB-2004001823-W	PCT/IB2004/001823	33511738	20041216	20040604	20030605
	WO-2007058628-A1	SG-2006000353-W	PCT/SG2006/000353	38048928	20070524	20061115	20051116
	WO-2008116129-A3	US-2008057771-W	PCT/US2008/057771	39535224	20090212	20080321	20070321
	WO-2007058942-A3	US-2006043786-W	PCT/US2006/043786	38008330	20071115	20061108	20051110
	US-2004097516-A1	US-66433703-A		32030811	20040520	20030917	20020919
	WO-2006077426-A3	GB-2006000207-W	PCT/GB2006/000207	36129898	20060928	20060120	20050121
	WO-2004108713-A8	IB-2004001783-W	PCT/IB2004/001783	33511752	20051201	20040524	20030605
	EP-1773784-A2	EP-05768204-A	PCT/US2005/023100	35787557	20070418	20050630	20040706
	EP-1040204-B1	EP-98964070-A	PCT/US1998/026925	22081628	20040303	19981218	19971219
	WO-2006090163-A1	GB-2006000656-W	PCT/GB2006/000656	36390222	20060831	20060224	20050226
	US-2005107462-A1	US-1978804-A		32312096	20050519	20041222	20001117
	US-2006211709-A1	US-51308105-A	PCT/US2003/013869	37011188	20060921	20030502	20020503
	US-2004122029-A1	US-73159403-A		32685355	20040624	20031208	20021220
	WO-2004052373-A1	IB-0305451-W	PCT/IB2003/005451	32507748	20040624	20031125	20021206
	WO-2008079933-A3	US-2007088292-W	PCT/US2007/088292	39367530	20081204	20071220	20061222
	WO-2011036284-A1	EP-2010064222-W	PCT/EP2010/064222	43125543	20110331	20100927	20090928
	WO-2010139731-A1	EP-2010057719-W	PCT/EP2010/057719	42697442	20101209	20100602	20090604
	US-2004209904-A1	US-82473104-A		33300076	20041021	20040415	20030416
	WO-2004060305-A2	US-0341425-W	PCT/US2003/041425	32719725	20040722	20031226	20021231
	WO-2006081034-A2	US-2005047597-W	PCT/US2005/047597	36740941	20060803	20051223	20041223
	WO-2005080380-A1	US-2005000024-W	PCT/US2005/000024	56290651	20050901	20050121	20040203
	US-2009048250-A1	US-84123307-A		32176710	20090219	20070820	20021025
	WO-2010038086-A8	GB-2009051304-W	PCT/GB2009/051304	42027990	20110428	20091002	20081002
	EP-1353922-A1	EP-02710100-A	PCT/GB2002/000272	9907314	20031022	20020122	20010123
	EP-1948168-A2	EP-06827225-A	PCT/US2006/042558	37968627	20080730	20061030	20051028
	US-2004259926-A1	US-86034804-A		33511738	20041223	20040603	20030605
	WO-2008033747-A9	US-2007077971-W	PCT/US2007/077971	39184476	20080724	20070910	20060911
	WO-03022219-A3	US-0228731-W	PCT/US2002/028731	25490563	20031113	20020909	20010911
	WO-2009046448-A1	US-2008078990-W	PCT/US2008/078990	40526734	20090409	20081006	20071004
	US-2008081811-A1	US-59673505-A	PCT/JP2005/009593	35785004	20080403	20050519	20040521
	EP-1861378-A1	EP-06723419-A	PCT/EP2006/002342	34938416	20071205	20060308	20050323
	US-2009325905-A1	US-49293209-A		41448203	20091231	20090626	20080626
	WO-2009007748-A2	GB-2008050546-W	PCT/GB2008/050546	40010883	20090115	20080708	20070709
	WO-2004092139-A3	US-2004010381-W	PCT/US2004/010381	33303031	20050331	20040406	20030407
	WO-2005063765-A1	US-2004043492-W	PCT/US2004/043492	34743691	20050714	20041221	20031223
	WO-2005000298-A2	US-2004017580-W	PCT/US2004/017580	33555395	20050106	20040602	20030603
	WO-2009155389-A1	US-2009047728-W	PCT/US2009/047728	41203949	20091223	20090618	20080620
	EP-1000055-A1	EP-98923642-A	PCT/US1998/010436	21949743	20000517	19980522	19970522
	US-2003212121-A1	US-25391002-A		7701135	20031113	20020925	20010925
	EP-1418244-A1	EP-04000348-A		32109183	20040512	19981218	19971219
	WO-2004108715-A8	IB-2004001823-W	PCT/IB2004/001823	33511738	20051201	20040604	20030605
	US-2008214614-A1	US-95821407-A		39537056	20080904	20071217	20061218
	WO-2011075643-A1	US-2010061023-W	PCT/US2010/061023	43530189	20110623	20101217	20091218
	US-2008167330-A1	US-89296707-A		38935781	20080710	20070828	20060829
	US-2008300239-A1	US-12189108-A		40088996	20081204	20080516	20070518
	WO-03082871-A1	EP-0303178-W	PCT/EP2003/003178	28675587	20031009	20030327	20020403
	WO-2007044401-A3	US-2006038791-W	PCT/US2006/038791	37876933	20070607	20061004	20051006
	EP-1185529-A1	EP-00929360-A	PCT/EP2000/003394	22444382	20020313	20000414	19990421
	US-2008200463-A1	US-91550806-A	PCT/EP2006/062602	35134467	20080821	20060524	20050524
	US-2010105653-A1	US-54532209-A		41171100	20100429	20090821	20080822
	US-2005038080-A1	US-89598504-A		34107784	20050217	20040722	20030723
	US-2004254236-A1	US-86076804-A		33555395	20041216	20040602	20030603
	WO-2005016245-A3	US-2004018752-W	PCT/US2004/018752	34193025	20050602	20040614	20030613
	WO-0183450-A2	US-0114230-W	PCT/US2001/014230	22744765	20011108	20010502	20000502
	WO-2004026867-A3	US-0329498-W	PCT/US2003/029498	32030794	20040805	20030917	20020919
	WO-2008077057-A3	US-2007087973-W	PCT/US2007/087973	39537056	20080821	20071218	20061218
	WO-2004004632-A8	IN-0300234-W	PCT/IN2003/000234	30012269	20050324	20030707	20020708
	WO-2008080015-A2	US-2007088443-W	PCT/US2007/088443	39129228	20080703	20071220	20061221
	WO-2010112936-A1	GB-2010050575-W	PCT/GB2010/050575	40750191	20101007	20100401	20090403
	WO-9932660-A1	US-9826925-W	PCT/US1998/026925	22081628	19990701	19981218	19971219
	EP-1670786-A1	EP-04768629-A	PCT/GB2004/004085	34395439	20060621	20040922	20030925
	EP-1499619-A1	EP-03746824-A	PCT/EP2003/003828	29224623	20050126	20030414	20020419
	EP-1017384-A1	EP-98949464-A	PCT/US1998/019973	22027657	20000712	19980923	19970926
	US-7423148-B2	US-71989603-A		32397978	20080909	20031121	20021121
	WO-2007023115-A2	EP-2006065335-W	PCT/EP2006/065335	37441925	20070301	20060816	20050825
	US-2007238718-A1	US-69035107-A		36763499	20071011	20070323	20060406
	EP-1912639-A2	EP-06800672-A	PCT/US2006/030149	37727881	20080423	20060802	20050808
	WO-0071129-A1	US-0013420-W	PCT/US2000/013420	26833147	20001130	20000516	19990521
	WO-2005009973-A1	US-2004020384-W	PCT/US2004/020384	34108816	20050203	20040624	20030626
	WO-0160814-A3	US-0104813-W	PCT/US2001/004813	27391578	20020124	20010215	20000215
	WO-03013541-A1	EP-0208780-W	PCT/EP2002/008780	9919959	20030220	20020806	20010807
	WO-2008054633-A1	US-2007021923-W	PCT/US2007/021923	39344583	20080508	20071011	20061031
	WO-2010051043-A1	US-2009005959-W	PCT/US2009/005959	42337454	20100506	20091102	20081103
	WO-2007013896-A2	US-2006018726-W	PCT/US2006/018726	37683773	20070201	20060516	20050517
	US-6645990-B2	US-7712402-A		27752688	20031111	20020215	20000815
	WO-2006070195-A8	GB-2005005097-W	PCT/GB2005/005097	39495737	20060824	20051230	20041230
	WO-2009007749-A3	GB-2008050547-W	PCT/GB2008/050547	40029123	20090813	20080708	20070709
	US-2007129372-A1	US-60278206-A		38016560	20070607	20061121	20051205
	US-2004082551-A1	US-45693303-A		29736163	20040429	20030605	20020605
	EP-1056744-B1	EP-99908220-A	PCT/US1999/003450	27363758	20031022	19990218	19980226
	EP-1387840-A1	EP-02771564-A	PCT/EP2002/004559	7684854	20040211	20020424	20010508
	EP-1531812-A1	EP-03771208-A	PCT/GB2003/003316	9941464	20050525	20030730	20020731
	US-2007032508-A1	US-57185106-A	PCT/GB2004/003931	34307005	20070208	20040914	20030916
	US-6531502-B1	US-76219801-A	PCT/US1999/017845	27490955	20030311	19990804	19980121
	US-2005277642-A1	US-19896805-A		27668201	20051215	20050808	19991228
	WO-2008064829-A3	EP-2007010189-W	PCT/EP2007/010189	39310334	20081023	20071123	20061130
	WO-0164681-A2	US-0106214-W	PCT/US2001/006214	22681392	20010907	20010228	20000228
	WO-2005026150-A1	GB-2004003923-W	PCT/GB2004/003923	34315440	20050324	20040913	20030916
	EP-1785423-A1	EP-05024693-A		36149056	20070516	20051111	20051111
	US-2008167338-A1	US-96059007-A		39281754	20080710	20071219	20061221
	EP-1622897-A1	EP-04730527-A	PCT/EP2004/004603	33397059	20060208	20040430	20030502
	US-2006241179-A1	US-55150104-A	PCT/EP2004/003773	9956477	20061026	20040407	20030409
	US-2006235025-A1	US-39597406-A		31978549	20061019	20060331	20020904
	WO-03082208-A8	US-0309550-W	PCT/US2003/009550	28678223	20050324	20030326	20020328
	WO-2004022561-A1	US-0327555-W	PCT/US2003/027555	42828922	20040318	20030903	20020904
	US-2005272770-A1	US-11809005-A		35449845	20051208	20050429	20040429
	WO-03089439-A1	EP-0303828-W	PCT/EP2003/003828	29224623	20031030	20030414	20020419
	US-2001014679-A1	US-76936001-A		26722670	20010816	20010126	19970502
	EP-2303846-A1	EP-09768949-A	PCT/EP2009/004421	40049863	20110406	20090619	20080624
	EP-1171440-A1	EP-00926043-A	PCT/US2000/010250	23138006	20020116	20000418	19990421
	US-2006040958-A1	US-24477605-A		37876933	20060223	20051006	20020904
	US-2007293516-A1	US-73285607-A		38564136	20071220	20070404	20060404
	WO-2008079903-A1	US-2007088231-W	PCT/US2007/088231	39281754	20080703	20071219	20061221
	WO-9633979-A1	GB-9600960-W	PCT/GB1996/000960	10773596	19961031	19960423	19950427
	WO-03070727-A1	US-0304537-W	PCT/US2003/004537	27752688	20030828	20030213	20020215
	WO-2004026867-A2	US-0329498-W	PCT/US2003/029498	32030794	20040401	20030917	20020919
	WO-03035075-A1	US-0227240-W	PCT/US2002/027240	21838603	20030501	20020827	20011019
	US-2007123494-A1	US-55849306-A		36424666	20070531	20061110	20051111
	EP-1856095-A1	EP-06709888-A	PCT/GB2006/000656	36390222	20071121	20060224	20050226
	US-2010041645-A1	US-52181708-A	PCT/US2008/050014	39313484	20100218	20080102	20070103
	US-7323472-B2	US-39961403-A	PCT/US2001/050493	27399571	20080129	20011023	20001023
	WO-2004022541-A1	CA-0301338-W	PCT/CA2003/001338	31954506	20040318	20030829	20020903
	WO-02059083-A2	US-0150493-W	PCT/US2001/050493	27399571	20020801	20011023	20001023
	WO-2006010637-A3	EP-2005008321-W	PCT/EP2005/008321	56290710	20060831	20050801	20040730
	US-2008027070-A1	US-77257207-A		38923534	20080131	20070702	20060707
	WO-2005026151-A1	GB-2004003931-W	PCT/GB2004/003931	34307005	20050324	20040914	20030916
	WO-02055517-A3	US-0148564-W	PCT/US2001/048564	22972383	20020926	20011220	20001220
	WO-2008141065-A1	US-2008063010-W	PCT/US2008/063010	40002590	20081120	20080508	20070510
	EP-1963273-A2	EP-06847825-A	PCT/US2006/048603	38137484	20080903	20061220	20051222
	EP-1539750-A1	EP-03752559-A	PCT/US2003/029841	32030811	20050615	20030917	20020919
	EP-2029581-A1	EP-07754211-A	PCT/US2007/007658	38474406	20090304	20070327	20060329
	US-2008085890-A1	US-72889707-A		38137484	20080410	20070326	20051222
	US-6525059-B1	US-51335100-A		22726159	20030225	20000224	19981120
	WO-2006005915-A1	GB-2005002665-W	PCT/GB2005/002665	32865682	20060119	20050707	20040709
	WO-0216326-A1	US-0123897-W	PCT/US2001/023897	22842288	20020228	20010731	20000818
	US-2011190341-A1	US-200913000754-A	PCT/EP2009/004421	40049863	20110804	20090619	20080624
	US-2007088033-A1	US-53149206-A		27737560	20070419	20060913	20020214
	US-2008275067-A1	US-59609205-A	PCT/US2005/016778	34969603	20081106	20050512	20040513
	WO-2008107125-A1	EP-2008001616-W	PCT/EP2008/001616	38610969	20080912	20080229	20070302
	EP-1979346-A1	EP-07712074-A	PCT/EP2007/050618	38054731	20081015	20070122	20060123
	DE-10123586-A1	DE-10123586-A		7684854	20021128	20010508	20010508
	EP-1042305-A4	EP-98964221-A	PCT/US1998/027265	25542166	20030514	19981222	19971222
	EP-1878732-A1	EP-06732284-A	PCT/JP2006/308574	37214861	20080116	20060424	20050425
	EP-1349852-A2	EP-01997065-A	PCT/US2001/048564	22972383	20031008	20011220	20001220
	EP-1578351-A2	EP-03719500-A	PCT/US2003/009550	28678223	20050928	20030326	20020328
	WO-02064586-A3	US-0203791-W	PCT/US2002/003791	26952668	20030206	20020208	20010209
	US-2005032797-A1	US-94089804-A		31715757	20050210	20040914	20020808
	EP-1599482-A1	EP-04716064-A	PCT/JP2004/002522	32931047	20051130	20040301	20030228
	EP-1846393-A2	EP-06700762-A	PCT/GB2006/000207	36129898	20071024	20060120	20050121
	WO-2004032882-A2	US-0333317-W	PCT/US2003/033317	32094036	20040422	20031010	20021010
	US-2007072882-A1	US-54318206-A		39110753	20070329	20061004	20020904
	WO-2004060306-A2	US-0341449-W	PCT/US2003/041449	32719725	20040722	20031226	20021231
	WO-03004467-A2	US-0221280-W	PCT/US2002/021280	26973595	20030116	20020705	20010706
	WO-9932660-A9	US-9826925-W	PCT/US1998/026925	22081628	19990923	19981218	19971219
	WO-2009097515-A3	US-2009032621-W	PCT/US2009/032621	40435060	20100514	20090130	20080130
	EP-1345928-A2	EP-01991439-A	PCT/US2001/049585	26946273	20030924	20011220	20001221
	US-2004235919-A1	US-48362004-A	PCT/EP2002/007289	26999733	20041125	20020702	20010719
	US-7312227-B2	US-70033303-A		32312580	20071225	20031103	20021101
	US-2004229877-A1	US-69617803-A		27365008	20041118	20031029	20001117
	WO-2005048953-A3	US-2004038433-W	PCT/US2004/038433	34623983	20060223	20041115	20031113
	WO-2007092879-A2	US-2007061755-W	PCT/US2007/061755	38345934	20070816	20070207	20060208
	US-2007010548-A1	US-56059104-A	PCT/US2004/018752	34193025	20070111	20040614	20030613
	US-2004106624-A1	US-65377603-A		32030632	20040603	20030903	20020904
	WO-2008086047-A1	US-2008050014-W	PCT/US2008/050014	39313484	20080717	20080102	20070103
	WO-2005097787-A2	FR-2005000761-W	PCT/FR2005/000761	34946087	20051020	20050330	20040401
	EP-1330452-A2	EP-01975243-A	PCT/US2001/029175	22879359	20030730	20010919	20000920
	US-2010003250-A1	US-49667509-A		41153218	20100107	20090702	20080702
	US-2003073732-A1	US-7139002-A		26752159	20030417	20020207	20010215
	WO-2011008487-A1	US-2010040150-W	PCT/US2010/040150	42575792	20110120	20100628	20090629
	US-2009209577-A1	US-57376405-A	PCT/IB2005/002868	35735197	20090820	20050808	20040818
	US-2004176431-A1	US-77645004-A		32869624	20040909	20040211	20030212
	US-2008132502-A1	US-66706405-A	PCT/GB2005/004268	33488202	20080605	20051107	20041109
	US-7211666-B2	US-1978804-A		32312096	20070501	20041222	20001117
	WO-2007000240-A1	EP-2006005648-W	PCT/EP2006/005648	35395794	20070104	20060613	20050628
	WO-2004048365-A1	US-0337294-W	PCT/US2003/037294	32397978	20040610	20031121	20021121
	WO-2007129040-A1	GB-2007001596-W	PCT/GB2007/001596	38268953	20071115	20070501	20060504
	US-2010099680-A1	US-52479108-A	PCT/EP2008/050986	38054568	20100422	20080128	20070201
	US-2008221148-A1	US-96204407-A		39129228	20080911	20071220	20061221
	WO-2008150118-A2	KR-2008003162-W	PCT/KR2008/003162	40094307	20081211	20080605	20070605
	WO-2007092436-A2	US-2007003135-W	PCT/US2007/003135	38185678	20070816	20070207	20060208
	EP-1355889-A1	EP-01998116-A	PCT/US2001/050559	22977396	20031029	20011221	20001222
	EP-1899322-A1	EP-06754323-A	PCT/EP2006/005648	35395794	20080319	20060613	20050628
	EP-1358180-A2	EP-02706711-A	PCT/EP2002/000366	23002712	20031105	20020116	20010123
	EP-2045245-A4	EP-07721493-A		38922925	20090930	20070619	20060705
	US-2004038995-A1	US-62397203-A		31946709	20040226	20030721	20020814
	US-2009227575-A1	US-39759009-A		40578142	20090910	20090304	20080304
	WO-2004061084-A8	US-0341450-W	PCT/US2003/041450	32913379	20041209	20031226	20021231
	US-6916815-B2	US-73647603-A		32595133	20050712	20031215	20021213
	WO-2009064802-A3	US-2008083262-W	PCT/US2008/083262	40639422	20090702	20081112	20071113
	US-7585868-B2	US-73285607-A		38564136	20090908	20070404	20060404
	EP-1562949-A4	EP-03781756-A	PCT/US2003/035220	32312096	20070912	20031103	20021106
	EP-1685116-A1	EP-04798484-A	PCT/GB2004/004761	29726464	20060802	20041111	20031113
	EP-1562935-B1	EP-03769398-A	PCT/EP2003/011452	32231863	20060906	20031016	20021028
	EP-1042305-A1	EP-98964221-A	PCT/US1998/027265	25542166	20001011	19981222	19971222
	US-2005059678-A1	US-93900704-A		34375621	20050317	20040910	20030915
	WO-2008064018-A1	US-2007084582-W	PCT/US2007/084582	39430049	20080529	20071113	20061113
	WO-2005014572-A1	EP-2004008853-W	PCT/EP2004/008853	34135271	20050217	20040806	20030808
	WO-2006117521-A1	GB-2006001560-W	PCT/GB2006/001560	34674049	20061109	20060427	20050429
	WO-2007022258-A1	US-2006031973-W	PCT/US2006/031973	37527111	20070222	20060816	20050817
	EP-1268487-A1	EP-01920873-A	PCT/US2001/010124	24140461	20030102	20010328	20000328
	EP-1373257-B1	EP-02725391-A	PCT/US2002/009554	23071080	20071128	20020328	20010329
	US-7842712-B2	US-84123307-A		32176710	20101130	20070820	20021025
	US-2003069259-A1	US-99897601-A		27256214	20030410	20011031	20001031
	WO-0224681-A2	US-0129175-W	PCT/US2001/029175	22879359	20020328	20010919	20000920
	WO-2005028469-A1	GB-2004003937-W	PCT/GB2004/003937	34379392	20050331	20040915	20030919
	WO-0214311-A2	US-0125472-W	PCT/US2001/025472	22846259	20020221	20010815	20000815
	WO-2007126871-A1	US-2007007658-W	PCT/US2007/007658	38474406	20071108	20070327	20060329
	WO-2004018472-A2	EP-0308744-W	PCT/EP2003/008744	31946709	20040304	20030807	20020814
	EP-2118100-A1	EP-08716139-A	PCT/EP2008/001616	38610969	20091118	20080229	20070302
	EP-1345929-A2	EP-01994347-A	PCT/US2001/049594	26946273	20030924	20011220	20001221
	EP-1373269-A1	EP-02714341-A	PCT/GB2002/001598	9912446	20040102	20020404	20010406
	EP-1183033-B1	EP-00930761-A	PCT/US2000/013420	26833147	20060301	20000516	19990521
	US-2004106581-A1	US-61153903-A		32397685	20040603	20030701	20020708
	US-2003153755-A1	US-23994103-A	PCT/GB2001/001438	9888698	20030814	20010329	20000329
	WO-2005075478-A1	US-2005000025-W	PCT/US2005/000025	34837430	20050818	20050125	20040130
	WO-2004092144-A2	EP-2004003779-W	PCT/EP2004/003779	33300076	20041028	20040408	20030416
	WO-0194312-A2	US-0117961-W	PCT/US2001/017961	22777614	20011213	20010604	20000602
	WO-2009034411-A1	IB-2007003655-W	PCT/IB2007/003655	39773126	20090319	20070912	20070912
	US-6838558-B2	US-12255902-A		22444382	20050104	20020415	19990421
	US-2005004195-A1	US-86033604-A		33511743	20050106	20040603	20030605
	WO-2010151791-A1	US-2010040027-W	PCT/US2010/040027	42776992	20101229	20100625	20090625
	WO-2005082908-A1	US-2005005614-W	PCT/US2005/005614	34910928	20050909	20050223	20040225
	EP-1416935-A1	EP-02758437-A	PCT/EP2002/008780	9919959	20040512	20020806	20010807
	US-2004053942-A1	US-36214603-A	PCT/GB2001/003783	26244869	20040318	20010822	20000822
	US-2004097504-A1	US-70093603-A		32312681	20040520	20031104	20021104
	US-2008051416-A1	US-57674805-A	PCT/US2005/035743	39197462	20080228	20051005	20041005
	US-2007208015-A1	US-59993105-A	PCT/GB2005/001350	34966771	20070906	20050413	20040413
	WO-2006062982-A3	US-2005044141-W	PCT/US2005/044141	36578489	20060810	20051207	20041207
	EP-1745044-A2	EP-05744302-A	PCT/FR2005/000761	34946087	20070124	20050330	20040401
	US-2004138272-A1	US-65128303-A		31954506	20040715	20030829	20020903
	US-2005176743-A1	US-96609804-A		34442222	20050811	20041018	20031016
	US-2008188531-A1	US-91547606-A	PCT/EP2006/062595	34982435	20080807	20060524	20050524
	WO-2005075468-A3	GB-2005000405-W	PCT/GB2005/000405	31985793	20051013	20050207	20040206
	WO-9730034-A1	GB-9700344-W	PCT/GB1997/000344	10788732	19970821	19970210	19960214
	EP-0912572-B1	EP-97933661-A	PCT/EP1997/003673	26309691	20030115	19970711	19960713
	EP-1611085-A1	EP-04726155-A	PCT/EP2004/003769	9956489	20060104	20040407	20030409
	EP-1682532-B1	EP-04769673-A	PCT/IB2004/003417	34549554	20070627	20041019	20031031
	WO-2006047354-A1	US-2005038071-W	PCT/US2005/038071	35825463	20060504	20051025	20041026
	WO-2004063151-A3	US-2004000038-W	PCT/US2004/000038	32713249	20041209	20040105	20030103
	WO-2008121742-A2	US-2008058528-W	PCT/US2008/058528	39808864	20081009	20080327	20070328
	US-2006241151-A1	US-41545406-A		32738277	20061026	20060502	20021227
	WO-2007055513-A1	KR-2006004669-W	PCT/KR2006/004669	38023460	20070518	20061108	20051108
	US-2006122212-A1	US-52941305-A	PCT/GB2003/004214	9945093	20060608	20030930	20021001
	US-2009325960-A1	US-49286909-A		41448211	20091231	20090626	20080626
	WO-2008017461-A1	EP-2007006981-W	PCT/EP2007/006981	37890901	20080214	20070807	20060809
	EP-1611085-B1	EP-04726155-A	PCT/EP2004/003769	9956489	20070228	20040407	20030409
	EP-2215090-A1	EP-08843036-A	PCT/GB2008/003622	40193646	20100811	20081027	20071026
	EP-1708996-A1	EP-05702022-A	PCT/GB2005/000265	31971803	20061011	20050127	20040130
	EP-1799690-A1	EP-05792037-A	PCT/EP2005/055021	35448324	20070627	20051005	20041007
	US-2007265264-A1	US-40133906-A		37308276	20071115	20060410	20050504
	US-7183285-B2	US-11806605-A		35376028	20070227	20050429	20040429
	EP-1534709-B1	EP-03749317-A	PCT/US2003/027405	31978549	20070613	20030903	20020904
	US-2002016347-A1	US-86049201-A		22762771	20020207	20010521	20000522
	US-2004039029-A1	US-63142303-A		27752688	20040226	20030730	20000815
	WO-2005011686-A1	EP-2004051625-W	PCT/EP2004/051625	34112474	20050210	20040727	20030728
	WO-2007067478-A3	US-2006046217-W	PCT/US2006/046217	38016560	20070726	20061201	20051205
	WO-02059109-A2	EP-0200366-W	PCT/EP2002/000366	23002712	20020801	20020116	20010123
	EP-1218360-A1	EP-00972036-A	PCT/US2000/027811	27558466	20020703	20001006	19991007
	EP-1812445-A1	EP-05797514-A	PCT/GB2005/004129	33485146	20070801	20051025	20041025
	EP-1812444-A1	EP-05796680-A	PCT/GB2005/004137	33485146	20070801	20051025	20041025
	US-2009029968-A1	US-9565906-A	PCT/GB2006/004451	37685073	20090129	20061129	20051202
	US-2007032487-A1	US-55455906-A	PCT/EP2004/004603	33397059	20070208	20040430	20030502
	WO-2005097135-A2	EP-2005003521-W	PCT/EP2005/003521	32320386	20051020	20050404	20040405
	WO-2009034475-A2	IB-2008003106-W	PCT/IB2008/003106	39773126	20090319	20080912	20070912
	WO-2004041789-A1	US-0334991-W	PCT/US2003/034991	32312580	20040521	20031103	20021101
	WO-2004000846-A1	GB-0302667-W	PCT/GB2003/002667	9938990	20031231	20030620	20020620
	WO-2007125321-A3	GB-2007001518-W	PCT/GB2007/001518	38255445	20071227	20070425	20060425
	WO-9806433-A1	JP-9702793-W	PCT/JP1997/002793	16622116	19980219	19970808	19960812
	US-2010249099-A1	US-74825110-A		42666286	20100930	20100326	20090327
	US-2004110775-A1	US-46669304-A	PCT/GB2002/000272	9907314	20040610	20020122	20010123
	US-2004077699-A1	US-2975001-A		22977396	20040422	20011221	20001222
	US-2010179185-A1	US-51538007-A	PCT/EP2007/010189	39310334	20100715	20071123	20061130
	US-2005020594-A1	US-89307304-A		34079420	20050127	20040716	20030718
	WO-0160814-A2	US-0104813-W	PCT/US2001/004813	27391578	20010823	20010215	20000215
	WO-2007115930-A1	EP-2007052913-W	PCT/EP2007/052913	36778288	20071018	20070327	20060406
	US-2004147507-A1	US-70033303-A		32312580	20040729	20031103	20021101
	EP-1537116-A1	EP-03794592-A	PCT/US2003/027555	42828922	20050608	20030903	20020904
	EP-2178868-A1	EP-08775120-A	PCT/EP2008/059298	38800784	20100428	20080716	20070718
	EP-1492536-A1	EP-03745271-A	PCT/EP2003/003062	28676040	20050105	20030325	20020330
	US-2010305084-A1	US-78760810-A		42289579	20101202	20100526	20090527
	US-2005197352-A1	US-12213705-A		28675587	20050908	20050504	20020403
	US-2010015141-A1	US-50629109-A		41036737	20100121	20090721	20080721
	WO-2007034143-A1	GB-2006003400-W	PCT/GB2006/003400	37478805	20070329	20060914	20050920
	WO-03087087-A3	GB-0301507-W	PCT/GB2003/001507	29252442	20031218	20030408	20020409
	WO-03008413-A1	EP-0207834-W	PCT/EP2002/007834	9918733	20030130	20020715	20010718
	WO-2004089875-A1	EP-2004003769-W	PCT/EP2004/003769	9956489	20041021	20040407	20030409
	EP-1205478-A1	EP-00951874-A	PCT/JP2000/005198	16817074	20020515	20000803	19990806
	EP-1492790-A1	EP-03745276-A	PCT/EP2003/003178	28675587	20050105	20030327	20020403
	EP-1790342-A1	EP-05024692-A		36424666	20070530	20051111	20051111
	US-2005182078-A1	US-6001505-A		34910727	20050818	20050216	20040218
	WO-2008021213-A1	US-2007017754-W	PCT/US2007/017754	39082315	20080221	20070810	20060811
	WO-03106450-A8	EP-0305827-W	PCT/EP2003/005827	29719161	20050203	20030604	20020617
	WO-2004108714-A1	IB-2004001820-W	PCT/IB2004/001820	33511739	20041216	20040526	20030605
	EP-1144403-A1	EP-99965756-A	PCT/US1999/026007	22726159	20011017	19991117	19981120
	EP-1648875-A1	EP-04743610-A	PCT/GB2004/003284	34117649	20060426	20040730	20030730
	WO-03074530-A1	EP-0302090-W	PCT/EP2003/002090	27791709	20030912	20030228	20020307
	US-6518277-B1	US-84134101-A		26894992	20030211	20010424	20000425
	WO-2011041634-A1	US-2010051053-W	PCT/US2010/051053	43259674	20110407	20101001	20091002
	WO-2004087677-A3	IB-2004001121-W	PCT/IB2004/001121	33131912	20041216	20040329	20030403
	WO-0172758-A1	US-0110124-W	PCT/US2001/010124	24140461	20011004	20010328	20000328
	WO-2009097515-A2	US-2009032621-W	PCT/US2009/032621	40435060	20090806	20090130	20080130
	US-2002052369-A1	US-87170001-A		22777614	20020502	20010604	20000602
	EP-1255752-A2	EP-01914376-A	PCT/US2001/004813	27391578	20021113	20010215	20000215
	US-2006148822-A1	US-54769105-A	PCT/EP2004/002285	9954250	20060706	20040305	20030306
	US-2009304692-A1	US-47052509-A		40911929	20091210	20090522	20080523
	US-2007111999-A1	US-56545204-A	PCT/US2004/023726	34115357	20070517	20040723	20030725
	US-2007142437-A1	US-67049807-A		38174507	20070621	20070202	20050408
	US-6800620-B2	US-33719203-A		26894992	20041005	20030106	20000425
	US-6399602-B1	US-15207098-A		10788732	20020604	19980911	19960214
	WO-2005075468-A2	GB-2005000405-W	PCT/GB2005/000405	31985793	20050818	20050207	20040206
	EP-2313374-A1	EP-09768948-A	PCT/EP2009/004420	40044043	20110427	20090619	20080624
	EP-1877397-A1	EP-06726940-A	PCT/GB2006/001560	34674049	20080116	20060427	20050429
	US-6653301-B2	US-2700101-A		26946273	20031125	20011219	20001221
	US-2003065180-A1	US-82013201-A		27760273	20030403	20010328	20000328
	WO-2006071548-A3	US-2005045384-W	PCT/US2005/045384	36615388	20060908	20051214	20041227
	US-2009325959-A1	US-49260309-A		41448210	20091231	20090626	20080626
	EP-1680429-A1	EP-04769004-A	PCT/GB2004/004490	34557466	20060719	20041022	20031024
	WO-2007127366-A2	US-2007010233-W	PCT/US2007/010233	38656213	20071108	20070425	20060425
	EP-1615907-A1	EP-04727048-A	PCT/GB2004/001589	9956695	20060118	20040413	20030414
	EP-1622620-A1	EP-04729678-A	PCT/GB2004/001799	9957316	20060208	20040427	20030430
	US-6743791-B2	US-7169902-A		26952668	20040601	20020208	20010209
	WO-02083653-A1	US-0211480-W	PCT/US2002/011480	26818938	20021024	20020411	20010411
	WO-2005009961-B1	US-2004023500-W	PCT/US2004/023500	34107784	20050602	20040722	20030723
	WO-03032911-A2	US-0232963-W	PCT/US2002/032963	25529077	20030424	20021016	20011018
	US-2007037837-A1	US-57204804-A	PCT/GB2004/004109	34379391	20070215	20040915	20030919
	WO-03029223-A1	EP-0210346-W	PCT/EP2002/010346	7701135	20030410	20020913	20010925
	WO-03062246-A1	IB-0300064-W	PCT/IB2003/000064	27613424	20030731	20030113	20020122
	EP-1388541-A1	EP-02292019-A		30129256	20040211	20020809	20020809
	EP-1549648-A1	EP-03753708-A	PCT/GB2003/004214	9945093	20050706	20030930	20021001
	US-6333155-B1	US-21520798-A		22081628	20011225	19981218	19971219
	US-2005143401-A1	US-6157805-A		26315754	20050630	20050218	19990709
	US-2005148605-A1	US-98974504-A		34623983	20050707	20041115	20031113
	WO-2008016547-A2	US-2007016894-W	PCT/US2007/016894	38779873	20080207	20070727	20060731
	US-2002065270-A1	US-74719500-A		25004057	20020530	20001222	19991228
	WO-2012004299-A1	EP-2011061393-W	PCT/EP2011/061393	44532774	20120112	20110706	20100706
	WO-9932463-A1	US-9827265-W	PCT/US1998/027265	25542166	19990701	19981222	19971222
	WO-0250065-A3	US-0149140-W	PCT/US2001/049140	26946273	20021024	20011219	20001221
	EP-1746999-A1	EP-05732761-A	PCT/IB2005/001139	34965519	20070131	20050425	20040506
	WO-9901452-A1	US-9813800-W	PCT/US1998/013800	21971748	19990114	19980701	19970702
	WO-2005012256-A1	GB-2004003179-W	PCT/GB2004/003179	34119458	20050210	20040722	20030722
	WO-2009156099-A8	EP-2009004420-W	PCT/EP2009/004420	40044043	20100311	20090619	20080624
	EP-1679308-A1	EP-04792805-A	PCT/JP2004/015663	34436941	20060712	20041015	20031015
	EP-1979325-A1	EP-07700340-A	PCT/GB2007/000037	37946256	20081015	20070108	20060111
	US-2008221180-A1	US-91552106-A	PCT/EP2006/062592	35134467	20080911	20060524	20050524
	US-2009192176-A1	US-36160709-A		40435798	20090730	20090129	20080130
	US-2003092714-A1	US-7169902-A		26952668	20030515	20020208	20010209
	WO-2007054556-A1	EP-2006068322-W	PCT/EP2006/068322	37654792	20070518	20061110	20051111
	US-2004180896-A1	US-68884903-A		32926418	20040916	20031015	20030303
	EP-1409463-A1	EP-02739978-A	PCT/US2002/020212	31947149	20040421	20020625	20010626
	US-2006270672-A1	US-49772706-A		31999310	20061130	20060802	20020330
	US-2011130380-A1	US-87438910-A		43478200	20110602	20100902	20090904
	US-2003220354-A1	US-31167803-A	PCT/US2001/020706	26910112	20031127	20010628	20000630
	US-2007043010-A1	US-57335204-A	PCT/GB2004/004085	34395439	20070222	20040922	20030925
	US-2004147586-A1	US-72527703-A		22777614	20040729	20031202	20000602
	WO-2005013982-A1	US-2004025539-W	PCT/US2004/025539	34135157	20050217	20040806	20030806
	WO-2010064875-A2	KR-2009007247-W	PCT/KR2009/007247	42233759	20100610	20091204	20081205
	EP-1171440-B1	EP-00926043-A	PCT/US2000/010250	23138006	20040414	20000418	19990421
	WO-2007082956-A1	EP-2007050618-W	PCT/EP2007/050618	38054731	20070726	20070122	20060123
	WO-9943675-A1	US-9903450-W	PCT/US1999/003450	27363758	19990902	19990218	19980226
	WO-2004026229-A2	US-0327491-W	PCT/US2003/027491	32030632	20040401	20030903	20020904
	US-2008255162-A1	US-56861105-A	PCT/IB2005/001141	34966564	20081016	20050422	20040504
	EP-2176238-A1	EP-08776183-A	PCT/GB2008/050548	39791229	20100421	20080708	20070709
	EP-1412353-A1	EP-02758340-A	PCT/EP2002/007834	9918733	20040428	20020715	20010718
	US-2005277655-A1	US-13602305-A		35170008	20051215	20050524	20040609
	US-2005165074-A1	US-99000704-A		34623983	20050728	20041115	20031113
	US-2004044044-A1	US-63204403-A		27752688	20040304	20030730	20000815
	WO-02066450-A3	US-0204283-W	PCT/US2002/004283	26752159	20021205	20020213	20010215
	WO-2006033943-A2	US-2005032839-W	PCT/US2005/032839	36090487	20060330	20050915	20040917
	WO-2004061084-A3	US-0341450-W	PCT/US2003/041450	32913379	20041104	20031226	20021231
	US-2002161014-A1	US-2759101-A		21838603	20021031	20011019	20000425
	US-2006100254-A1	US-24379605-A		35583390	20060511	20051005	20041007
	WO-2004032882-A3	US-0333317-W	PCT/US2003/033317	32094036	20040708	20031010	20021010
	EP-1333833-A4	EP-01994463-A	PCT/US2001/050493	27399571	20071024	20011023	20001023
	EP-1581539-A2	EP-04700196-A	PCT/US2004/000038	32713249	20051005	20040105	20030103
	EP-1333833-A2	EP-01994463-A	PCT/US2001/050493	27399571	20030813	20011023	20001023
	WO-2008001883-A1	JP-2007063092-W	PCT/JP2007/063092	38845646	20080103	20070629	20060629
	US-2003149001-A1	US-34577803-A		27613435	20030807	20030116	20020122
	US-6369086-B1	US-26235199-A		10818643	20020409	19990304	19970905
	US-2007032513-A1	US-57226106-A	PCT/GB2004/003915	34315442	20070208	20040913	20030916
	US-2006063796-A1	US-26406305-A		28792177	20060323	20051101	20030506
	WO-2005021519-A2	EP-2004009586-W	PCT/EP2004/009586	28686509	20050310	20040827	20030828
	WO-03082290-A1	EP-0303062-W	PCT/EP2003/003062	28676040	20031009	20030325	20020330
	WO-0008202-A9	US-9917845-W	PCT/US1999/017845	27492796	20000727	19990804	19980804
	US-2007238730-A1	US-69035607-A		36764026	20071011	20070323	20060406
	US-2007117804-A1	US-59818606-A		38008330	20070524	20061108	20051110
	WO-2008080001-A2	US-2007088412-W	PCT/US2007/088412	39129228	20080703	20071220	20061221
	EP-1667992-A1	EP-04768483-A	PCT/GB2004/003937	34379392	20060614	20040915	20030919
	US-2004048880-A1	US-40037003-A		31999310	20040311	20030327	20020330
	US-2010249131-A1	US-66805608-A	PCT/GB2008/050548	39791229	20100930	20080708	20070709
	US-6677368-B2	US-2348801-A		22972383	20040113	20011220	20001220
	WO-2009150381-A3	FR-2009051100-W	PCT/FR2009/051100	40445526	20100218	20090611	20080612
	WO-2008074515-A1	EP-2007011484-W	PCT/EP2007/011484	38009762	20080626	20071219	20061220
	WO-2004108709-A1	IB-2004001788-W	PCT/IB2004/001788	33511768	20041216	20040524	20030605
	WO-2011036280-A1	EP-2010064208-W	PCT/EP2010/064208	43037239	20110331	20100927	20090928
	US-6548496-B2	US-3258701-A		26852156	20030415	20011221	19990421
	WO-2007077574-A3	IN-2006000490-W	PCT/IN2006/000490	38173564	20070823	20061211	20051213
	WO-2010064111-A1	IB-2009007597-W	PCT/IB2009/007597	42223388	20100610	20091130	20081201
	WO-2004060305-A3	US-0341425-W	PCT/US2003/041425	32719725	20050210	20031226	20021231
	WO-0183450-A3	US-0114230-W	PCT/US2001/014230	22744765	20020411	20010502	20000502
	US-2009131424-A1	US-35101709-A		36928335	20090521	20090109	20060406
	WO-2007121154-A2	US-2007066283-W	PCT/US2007/066283	38610323	20071025	20070410	20060411
	WO-2005009997-A1	IB-2004002441-W	PCT/IB2004/002441	34108010	20050203	20040719	20030730
	WO-2012087881-A1	US-2011065743-W	PCT/US2011/065743	45509664	20120628	20111219	20101220
	EP-1447401-A1	EP-02783591-A	PCT/JP2002/012174	19168705	20040818	20021121	20011122
	EP-1932840-A1	EP-06811080-A	PCT/JP2006/319732	37906249	20080618	20061002	20051003
	EP-1017384-B1	EP-98949464-A	PCT/US1998/019973	22027657	20041110	19980923	19970926
	US-6642241-B1	US-69336400-A		26857242	20031104	20001020	19991021
	US-2005020590-A1	US-89858104-A		34115357	20050127	20040723	20030725
	WO-2006099974-A1	EP-2006002342-W	PCT/EP2006/002342	34938416	20060928	20060308	20050323
	WO-2008136948-A1	US-2008005416-W	PCT/US2008/005416	39719179	20081113	20080424	20070507
	US-2007043065-A1	US-57680804-A	PCT/GB2004/004474	29595715	20070222	20041022	20031024
	WO-2007058627-A1	SG-2006000352-W	PCT/SG2006/000352	38048928	20070524	20061115	20051116
	WO-02059111-A2	US-0151120-W	PCT/US2001/051120	26946273	20020801	20011219	20001221
	WO-02062789-A1	US-0151031-W	PCT/US2001/051031	26946273	20020815	20011219	20001221
	EP-1551848-A1	EP-03760802-A	PCT/GB2003/002667	9938990	20050713	20030620	20020620
	EP-1289958-A2	EP-01933642-A	PCT/DK2001/000346	22762771	20030312	20010518	20000522
	EP-1562935-A1	EP-03769398-A	PCT/EP2003/011452	32231863	20050817	20031016	20021028
	EP-1569937-A2	EP-03813396-A	PCT/US2003/039542	32595133	20050907	20031212	20021213
	EP-1608647-B1	EP-04717567-A	PCT/EP2004/002285	9954250	20080109	20040305	20030306
	US-2006199821-A1	US-19665005-A		34421644	20060907	20050803	20030930
	US-7202257-B2	US-88632904-A		35787557	20070410	20040706	20031224
	WO-2010011620-A1	US-2009051202-W	PCT/US2009/051202	41036737	20100128	20090721	20080721
	WO-2004056820-A1	IB-0305887-W	PCT/IB2003/005887	32682185	20040708	20031210	20021220
	WO-2004022559-A1	US-0327405-W	PCT/US2003/027405	31978549	20040318	20030903	20020904
	US-2010267774-A1	US-74153510-A	PCT/GB2007/004259	39672913	20101021	20071107	20071107
	EP-1758871-B1	EP-05753794-A	PCT/EP2005/005896	35170008	20071114	20050601	20040609
	WO-2009055033-A1	US-2008012120-W	PCT/US2008/012120	40297902	20090430	20081024	20071026
	US-2010179120-A1	US-66326308-A	PCT/KR2008/003162	40094307	20100715	20080605	20070605
	WO-9909016-A1	US-9815789-W	PCT/US1998/015789	25420014	19990225	19980729	19970801
	WO-2006018735-A3	IB-2005002868-W	PCT/IB2005/002868	35735197	20060622	20050808	20040818
	US-2007043045-A1	US-50526306-A		37527111	20070222	20060816	20050817
	EP-1709019-A2	EP-05701490-A	PCT/EP2005/050102	34778214	20061011	20050111	20040112
	EP-2015752-A2	EP-07873406-A	PCT/US2007/008355	38564136	20090121	20070404	20060404
	US-6531491-B1	US-98378601-A		26839785	20030311	20011025	19990702
	US-2005176775-A1	US-91882604-A		34215909	20050811	20040813	20030813
	US-2008132497-A1	US-66531305-A	PCT/US2005/036791	35759133	20080605	20051014	20041015
	WO-2005107758-A1	IB-2005001139-W	PCT/IB2005/001139	34965519	20051117	20050425	20040506
	WO-2005037800-A1	EP-2004011661-W	PCT/EP2004/011661	34442222	20050428	20041012	20031016
	EP-1724270-A2	EP-06120487-A		37106543	20061122	20020702	20010719
	EP-1309563-A1	EP-01957334-A	PCT/US2001/023897	22842288	20030514	20010731	20000818
	US-2006142345-A1	US-23744605-A		34108010	20060629	20050926	20030730
	US-2004097493-A1	US-71566603-A		32326577	20040520	20031118	20021118
	US-2008176866-A1	US-96011807-A		38009762	20080724	20071219	20061220
	US-2004077666-A1	US-68083203-A		25490563	20040422	20031007	20010911
	WO-0242303-A3	US-0144835-W	PCT/US2001/044835	26246308	20031030	20011031	20001031
	WO-0190074-A3	DK-0100346-W	PCT/DK2001/000346	22762771	20020502	20010518	20000522
	WO-2004029043-A1	JP-0312254-W	PCT/JP2003/012254	32040455	20040408	20030925	20020925
	WO-2005024755-A2	US-2004011922-W	PCT/US2004/011922	34317765	20050317	20040415	20021231
	WO-2007084815-A2	US-2007060296-W	PCT/US2007/060296	38288338	20070726	20070110	20060119
	US-2006229325-A1	US-38611106-A		34938416	20061012	20060322	20050323
	WO-2007051065-A2	US-2006042558-W	PCT/US2006/042558	37968627	20070503	20061030	20051028
	WO-03008365-A3	EP-0207289-W	PCT/EP2002/007289	26999733	20040212	20020702	20010719
	EP-2007772-A1	EP-07727388-A	PCT/EP2007/052915	36928335	20081231	20070327	20060406
	WO-2006046035-A1	GB-2005004137-W	PCT/GB2005/004137	33485146	20060504	20051025	20041025
	US-2001055771-A1	US-90084501-A		22081628	20011227	20010706	19971219
	US-7119084-B2	US-8324705-A		31999310	20061010	20050317	20020330
	US-6667311-B2	US-95054301-A		25490563	20031223	20010911	20010911
	US-2007082898-A1	US-55336104-A	PCT/GB2004/001589	9956695	20070412	20040413	20030414
	US-2006069077-A1	US-52200405-A	PCT/US2003/021923	30118575	20060330	20030714	20020715
	WO-2010080996-A1	US-2010020495-W	PCT/US2010/020495	42316830	20100715	20100108	20090108
	US-2002187978-A1	US-89490201-A		22803839	20021212	20010629	20000630
	WO-2005073189-A1	GB-2005000265-W	PCT/GB2005/000265	31971803	20050811	20050127	20040130
	US-2007010529-A1	US-55735205-A	PCT/JP2004/007070	33458368	20070111	20040518	20030519
	EP-1919914-A2	EP-06778252-A	PCT/EP2006/065335	37441925	20080514	20060816	20050825
	US-2008096881-A1	US-57199104-A	PCT/GB2004/003937	34379392	20080424	20040915	20030919
	US-6180636-B1	US-24259299-A	PCT/EP1997/004564	4225221	20010130	19970821	19960823
	WO-2004078754-A1	EP-2004002285-W	PCT/EP2004/002285	9954250	20040916	20040305	20030306
	WO-2004092139-A2	US-2004010381-W	PCT/US2004/010381	33303031	20041028	20040406	20030407
	WO-2005035506-A1	JP-2004015663-W	PCT/JP2004/015663	34436941	20050421	20041015	20031015
	EP-1362050-B1	EP-02712053-A	PCT/GB2002/000603	9908943	20050202	20020212	20010217
	US-2010190749-A1	US-58624109-A		42337454	20100729	20090917	20081103
	US-2004121996-A1	US-73068003-A		32507748	20040624	20031208	20021206
	WO-2006040318-A2	EP-2005055156-W	PCT/EP2005/055156	34929693	20060420	20051011	20041012
	WO-2005068444-A3	EP-2005050102-W	PCT/EP2005/050102	34778214	20050909	20050111	20040112
	EP-1373253-A1	EP-02718319-A	PCT/GB2002/001445	9911848	20040102	20020326	20010329
	EP-1490064-A1	EP-03713478-A	PCT/US2003/004634	27737560	20041229	20030214	20020214
	WO-2007058942-A2	US-2006043786-W	PCT/US2006/043786	38008330	20070524	20061108	20051110
	WO-2007083978-A1	KR-2007000393-W	PCT/KR2007/000393	38287858	20070726	20070123	20060123
	WO-2007068473-A2	EP-2006012018-W	PCT/EP2006/012018	35736289	20070621	20061213	20051216
	EP-1362050-A1	EP-02712053-A	PCT/GB2002/000603	9908943	20031119	20020212	20010217
	WO-2010067131-A1	GB-2009051703-W	PCT/GB2009/051703	42242379	20100617	20091211	20081211
	EP-1309560-A1	EP-01962021-A	PCT/US2001/025015	22841879	20030514	20010810	20000811
	EP-1720862-A1	EP-05711246-A	PCT/US2005/000024	56290651	20061115	20050121	20040203
	US-2005288299-A1	US-10702705-A		32930274	20051229	20050415	20021009
	US-2004242600-A1	US-48574704-A	PCT/EP2002/008780	9919959	20041202	20020806	20010807
	US-2004180897-A1	US-75179804-A		32713249	20040916	20040105	20030103
	US-6881737-B2	US-12095902-A		26818938	20050419	20020410	20010411
	EP-1953163-A1	EP-07101544-A		38054568	20080806	20070201	20070201
	EP-1636213-B1	EP-04736086-A	PCT/IB2004/001823	33511738	20070613	20040604	20030605
	EP-1277738-A1	EP-01925981-A	PCT/JP2001/003650	18637911	20030122	20010426	20000427
	US-2007105850-A1	US-55150304-A	PCT/EP2004/003769	9956489	20070510	20040407	20030409
	US-2007259870-A1	US-56062006-A		34925033	20071108	20061116	20040518
	US-2008146590-A1	US-270807-A		39144592	20080619	20071218	20061219
	US-2003060629-A1	US-95578001-A		22879359	20030327	20010919	20000920
	WO-2010006072-A2	US-2009049969-W	PCT/US2009/049969	41507712	20100114	20090708	20080708
	US-2011160232-A1	US-67709808-A	PCT/US2008/078990	40526734	20110630	20081006	20071004
	US-2004116422-A1	US-46878803-A	PCT/JP2002/001575	26609852	20040617	20020221	20010221
	WO-03062236-A1	IB-0300059-W	PCT/IB2003/000059	27613435	20030731	20030110	20020122
	WO-2008118454-A2	US-2008003935-W	PCT/US2008/003935	39712323	20081002	20080324	20070323
	US-2006252807-A1	US-40945106-A		36725835	20061109	20060420	20050422
	WO-0181346-A3	US-0113315-W	PCT/US2001/013315	26894992	20020321	20010424	20000425
	WO-2004014920-A1	GB-0303501-W	PCT/GB2003/003501	9942221	20040219	20030811	20020813
	US-2002049238-A1	US-93025501-A		22842288	20020425	20010816	20000818
	WO-2005105801-A1	IB-2005001141-W	PCT/IB2005/001141	34966564	20051110	20050422	20040504
	US-2009227602-A1	US-9043406-A	PCT/US2006/042558	37968627	20090910	20061030	20051028
	US-2004116388-A1	US-69951803-A		27558466	20040617	20031031	19991007
	US-6670357-B2	US-3629301-A		27365008	20031230	20011107	20001117
	WO-2005023818-A3	EP-2004010161-W	PCT/EP2004/010161	34280180	20050825	20040910	20030910
	EP-1673352-A1	EP-04790500-A	PCT/EP2004/011661	34442222	20060628	20041012	20031016
	US-2007049597-A1	US-50912106-A		37441925	20070301	20060823	20050825
	US-2008021217-A1	US-78073507-A		38925596	20080124	20070720	20060720
	WO-2006110173-A3	US-2005035743-W	PCT/US2005/035743	37087462	20061123	20051005	20041005
	US-2003216462-A1	US-37115703-A		22744765	20031120	20030224	20000502
	US-2009291079-A1	US-47052109-A		40911929	20091126	20090522	20080523
	WO-2007077574-A8	IN-2006000490-W	PCT/IN2006/000490	38173564	20080724	20061211	20051213
	EP-1723137-A1	EP-05715943-A	PCT/EP2005/002569	34853913	20061122	20050218	20040302
	US-2011015212-A1	US-82492410-A		42575792	20110120	20100628	20090629
	US-2006211694-A1	US-22655605-A		27737560	20060921	20050914	20020214
	WO-2010006086-A3	US-2009049983-W	PCT/US2009/049983	41507717	20100415	20090708	20080708
	EP-1785420-A1	EP-05024847-A		35517969	20070516	20051114	20051114
	EP-1165561-A1	EP-00918057-A	PCT/US2000/007065	26822993	20020102	20000316	19990317
	US-2008058332-A1	US-63067705-A	PCT/GB2005/002664	32865683	20080306	20050707	20040709
	WO-2004089876-A1	EP-2004003773-W	PCT/EP2004/003773	9956477	20041021	20040407	20030409
	WO-2007063293-A1	GB-2006004451-W	PCT/GB2006/004451	37685073	20070607	20061129	20051202
	WO-2004016613-A2	GB-0303544-W	PCT/GB2003/003544	9942406	20040226	20030813	20020815
	EP-1257546-A1	EP-01909266-A	PCT/US2001/004983	22672081	20021120	20010216	20000217
	EP-2018386-A1	EP-07727386-A	PCT/EP2007/052913	36778288	20090128	20070327	20060406
	US-7820670-B2	US-96047607-A		39246805	20101026	20071219	20061221
	US-6531598-B1	US-22402202-A		23002712	20030311	20020820	20010123
	US-2010041642-A1	US-54192209-A		41404534	20100218	20090815	20080815
	WO-0125220-A1	US-0027811-W	PCT/US2000/027811	27558466	20010412	20001006	19991007
	EP-1363906-A2	EP-02724922-A	PCT/US2002/003791	26952668	20031126	20020208	20010209
	WO-2004016614-A2	EP-0309515-W	PCT/EP2003/009515	30129256	20040226	20030808	20020809
	EP-2118076-A1	EP-08709145-A	PCT/EP2008/052102	38262932	20091118	20080221	20070222
	WO-2004098608-A1	EP-2004004855-W	PCT/EP2004/004855	32981816	20041118	20040506	20030506
	WO-2006040318-A3	EP-2005055156-W	PCT/EP2005/055156	34929693	20060810	20051011	20041012
	US-2004097517-A1	US-66433803-A		32030794	20040520	20030917	20020919
	EP-2114945-A1	EP-08708304-A	PCT/EP2008/050986	38054568	20091111	20080128	20070201
	EP-1560582-A2	EP-03770722-A	PCT/US2003/032171	32094045	20050810	20031009	20021009
	US-2009325934-A1	US-49284809-A		41448207	20091231	20090626	20080626
	US-7074789-B2	US-69951803-A		27558466	20060711	20031031	19991007
	US-2009137582-A1	US-28895008-A		40297902	20090528	20081024	20071026
	WO-2009036055-A1	US-2008075844-W	PCT/US2008/075844	40452449	20090319	20080910	20070910
	US-2004063712-A1	US-39619703-A		28678223	20040401	20030325	20020328
	EP-0880507-B1	EP-97902496-A	PCT/GB1997/000344	10788732	20050413	19970210	19960214
	US-2004116697-A1	US-39961403-A	PCT/USUS01/050493	27399571	20040617	20011023	20001023
	WO-2007075783-A2	US-2006048603-W	PCT/US2006/048603	38137484	20070705	20061220	20051222
	WO-2005000298-A3	US-2004017580-W	PCT/US2004/017580	33555395	20050303	20040602	20030603
	US-2004038999-A1	US-63493603-A		31715709	20040226	20030805	20020806
	WO-2006070943-A1	JP-2005024279-W	PCT/JP2005/024279	36615041	20060706	20051228	20041228
	WO-2010038086-A2	GB-2009051304-W	PCT/GB2009/051304	42027990	20100408	20091002	20081002
	EP-0956865-A1	EP-97934756-A	PCT/JP1997/002793	16622116	19991117	19970808	19960812
	EP-2277881-A1	EP-09732609-A	PCT/JP2009/057706	41199207	20110126	20090416	20080418
	US-2004132746-A1	US-67174703-A		9911848	20040708	20030924	20010329
	EP-1487794-A1	EP-03720315-A	PCT/EP2003/002154	27808345	20041222	20030303	20020314
	US-2010305096-A1	US-78761310-A		42370969	20101202	20100526	20090527
	EP-1749004-A1	EP-05733676-A	PCT/IB2005/001141	34966564	20070207	20050422	20040504
	US-2005043212-A1	US-83083404-A		46123580	20050224	20040422	20021009
	US-2003232847-A1	US-40636403-A		28675587	20031218	20030403	20020403
	US-2008139595-A1	US-54797505-A	PCT/EP2005/003294	34966978	20080612	20050330	20040408
	WO-03050090-A1	US-0237918-W	PCT/US2002/037918	23303345	20030619	20021126	20011127
	WO-2007115931-A1	EP-2007052914-W	PCT/EP2007/052914	36764026	20071018	20070327	20060406
	WO-02079197-A1	US-0209554-W	PCT/US2002/009554	23071080	20021010	20020328	20010329
	WO-2008074676-A1	EP-2007063581-W	PCT/EP2007/063581	39144592	20080626	20071210	20061219
	US-2006004080-A1	US-15959205-A		26752159	20060105	20050622	20010215
	EP-1622610-B1	EP-04751319-A	PCT/US2004/013875	28792177	20061220	20040505	20030506
	US-2007161632-A1	US-68602307-A		9919959	20070712	20070314	20010807
	US-6514977-B1	US-19662398-A		22726159	20030204	19981120	19970522
	US-2007244132-A1	US-59281205-A	PCT/JP2005/010451	35462874	20071018	20050601	20040602
	WO-2006090717-A1	JP-2006303125-W	PCT/JP2006/303125	36927355	20060831	20060222	20050223
	WO-2007115931-A8	EP-2007052914-W	PCT/EP2007/052914	36764026	20080612	20070327	20060406
	WO-0008202-A3	US-9917845-W	PCT/US1999/017845	27492796	20000518	19990804	19980804
	WO-2007023115-A3	EP-2006065335-W	PCT/EP2006/065335	37441925	20070412	20060816	20050825
	EP-2125803-A1	EP-08775557-A	PCT/FR2008/000197	38515529	20091202	20080214	20070216
	EP-1446405-A2	EP-02797047-A	PCT/US2002/033052	26986788	20040818	20021015	20011015
	US-2008114004-A1	US-87147207-A		39344583	20080515	20071012	20061031
	US-7271193-B2	US-61153903-A		32397685	20070918	20030701	20020708
	WO-2004058769-A3	US-0339990-W	PCT/US2003/039990	32682164	20040930	20031217	20021218
	WO-02059125-A1	GB-0200272-W	PCT/GB2002/000272	9907314	20020801	20020122	20010123
	WO-0102369-A2	US-0018263-W	PCT/US2000/018263	22498654	20010111	20000630	19990702
	EP-1670782-B1	EP-04768652-A	PCT/GB2004/004109	34379391	20070214	20040915	20030919
	EP-1636227-A1	EP-04732342-A	PCT/GB2004/002019	9958207	20060322	20040512	20030516
	EP-1667992-B1	EP-04768483-A	PCT/GB2004/003937	34379392	20070124	20040915	20030919
	EP-1641764-A1	EP-04777075-A	PCT/US2004/020384	34108816	20060405	20040624	20030626
	WO-2005024755-A3	US-2004011922-W	PCT/US2004/011922	34317765	20050421	20040415	20021231
	WO-0242303-A2	US-0144835-W	PCT/US2001/044835	26246308	20020530	20011031	20001031
	EP-1153920-A4	EP-00900841-A	PCT/JP2000/000255	27456291	20020417	20000120	19990122
	WO-2006010637-A2	EP-2005008321-W	PCT/EP2005/008321	56290710	20060202	20050801	20040730
	WO-2004043912-A3	US-0335220-W	PCT/US2003/035220	32312096	20040701	20031103	20021106
	WO-2004007491-A1	EP-0350302-W	PCT/EP2003/050302	30116916	20040122	20030710	20020710
	WO-02081475-A1	GB-0201598-W	PCT/GB2002/001598	9912446	20021017	20020404	20010406
	US-2006252783-A1	US-48619306-A		28675587	20061109	20060713	20020403
	US-2004248911-A1	US-78300004-A		46300890	20041209	20040220	20010807
	WO-2004010995-A1	GB-0303316-W	PCT/GB2003/003316	9941464	20040205	20030730	20020731
	US-6608048-B2	US-82013201-A		27760273	20030819	20010328	20000328
	WO-2004092144-A3	EP-2004003779-W	PCT/EP2004/003779	33300076	20050324	20040408	20030416
	US-6867300-B2	US-28901002-A		32312096	20050315	20021106	20001117
	US-7189712-B2	US-53081005-A	PCT/US2003/033317	32094036	20070313	20031010	20021010
	US-6667300-B2	US-2759101-A		21838603	20031223	20011019	20000425
	US-7115644-B2	US-65445203-A		31994134	20061003	20030903	20020913
	WO-2006115247-A1	JP-2006308574-W	PCT/JP2006/308574	37214861	20061102	20060424	20050425
	WO-03066630-A3	US-0303762-W	PCT/US2003/003762	27737493	20031218	20030207	20020207
	EP-1543001-B1	EP-03749105-A	PCT/US2003/026297	32030690	20070815	20030916	20020917
	US-2007135459-A1	US-65132007-A		33300055	20070614	20070109	20030416
	WO-2004026872-A1	US-0329841-W	PCT/US2003/029841	32030811	20040401	20030917	20020919
	US-2007293490-A1	US-58696505-A	PCT/GB2005/000237	34833782	20071220	20050131	20040203
	WO-2005077954-A2	US-2005003859-W	PCT/US2005/003859	34860861	20050825	20050208	20040211
	EP-1549652-A1	EP-03788908-A	PCT/EP2003/010377	32039115	20050706	20030918	20020930
	WO-2005009961-A2	US-2004023500-W	PCT/US2004/023500	34107784	20050203	20040722	20030723
	EP-2220044-A1	EP-07824492-A	PCT/GB2007/004259	39672913	20100825	20071107	20071107
	WO-2009088990-A1	US-2009000042-W	PCT/US2009/000042	40853399	20090716	20090105	20080104
	WO-2004056827-A3	EP-0350942-W	PCT/EP2003/050942	32682128	20041028	20031204	20021219
	WO-2011051704-A1	GB-2010051788-W	PCT/GB2010/051788	43085922	20110505	20101025	20091027
	EP-2108641-A1	EP-08382013-A		39773068	20091014	20080411	20080411
	EP-1802633-A1	EP-05815411-A	PCT/US2005/036791	35759133	20070704	20051014	20041015
	US-2005182061-A1	US-95816704-A		34520001	20050818	20041004	20031002
	US-6440959-B1	US-54809100-A		22444382	20020827	20000412	19990421
	US-2007185139-A1	US-49822106-A		37727881	20070809	20060802	20050808
	WO-2008092831-A1	EP-2008050986-W	PCT/EP2008/050986	38054568	20080807	20080128	20070201
	EP-1539769-A1	EP-03784288-A	PCT/GB2003/003501	9942221	20050615	20030811	20020813
	EP-1888546-A1	EP-06777240-A	PCT/EP2006/062595	34982435	20080220	20060524	20050524
	EP-1355905-A1	EP-01273861-A	PCT/US2001/050312	26946273	20031029	20011219	20001221
	EP-1501514-A2	EP-03728690-A	PCT/US2003/013869	29401586	20050202	20030502	20020503
	WO-2005030757-A1	GB-2004004085-W	PCT/GB2004/004085	34395439	20050407	20040922	20030925
	EP-1620408-A2	EP-04726448-A	PCT/EP2004/003779	33300076	20060201	20040408	20030416
	US-2006247269-A1	US-56105004-A	PCT/GB2004/002644	33542684	20061102	20040618	20030620
	US-2004087594-A1	US-68522403-A		26949767	20040506	20031014	20010122
	WO-2010085924-A2	CZ-2010000004-W	PCT/CZ2010/000004	42269979	20100805	20100122	20090128
	US-6861524-B2	US-99897601-A		27256214	20050301	20011031	20001031
	US-6706709-B2	US-87170001-A		22777614	20040316	20010604	20000602
	EP-1575959-A2	EP-03814020-A	PCT/US2003/039990	32682164	20050921	20031217	20021218
	WO-2008008234-A1	US-2007015357-W	PCT/US2007/015357	38923534	20080117	20070702	20060707
	WO-0250066-A3	US-0149585-W	PCT/US2001/049585	26946273	20030123	20011220	20001221
	US-2004106604-A1	US-47711103-A	PCT/US2002/011884	23129192	20040603	20020513	20010524
	WO-2006118749-A1	US-2006013257-W	PCT/US2006/013257	37308276	20061109	20060410	20050504
	US-6949544-B2	US-10907002-A		23071080	20050927	20020328	20010329
	WO-2009052145-A1	US-2008079940-W	PCT/US2008/079940	40345078	20090423	20081015	20071016
	WO-2008115974-A2	US-2008057467-W	PCT/US2008/057467	39766744	20080925	20080319	20070321
	WO-2008138878-A3	EP-2008055728-W	PCT/EP2008/055728	38617324	20090319	20080509	20070510
	EP-1858884-A1	EP-06709917-A	PCT/GB2006/000692	34451789	20071128	20060228	20050304
	US-2007259855-A1	US-69036007-A		36778288	20071108	20070323	20060406
	EP-1562938-A1	EP-03786582-A	PCT/US2003/035163	32312681	20050817	20031104	20021104
	EP-1644360-A1	EP-04734568-A	PCT/IB2004/001744	33511743	20060412	20040524	20030605
	EP-1654235-A1	EP-04763980-A	PCT/EP2004/008972	27840005	20060510	20040809	20030811
	US-6465507-B2	US-79495701-A		22681392	20021015	20010228	20000228
	US-2007078131-A1	US-57673104-A	PCT/GB2004/004490	34557466	20070405	20041022	20031024
	WO-02057271-A2	US-0150198-W	PCT/US2001/050198	24787577	20020725	20011023	20001023
	EP-1539708-B1	EP-03795649-A	PCT/US2003/027692	31994134	20071226	20030904	20020913
	EP-2045253-A1	EP-07767879-A	PCT/JP2007/063092	38845646	20090408	20070629	20060629
	EP-1023063-B1	EP-98951011-A	PCT/US1998/021258	22034166	20030910	19981006	19971006
	WO-2005013986-A1	EP-2004008811-W	PCT/EP2004/008811	34138800	20050217	20040806	20030808
	WO-2007068473-A3	EP-2006012018-W	PCT/EP2006/012018	35736289	20070823	20061213	20051216
	WO-2008150118-A3	KR-2008003162-W	PCT/KR2008/003162	40094307	20090129	20080605	20070605
	WO-2007041712-A1	US-2006039136-W	PCT/US2006/039136	37560916	20070412	20061004	20051006
	EP-1499320-A4	EP-03721779-A	PCT/US2003/012127	29254549	20060517	20030418	20020419
	EP-2049537-A1	EP-07786606-A	PCT/EP2007/006981	37890901	20090422	20070807	20060809
	EP-1294688-A2	EP-01946059-A	PCT/US2001/017961	22777614	20030326	20010604	20000602
	US-2003018029-A1	US-13627602-A		10788732	20030123	20020502	19960214
	US-2004167121-A1	US-69453403-A		32176710	20040826	20031027	20021025
	WO-03082208-A2	US-0309550-W	PCT/US2003/009550	28678223	20031009	20030326	20020328
	WO-0216359-A1	GB-0103783-W	PCT/GB2001/003783	26244869	20020228	20010822	20000822
	WO-2004100946-A1	US-2004013875-W	PCT/US2004/013875	28792177	20041125	20040505	20030506
	WO-2005014550-A1	EP-2004008972-W	PCT/EP2004/008972	27840005	20050217	20040809	20030811
	EP-2185557-A2	EP-08831015-A	PCT/IB2008/003106	39773126	20100519	20080912	20070912
	EP-1635824-A2	EP-04754233-A	PCT/US2004/017580	33555395	20060322	20040602	20030603
	WO-2009034475-A3	IB-2008003106-W	PCT/IB2008/003106	39773126	20090813	20080912	20070912
	EP-1636211-A1	EP-04734575-A	PCT/IB2004/001866	33511749	20060322	20040524	20030605
	EP-1409463-A4	EP-02739978-A	PCT/US2002/020212	31947149	20041117	20020625	20010626
	EP-1802636-A1	EP-05805652-A	PCT/EP2005/055015	35583390	20070704	20051005	20041007
	EP-1648463-A2	EP-04776514-A	PCT/US2004/018752	34193025	20060426	20040614	20030613
	US-2011105457-A1	US-98812909-A	PCT/JP2009/057706	41199207	20110505	20090416	20080418
	US-2004192687-A1	US-48681604-A	PCT/GB2002/003781	9920420	20040930	20020814	20010814
	EP-1858885-A1	EP-06709919-A	PCT/GB2006/000694	34451790	20071128	20060228	20050304
	WO-2005082903-A1	IB-2005000300-W	PCT/IB2005/000300	34910727	20050909	20050207	20040218
	WO-2009070524-A1	US-2008084498-W	PCT/US2008/084498	40548516	20090604	20081124	20071127
	WO-2004026871-A1	US-0326297-W	PCT/US2003/026297	32030690	20040401	20030916	20020917
	US-6770652-B2	US-98235101-A		25529077	20040803	20011018	20011018
	US-2004077647-A1	US-63299803-A		31715757	20040422	20030801	20020808
	WO-2007115929-A1	EP-2007052912-W	PCT/EP2007/052912	36790884	20071018	20070327	20060406
	WO-02055517-A2	US-0148564-W	PCT/US2001/048564	22972383	20020718	20011220	20001220
	EP-1042305-B1	EP-98964221-A	PCT/US1998/027265	25542166	20050608	19981222	19971222
	EP-1756082-A1	EP-05732791-A	PCT/GB2005/001350	34966771	20070228	20050413	20040413
	EP-1469809-A2	EP-02801736-A	PCT/US2002/032963	25529077	20041027	20021016	20011018
	WO-2008039359-A2	US-2007020434-W	PCT/US2007/020434	39154072	20080403	20070920	20060925
	US-6987184-B2	US-7139002-A		26752159	20060117	20020207	20010215
	US-2005288306-A1	US-11806405-A		35506786	20051229	20050429	20040429
	US-2008293785-A1	US-73327807-A		38610323	20081127	20070410	20060411
	EP-1373257-A1	EP-02725391-A	PCT/US2002/009554	23071080	20040102	20020328	20010329
	EP-1144403-B1	EP-99965756-A	PCT/US1999/026007	22726159	20041006	19991117	19981120
	US-2007021419-A1	US-33905806-A		34117649	20070125	20060125	20030730
	WO-2005028470-A1	GB-2004004109-W	PCT/GB2004/004109	34379391	20050331	20040915	20030919
	US-6943161-B2	US-18616102-A		27668201	20050913	20020628	19991228
	WO-2004089874-A1	EP-2004003774-W	PCT/EP2004/003774	9956478	20041021	20040407	20030409
	DE-10134196-A1	DE-10134196-A		7691733	20030424	20010713	20010713
	WO-2011000855-A1	EP-2010059254-W	PCT/EP2010/059254	42357253	20110106	20100630	20090702
	US-2004235864-A1	US-47357804-A	PCT/GB2002/001598	9912446	20041125	20020404	20010406
	EP-1773824-A1	EP-05757952-A	PCT/GB2005/002665	32865682	20070418	20050707	20040709
	WO-2007013896-A3	US-2006018726-W	PCT/US2006/018726	37683773	20070531	20060516	20050517
	US-6214844-B1	US-10155099-A	PCT/US1997/000529	21740430	20010410	19970110	19960111
	EP-1971603-A2	EP-06849043-A	PCT/IN2006/000490	38173564	20080924	20061211	20051213
	EP-1463730-A1	EP-02805104-A	PCT/US2002/039672	23339081	20041006	20021211	20011217
	EP-1724270-A3	EP-06120487-A		37106543	20070103	20020702	20010719
	US-2008119497-A1	US-98582107-A		34590444	20080522	20071119	20031113
	US-2002137747-A1	US-89175001-A		35137276	20020926	20010626	19991228
[truncated: 115 more rows]

[truncated: 4 more sheets: Supp. Table 10, Supp. Table 11, Supp. Table 12, Supp. Table 13]
