# Supplementary material for: Papyrus: a large-scale curated dataset aimed at bioactivity predictions
Source: J Cheminform. 2023 Jan 6;15:3. doi: 10.1186/s13321-022-00672-x (PMC9824924; doi:10.1186/s13321-022-00672-x)
Supplement: Supplementary file 4 — Additional file 4. Matches between structures of the Protein Data Bank and Papyrus data. [file 13321_2022_672_MOESM4_ESM.zip]

Archive with 1 entries (1 files):
- Papyrus_05.5_PDB_matches.tsv
