# Supplementary material for: Papyrus: a large-scale curated dataset aimed at bioactivity predictions
Source: J Cheminform. 2023 Jan 6;15:3. doi: 10.1186/s13321-022-00672-x (PMC9824924; doi:10.1186/s13321-022-00672-x)
Supplement: Supplementary file 4 — Additional file 4. Matches between structures of the Protein Data Bank and Papyrus data. [file 13321_2022_672_MOESM4_ESM.zip › Papyrus_05.5_PDB_matches.tsv]

Activity_ID	Quality	source	CID	SMILES	connectivity	InChIKey	InChI	InChI_AuxInfo	target_id	accession	Protein_Type	AID	doc_id	Year	all_doc_ids	all_years	type_IC50	type_EC50	type_KD	type_Ki	type_other	Activity_class	relation	pchembl_value	pchembl_value_Mean	pchembl_value_StdDev	pchembl_value_SEM	pchembl_value_N	pchembl_value_Median	pchembl_value_MAD	PDBID_ligand	PDBID_protein
AAAQFGUYHFJNHI_on_O60885_WT	High	ChEMBL30	CHEMBL1232461	CCNC(=O)CC1N=C(c2ccc(Cl)cc2)c2c(ccc(OC)c2)-n2c(C)nnc12	AAAQFGUYHFJNHI	AAAQFGUYHFJNHI-UHFFFAOYSA-N	InChI=1S/C22H22ClN5O2/c1-4-24-20(29)12-18-22-27-26-13(2)28(22)19-10-9-16(30-3)11-17(19)21(25-18)14-5-7-15(23)8-6-14/h5-11,18H,4,12H2,1-3H3,(H,24,29)	"AuxInfo=1/1/N:1,27,23,2,11,16,12,15,20,19,24,6,26,10,13,21,17,7,18,4,9,30,14,3,8,28,29,25,5,22/E:(5,6)(7,8)/rA:30CCNCOCCNCCCCCClCCCCCCCOCCNCCNNC/rB:s1;s2;s3;d4;s4;s6;s7;w?8;s9;d10;s11;d12;s13;s13;s10d15;s9;d17;s18;d19;s20;s21;s22;s17d21;s18;s25;s26;d26;s28;s7s25d29;/rC:;;;;;;;;;;;;;;;;;;;;;;;;;;;;;;"	O60885_WT	O60885	WT	CHEMBL4432554;CHEMBL4363361;CHEMBL4363360;CHEMBL4154869;CHEMBL4666784;CHEMBL4236639;CHEMBL4236637;CHEMBL4185410;CHEMBL4130829;CHEMBL4198470;CHEMBL4185405;CHEMBL4185410;CHEMBL4185405;CHEMBL4047508;CHEMBL4332488;CHEMBL4625578;CHEMBL4223756;CHEMBL4368994;CHEMBL4332487;CHEMBL4332486;CHEMBL4432556;CHEMBL4223757;CHEMBL4236638;CHEMBL4432555;CHEMBL4122988;CHEMBL2433591;CHEMBL3584939;CHEMBL3584940;CHEMBL3…	PMID:21568322	2011.0	PMID:27528113;PMID:31461688;PMID:31461688;PMID:29758518;PMID:30905542;PMID:30165024;PMID:30165024;PMID:28463487;PMID:28586718;PMID:29525435;PMID:28463487;PMID:28463487;PMID:28463487;PMID:28939121;PMID:30606676;PMID:32631570;PMID:29657099;PMID:30542529;PMID:30606676;PMID:30606676;PMID:27528113;PMID:29657099;PMID:30165024;PMID:27528113;PMID:29764756;PMID:24015967;PMID:26080064;PMID:26080064;PMID:26…	2016;2019;2019;2018;2019;2018;2018;2017;2017;2018;2017;2017;2017;2017;2019;2020;2018;2018;2019;2019;2016;2018;2018;2016;2018;2013;2015;2015;2016;2016;2015;2013;2015;2021;2021;2015;2016;2020;2021;2021;2016;2016	0;0;0;1;0;1;1;1;1;1;1;0;0;1;0;1;1;1;0;0;0;1;1;0;1;1;1;1;1;0;0;1;0;0;0;0;1;1;0;1;1;0	0;0;0;0;0;0;0;0;0;0;0;0;0;0;0;0;0;0;0;0;0;0;0;0;0;0;0;0;0;0;0;0;0;0;0;0;0;0;1;0;0;0	0;0;0;0;1;0;0;0;0;0;0;0;0;0;0;0;0;0;0;0;0;0;0;0;0;0;0;0;0;1;0;0;1;1;1;1;0;0;0;0;0;1	1;1;1;0;0;0;0;0;0;0;0;1;1;0;1;0;0;0;1;1;1;0;0;1;0;0;0;0;0;0;1;0;0;0;0;0;0;0;0;0;0;0	0		=	7.300; 7.180; 7.130; 6.200; 7.430; 7.400; 7.400; 6.840; 6.580; 7.030; 7.110; 7.330; 7.640; 7.210; 6.790; 6.500; 7.170; 6.480; 7.030; 6.700; 7.400; 6.880; 7.700; 7.300; 6.200; 6.200; 6.810; 7.010; 7.440; 7.020; 7.490; 6.720; 7.320; 7.390; 7.720; 7.000; 6.920; 7.490; 6.360; 6.230; 7.440; 7.190	7.04	0.423	0.066	42.0	7.12	0.28	EAM	3p5o;7aqt
AAAQFGUYHFJNHI_on_P25440_WT	High	ChEMBL30	CHEMBL1232461	CCNC(=O)CC1N=C(c2ccc(Cl)cc2)c2c(ccc(OC)c2)-n2c(C)nnc12	AAAQFGUYHFJNHI	AAAQFGUYHFJNHI-UHFFFAOYSA-N	InChI=1S/C22H22ClN5O2/c1-4-24-20(29)12-18-22-27-26-13(2)28(22)19-10-9-16(30-3)11-17(19)21(25-18)14-5-7-15(23)8-6-14/h5-11,18H,4,12H2,1-3H3,(H,24,29)	"AuxInfo=1/1/N:1,27,23,2,11,16,12,15,20,19,24,6,26,10,13,21,17,7,18,4,9,30,14,3,8,28,29,25,5,22/E:(5,6)(7,8)/rA:30CCNCOCCNCCCCCClCCCCCCCOCCNCCNNC/rB:s1;s2;s3;d4;s4;s6;s7;w?8;s9;d10;s11;d12;s13;s13;s10d15;s9;d17;s18;d19;s20;s21;s22;s17d21;s18;s25;s26;d26;s28;s7s25d29;/rC:;;;;;;;;;;;;;;;;;;;;;;;;;;;;;;"	P25440_WT	P25440	WT	CHEMBL4724819;CHEMBL4724831;CHEMBL4363365;CHEMBL4363364;CHEMBL3583408;CHEMBL3585074;CHEMBL3583407;CHEMBL3772279;CHEMBL3772280;CHEMBL3414204;CHEMBL3584941	PMID:21568322	2011.0	PMID:33549905;PMID:33549905;PMID:31461688;PMID:31461688;PMID:26080064;PMID:26080064;PMID:26080064;PMID:26367539;PMID:26367539;PMID:25559428;PMID:26080064	2021;2021;2019;2019;2015;2015;2015;2016;2016;2015;2015	0;0;0;0;0;0;0;0;0;1;0	0	1;1;0;0;1;0;1;1;1;0;0	0;0;1;1;0;1;0;0;0;0;1	0		=	6.960; 7.600; 7.130; 6.820; 7.340; 7.310; 6.800; 6.640; 7.000; 6.100; 7.250	6.995	0.389	0.123	11.0	7.0	0.25	EAM	5dfc;2yek
AAAVVDAKZZKRGS_on_Q16539_WT	High	ChEMBL30	CHEMBL4079354	Oc1cc(-c2n[nH]c(NCc3c(Cl)cccc3F)n2)ccc1	AAAVVDAKZZKRGS	AAAVVDAKZZKRGS-UHFFFAOYSA-N	InChI=1S/C15H12ClFN4O/c16-12-5-2-6-13(17)11(12)8-18-15-19-14(20-21-15)9-3-1-4-10(22)7-9/h1-7,22H,8H2,(H2,18,19,20,21)	"AuxInfo=1/1/N:21,15,20,22,14,16,3,10,4,2,11,12,17,5,8,13,18,9,19,6,7,1/rA:22OCCCCNNCNCCCClCCCCFNCCC/rB:s1;d2;s3;s4;d5;s6;s7;s8;s9;s10;d11;s12;s12;d14;s15;s11d16;s17;s5d8;d4;s20;s2d21;/rC:;;;;;;;;;;;;;;;;;;;;;;"	Q16539_WT	Q16539	WT	CHEMBL4020189	PMID:28945083	2017.0	PMID:28945083	2017	1	0	0	0	0		=	5.040	5.04	0.0	0.0	1.0	5.04	0.0	P0F	5xyy
AADCDMQTJNYOSS_on_P35462_WT	High	ChEMBL30;ExCAPE-DB;ChEMBL30	CHEMBL8946;57267;CHEMBL8946	CCc1c(O)c(C(=O)NCC2CCCN2CC)c(OC)c(Cl)c1	AADCDMQTJNYOSS	AADCDMQTJNYOSS-UHFFFAOYSA-N	InChI=1S/C17H25ClN2O3/c1-4-11-9-13(18)16(23-3)14(15(11)21)17(22)19-10-12-7-6-8-20(12)5-2/h9,12,21H,4-8,10H2,1-3H3,(H,19,22)	"AuxInfo=1/1/N:1,17,20,2,16,13,12,14,23,10,3,11,21,6,4,18,7,22,9,15,5,8,19/rA:23CCCCOCCONCCCCCNCCCOCCClC/rB:s1;s2;d3;s4;s4;s6;d7;s7;s9;s10;s11;s12;s13;s11s14;s15;s16;d6;s18;s19;s18;s21;s3d21;/rC:;;;;;;;;;;;;;;;;;;;;;;;"	P35462_WT	P35462	WT	CHEMBL3270691;PubChemAID:1143582;CHEMBL3863991	PMID:14521403	2003.0	PMID:24848155;PubChemAID:1143582;PMID:27933960	2014;2015;2016	0	0	0	1;0;1	0;1;0		=	9.870; 9.873; 9.960	9.901	0.042	0.03	3.0	9.873	0.003	ETQ	3pbl
AAGISEXHOPCAHZ_on_P35557_WT	High	ChEMBL30	CHEMBL3221489	Cc1cnc(NC(=O)C(COC(C)C)Oc2ncnc3c2cnn3-c2ncccc2Cl)cc1	AAGISEXHOPCAHZ	AAGISEXHOPCAHZ-UHFFFAOYSA-N	InChI=1S/C22H22ClN7O3/c1-13(2)32-11-17(21(31)29-18-7-6-14(3)9-25-18)33-22-15-10-28-30(19(15)26-12-27-22)20-16(23)5-4-8-24-20/h4-10,12-13,17H,11H2,1-3H3,(H,25,29,31)	"AuxInfo=1/1/N:13,14,1,28,29,33,32,27,3,22,10,18,12,2,21,30,9,5,20,25,7,16,31,26,4,19,17,23,6,24,8,11,15/E:(1,2)/rA:33CCCNCNCOCCOCCCOCNCNCCCNNCNCCCCClCC/rB:s1;d2;s3;d4;s5;s6;d7;s7;s9;s10;s11;s12;s12;s9;s15;d16;s17;d18;s19;s16d20;s21;d22;s20s23;s24;d25;s26;d27;s28;s25d29;s30;s5;s2d32;/rC:;;;;;;;;;;;;;;;;;;;;;;;;;;;;;;;;;"	P35557_WT	P35557	WT	CHEMBL3226995	DOI:10.1039/C3MD20367K	2013.0	DOI:10.1039/C3MD20368A	2013	0	1	0	0	0		=	6.800	6.8	0.0	0.0	1.0	6.8	0.0	1JD	4ixc
AAJMQTLFRTZCJK_on_P34913_WT	High	ChEMBL30;ChEMBL30;ExCAPE-DB	CHEMBL1258904;CHEMBL1258904;44142782	CCC(=O)N1CCC(NC(=O)Nc2ccc(OC(F)(F)F)cc2)CC1	AAJMQTLFRTZCJK	AAJMQTLFRTZCJK-UHFFFAOYSA-N	InChI=1S/C16H20F3N3O3/c1-2-14(23)22-9-7-12(8-10-22)21-15(24)20-11-3-5-13(6-4-11)25-16(17,18)19/h3-6,12H,2,7-10H2,1H3,(H2,20,21,24)	"AuxInfo=1/1/N:1,2,14,23,15,22,7,24,6,25,13,8,16,3,10,18,19,20,21,12,9,5,4,11,17/E:(3,4)(5,6)(7,8)(9,10)(17,18,19)/rA:25CCCONCCCNCONCCCCOCFFFCCCC/rB:s1;s2;d3;s3;s5;s6;s7;s8;s9;d10;s10;s12;d13;s14;d15;s16;s17;s18;s18;s18;s16;s13d22;s8;s5s24;/rC:;;;;;;;;;;;;;;;;;;;;;;;;;"	P34913_WT	P34913	WT	CHEMBL4619091;CHEMBL4714098;PubChemAID:756127	PMID:20812725	2010.0	PMID:32551007;PMID:33550801;PubChemAID:756127	2020;2021;2014	1;0;0	0	0	0;1;0	0;0;1		=	7.890; 9.040; 8.432	8.454	0.47	0.332	3.0	8.432	0.542	2RV	4od0
AAKJGXGPYVKGQA_on_P48736_WT	Medium	ChEMBL30	CHEMBL2017978	COc1c(OC)cc(Nc2nc(N3CCOCC3)nc(-c3cnc(N)nc3)c2)cc1	AAKJGXGPYVKGQA	AAKJGXGPYVKGQA-UHFFFAOYSA-N	InChI=1S/C20H23N7O3/c1-28-16-4-3-14(9-17(16)29-2)24-18-10-15(13-11-22-19(21)23-12-13)25-20(26-18)27-5-7-30-8-6-27/h3-4,9-12H,5-8H2,1-2H3,(H2,21,22,23)(H,24,25,26)	"AuxInfo=1/1/N:1,6,29,30,14,18,15,17,7,28,22,27,21,8,20,3,4,10,24,12,25,23,26,9,19,11,13,2,5,16/E:(5,6)(7,8)(11,12)(22,23)/rA:30COCCOCCCNCNCNCCOCCNCCCNCNNCCCC/rB:s1;s2;d3;s4;s5;s4;d7;s8;s9;d10;s11;s12;s13;s14;s15;s16;s13s17;d12;s19;s20;d21;s22;d23;s24;s24;s21d26;s10d20;s8;s3d29;/rC:;;;;;;;;;;;;;;;;;;;;;;;;;;;;;;"	P48736_WT	P48736	WT	CHEMBL2020153	PMID:24900266	2011.0	PMID:24900266	2011	1	0	0	0	0		=	6.850	6.85	0.0	0.0	1.0	6.85	0.0	13K	3tjp
AAKJLRGGTJKAMG_on_P00533_A750P	High	Christmann2016	Christmann2016.compound.50	C#Cc1cc(Nc2ncnc3cc(OCCOC)c(OCCOC)cc23)ccc1	AAKJLRGGTJKAMG	AAKJLRGGTJKAMG-UHFFFAOYSA-N	InChI=1S/C22H23N3O4/c1-4-16-6-5-7-17(12-16)25-22-18-13-20(28-10-8-26-2)21(29-11-9-27-3)14-19(18)23-15-24-22/h1,5-7,12-15H,8-11H2,2-3H3,(H,23,24,25)	"AuxInfo=1/1/N:1,24,18,2,28,29,27,22,16,21,15,4,25,12,9,3,5,26,11,19,13,7,10,8,6,23,17,20,14/rA:29CCCCCNCNCNCCCOCCOCCOCCOCCCCCC/rB:t1;s2;d3;s4;s5;s6;d7;s8;d9;s10;d11;s12;s13;s14;s15;s16;s17;d13;s19;s20;s21;s22;s23;s19;s7s11d25;d5;s27;s3d28;/rC:;;;;;;;;;;;;;;;;;;;;;;;;;;;;;"	P00533_A750P	P00533	A750P	Christmann2016.assay	DOI:10.1038/nbt1358	2008.0	DOI:10.1038/nbt.1990;DOI:10.1038/nbt1358	2011;2008	0	0	1	0	0		=	9.284; 9.284	9.284	0.0	0.0	2.0	9.284	0.0	AQ4	4hjo;1m17
AAKJLRGGTJKAMG_on_P00533_G719C	High	Christmann2016	Christmann2016.compound.50	C#Cc1cc(Nc2ncnc3cc(OCCOC)c(OCCOC)cc23)ccc1	AAKJLRGGTJKAMG	AAKJLRGGTJKAMG-UHFFFAOYSA-N	InChI=1S/C22H23N3O4/c1-4-16-6-5-7-17(12-16)25-22-18-13-20(28-10-8-26-2)21(29-11-9-27-3)14-19(18)23-15-24-22/h1,5-7,12-15H,8-11H2,2-3H3,(H,23,24,25)	"AuxInfo=1/1/N:1,24,18,2,28,29,27,22,16,21,15,4,25,12,9,3,5,26,11,19,13,7,10,8,6,23,17,20,14/rA:29CCCCCNCNCNCCCOCCOCCOCCOCCCCCC/rB:t1;s2;d3;s4;s5;s6;d7;s8;d9;s10;d11;s12;s13;s14;s15;s16;s17;d13;s19;s20;s21;s22;s23;s19;s7s11d25;d5;s27;s3d28;/rC:;;;;;;;;;;;;;;;;;;;;;;;;;;;;;"	P00533_G719C	P00533	G719C	Christmann2016.assay	DOI:10.1038/nbt1358	2008.0	DOI:10.1038/nbt.1990;DOI:10.1038/nbt1358	2011;2008	0	0	1	0	0		=	9.071; 9.071	9.071	0.0	0.0	2.0	9.071	0.0	AQ4	4hjo;1m17
AAKJLRGGTJKAMG_on_P00533_G719S	High	Christmann2016	Christmann2016.compound.50	C#Cc1cc(Nc2ncnc3cc(OCCOC)c(OCCOC)cc23)ccc1	AAKJLRGGTJKAMG	AAKJLRGGTJKAMG-UHFFFAOYSA-N	InChI=1S/C22H23N3O4/c1-4-16-6-5-7-17(12-16)25-22-18-13-20(28-10-8-26-2)21(29-11-9-27-3)14-19(18)23-15-24-22/h1,5-7,12-15H,8-11H2,2-3H3,(H,23,24,25)	"AuxInfo=1/1/N:1,24,18,2,28,29,27,22,16,21,15,4,25,12,9,3,5,26,11,19,13,7,10,8,6,23,17,20,14/rA:29CCCCCNCNCNCCCOCCOCCOCCOCCCCCC/rB:t1;s2;d3;s4;s5;s6;d7;s8;d9;s10;d11;s12;s13;s14;s15;s16;s17;d13;s19;s20;s21;s22;s23;s19;s7s11d25;d5;s27;s3d28;/rC:;;;;;;;;;;;;;;;;;;;;;;;;;;;;;"	P00533_G719S	P00533	G719S	Christmann2016.assay	DOI:10.1038/nbt.1990	2011.0	DOI:10.1038/nbt.1990	2011	0	0	1	0	0		=	9.284	9.284	0.0	0.0	1.0	9.284	0.0	AQ4	4hjo;1m17
AAKJLRGGTJKAMG_on_P00533_L858R	High	Christmann2016	Christmann2016.compound.50	C#Cc1cc(Nc2ncnc3cc(OCCOC)c(OCCOC)cc23)ccc1	AAKJLRGGTJKAMG	AAKJLRGGTJKAMG-UHFFFAOYSA-N	InChI=1S/C22H23N3O4/c1-4-16-6-5-7-17(12-16)25-22-18-13-20(28-10-8-26-2)21(29-11-9-27-3)14-19(18)23-15-24-22/h1,5-7,12-15H,8-11H2,2-3H3,(H,23,24,25)	"AuxInfo=1/1/N:1,24,18,2,28,29,27,22,16,21,15,4,25,12,9,3,5,26,11,19,13,7,10,8,6,23,17,20,14/rA:29CCCCCNCNCNCCCOCCOCCOCCOCCCCCC/rB:t1;s2;d3;s4;s5;s6;d7;s8;d9;s10;d11;s12;s13;s14;s15;s16;s17;d13;s19;s20;s21;s22;s23;s19;s7s11d25;d5;s27;s3d28;/rC:;;;;;;;;;;;;;;;;;;;;;;;;;;;;;"	P00533_L858R	P00533	L858R	Christmann2016.assay	DOI:10.1038/nbt1358	2008.0	DOI:10.1038/nbt.1990;DOI:10.1038/nbt1358	2011;2008	0	0	1	0	0		=	9.013; 9.013	9.013	0.0	0.0	2.0	9.013	0.0	AQ4	4hjo;1m17
AAKJLRGGTJKAMG_on_P00533_L858R_T790M	High	Christmann2016	Christmann2016.compound.50	C#Cc1cc(Nc2ncnc3cc(OCCOC)c(OCCOC)cc23)ccc1	AAKJLRGGTJKAMG	AAKJLRGGTJKAMG-UHFFFAOYSA-N	InChI=1S/C22H23N3O4/c1-4-16-6-5-7-17(12-16)25-22-18-13-20(28-10-8-26-2)21(29-11-9-27-3)14-19(18)23-15-24-22/h1,5-7,12-15H,8-11H2,2-3H3,(H,23,24,25)	"AuxInfo=1/1/N:1,24,18,2,28,29,27,22,16,21,15,4,25,12,9,3,5,26,11,19,13,7,10,8,6,23,17,20,14/rA:29CCCCCNCNCNCCCOCCOCCOCCOCCCCCC/rB:t1;s2;d3;s4;s5;s6;d7;s8;d9;s10;d11;s12;s13;s14;s15;s16;s17;d13;s19;s20;s21;s22;s23;s19;s7s11d25;d5;s27;s3d28;/rC:;;;;;;;;;;;;;;;;;;;;;;;;;;;;;"	P00533_L858R_T790M	P00533	L858R	Christmann2016.assay	DOI:10.1038/nbt.1990	2011.0	DOI:10.1038/nbt.1990	2011	0	0	1	0	0		=	6.721	6.721	0.0	0.0	1.0	6.721	0.0	AQ4	4hjo;1m17
AAKJLRGGTJKAMG_on_P00533_L861Q	High	Christmann2016	Christmann2016.compound.50	C#Cc1cc(Nc2ncnc3cc(OCCOC)c(OCCOC)cc23)ccc1	AAKJLRGGTJKAMG	AAKJLRGGTJKAMG-UHFFFAOYSA-N	InChI=1S/C22H23N3O4/c1-4-16-6-5-7-17(12-16)25-22-18-13-20(28-10-8-26-2)21(29-11-9-27-3)14-19(18)23-15-24-22/h1,5-7,12-15H,8-11H2,2-3H3,(H,23,24,25)	"AuxInfo=1/1/N:1,24,18,2,28,29,27,22,16,21,15,4,25,12,9,3,5,26,11,19,13,7,10,8,6,23,17,20,14/rA:29CCCCCNCNCNCCCOCCOCCOCCOCCCCCC/rB:t1;s2;d3;s4;s5;s6;d7;s8;d9;s10;d11;s12;s13;s14;s15;s16;s17;d13;s19;s20;s21;s22;s23;s19;s7s11d25;d5;s27;s3d28;/rC:;;;;;;;;;;;;;;;;;;;;;;;;;;;;;"	P00533_L861Q	P00533	L861Q	Christmann2016.assay	DOI:10.1038/nbt1358	2008.0	DOI:10.1038/nbt1358;DOI:10.1038/nbt.1990	2008;2011	0	0	1	0	0		=	8.921; 8.921	8.921	0.0	0.0	2.0	8.921	0.0	AQ4	4hjo;1m17
AAKJLRGGTJKAMG_on_P00533_P753S	High	Christmann2016	Christmann2016.compound.50	C#Cc1cc(Nc2ncnc3cc(OCCOC)c(OCCOC)cc23)ccc1	AAKJLRGGTJKAMG	AAKJLRGGTJKAMG-UHFFFAOYSA-N	InChI=1S/C22H23N3O4/c1-4-16-6-5-7-17(12-16)25-22-18-13-20(28-10-8-26-2)21(29-11-9-27-3)14-19(18)23-15-24-22/h1,5-7,12-15H,8-11H2,2-3H3,(H,23,24,25)	"AuxInfo=1/1/N:1,24,18,2,28,29,27,22,16,21,15,4,25,12,9,3,5,26,11,19,13,7,10,8,6,23,17,20,14/rA:29CCCCCNCNCNCCCOCCOCCOCCOCCCCCC/rB:t1;s2;d3;s4;s5;s6;d7;s8;d9;s10;d11;s12;s13;s14;s15;s16;s17;d13;s19;s20;s21;s22;s23;s19;s7s11d25;d5;s27;s3d28;/rC:;;;;;;;;;;;;;;;;;;;;;;;;;;;;;"	P00533_P753S	P00533	P753S	Christmann2016.assay	DOI:10.1038/nbt1358	2008.0	DOI:10.1038/nbt1358;DOI:10.1038/nbt.1990	2008;2011	0	0	1	0	0		=	9.328; 9.328	9.328	0.0	0.0	2.0	9.328	0.0	AQ4	4hjo;1m17
AAKJLRGGTJKAMG_on_P00533_T790M	High	Christmann2016	Christmann2016.compound.50	C#Cc1cc(Nc2ncnc3cc(OCCOC)c(OCCOC)cc23)ccc1	AAKJLRGGTJKAMG	AAKJLRGGTJKAMG-UHFFFAOYSA-N	InChI=1S/C22H23N3O4/c1-4-16-6-5-7-17(12-16)25-22-18-13-20(28-10-8-26-2)21(29-11-9-27-3)14-19(18)23-15-24-22/h1,5-7,12-15H,8-11H2,2-3H3,(H,23,24,25)	"AuxInfo=1/1/N:1,24,18,2,28,29,27,22,16,21,15,4,25,12,9,3,5,26,11,19,13,7,10,8,6,23,17,20,14/rA:29CCCCCNCNCNCCCOCCOCCOCCOCCCCCC/rB:t1;s2;d3;s4;s5;s6;d7;s8;d9;s10;d11;s12;s13;s14;s15;s16;s17;d13;s19;s20;s21;s22;s23;s19;s7s11d25;d5;s27;s3d28;/rC:;;;;;;;;;;;;;;;;;;;;;;;;;;;;;"	P00533_T790M	P00533	T790M	Christmann2016.assay	DOI:10.1038/nbt.1990	2011.0	DOI:10.1038/nbt.1990	2011	0	0	1	0	0		=	6.854	6.854	0.0	0.0	1.0	6.854	0.0	AQ4	4hjo;1m17
AAKJLRGGTJKAMG_on_P00533_WT	High	ChEMBL30;ChEMBL30;ChEMBL30;ChEMBL30;ChEMBL30;Sharma2016;ChEMBL30;ChEMBL30;Christmann2016;Sharma2016;Sharma2016;Sharma2016;Sharma2016;Sharma2016;Sharma2016;Sharma2016;Sharma2016;Sharma2016;Sharma2016;Sharma2016;Sharma2016;Sharma2016;Sharma2016;Sharma2016;Sharma2016;Sharma2016;ChEMBL30;ChEMBL30;Sharma2016;Sharma2016;Sharma2016;Sharma2016;Sharma2016;Sharma2016;Sharma2016;Sharma2016;Sharma2016;Sharma…	CHEMBL553;CHEMBL553;CHEMBL553;CHEMBL553;CHEMBL553;2050;CHEMBL553;CHEMBL553;Christmann2016.compound.50;2050;2050;2050;2050;2050;2050;2050;2050;2050;2050;2050;2050;2050;2050;2050;2050;2050;CHEMBL553;CHEMBL553;2050;2050;2050;2050;2050;2050;2050;2050;2050;2050;2050;2050;2050;4409949;4409949;2050;2050;2050;2050;2050;2050;2050;2050;2050;2050;2050;2050;2050;2050;2050;2050;2050;2050;2050;2050;2050;2050;2…	C#Cc1cc(Nc2ncnc3cc(OCCOC)c(OCCOC)cc23)ccc1	AAKJLRGGTJKAMG	AAKJLRGGTJKAMG-UHFFFAOYSA-N	InChI=1S/C22H23N3O4/c1-4-16-6-5-7-17(12-16)25-22-18-13-20(28-10-8-26-2)21(29-11-9-27-3)14-19(18)23-15-24-22/h1,5-7,12-15H,8-11H2,2-3H3,(H,23,24,25)	"AuxInfo=1/1/N:1,24,18,2,28,29,27,22,16,21,15,4,25,12,9,3,5,26,11,19,13,7,10,8,6,23,17,20,14/rA:29CCCCCNCNCNCCCOCCOCCOCCOCCCCCC/rB:t1;s2;d3;s4;s5;s6;d7;s8;d9;s10;d11;s12;s13;s14;s15;s16;s17;d13;s19;s20;s21;s22;s23;s19;s7s11d25;d5;s27;s3d28;/rC:;;;;;;;;;;;;;;;;;;;;;;;;;;;;;"	P00533_WT	P00533	WT	CHEMBL4732636;CHEMBL4718820;CHEMBL4713426;CHEMBL4701885;CHEMBL4729710;Sharma2016.assay;CHEMBL4714413;CHEMBL4730561;Christmann2016.assay;Sharma2016.assay;Sharma2016.assay;Sharma2016.assay;Sharma2016.assay;Sharma2016.assay;Sharma2016.assay;Sharma2016.assay;Sharma2016.assay;Sharma2016.assay;Sharma2016.assay;Sharma2016.assay;Sharma2016.assay;Sharma2016.assay;Sharma2016.assay;Sharma2016.assay;Sharma20…	DOI:10.1358/dof.1999.024.05.858622	1999.0	PMID:34046625;PMID:27614407;PMID:33429247;PMID:32910655;PMID:32828424;PMID:22361272;PMID:33647840;PMID:33062157;DOI:10.1038/nbt.1990;PMID:22037378;PMID:20594859;PMID:20143778;PMID:15711537;PMID:20143778;PMID:15711537;PATENT:WO2015000959A1;PMID:15711537;DOI:10.1358/dof.1999.024.05.858622;PMID:20403700;PMID:22901387;PMID:22037378;PMID:23434139;PMID:20817523;PMID:18316192;PMID:23930994;PMID:20143778…	2021;2016;2021;2020;2020;2012;2021;2020;2011;2011;2010;2010;2005;2010;2005;2014;2005;1999;2010;2012;2011;2013;2010;2008;2013;2010;2021;2020;2008;2011;2013;2010;2011;2010;2010;2011;2005;2014;2012;2014;2014;2009;2009;2014;2013;2013;2008;2011;2008;2010;2010;2004;2011;2008;2011;2008;2013;2006;2012;2006;2010;2004;2012;2008;2010;2010;2008;2012;2013;2014;2010;2011;2011;2011;2014;2011;2005;2009;2009;2011…	1;1;1;1;1;1;1;1;0;0;1;1;0;1;0;1;0;1;1;1;0;1;1;1;1;1;1;1;0;1;1;0;0;1;1;0;0;1;1;1;1;1;1;1;1;1;0;0;0;1;1;1;0;0;1;0;1;1;1;1;1;0;1;0;1;1;0;1;1;1;1;0;0;0;1;1;0;1;1;0;0;0;0;1;1;1;0;0;1;1;1;0;1;1;1;1;1;1;1;1;1;0;1;1;1;1;1;1;0;0;1;1;1;1;1;1;1;1;1;1;1;1;1;1;1;1;1;1;0;1;1;1;1;1;1;1;1;0;0;1;1;1;1;1;1;0;0;1;1;1;0;1;0;0;1;1;1;1;0;1;1;1;0;0;1;1;0;1;1;1;0;0;0;0;0;0;1;1;1;1;1;1;1;0;1;0;1;0;0;0;0;0;1;1;1;1;1;0;0;1…	0	0;0;0;0;0;0;0;0;1;1;0;0;1;0;1;0;1;0;0;0;1;0;0;0;0;0;0;0;1;0;0;0;1;0;0;0;1;0;0;0;0;0;0;0;0;0;1;1;1;0;0;0;1;1;0;1;0;0;0;0;0;0;0;1;0;0;1;0;0;0;0;1;1;1;0;0;1;0;0;1;1;1;1;0;0;0;1;1;0;0;0;1;0;0;0;0;0;0;0;0;0;1;0;0;0;0;0;0;1;1;0;0;0;0;0;0;0;0;0;0;0;0;0;0;0;0;0;0;0;0;0;0;0;0;0;0;0;1;1;0;0;0;0;0;0;1;1;0;0;0;1;0;1;0;0;0;0;0;1;0;0;0;0;0;0;0;1;0;0;0;0;0;1;0;1;1;0;0;0;0;0;0;0;1;0;1;0;1;0;1;1;0;0;0;0;0;0;1;1;0…	0;0;0;0;0;0;0;0;0;0;0;0;0;0;0;0;0;0;0;0;0;0;0;0;0;0;0;0;0;0;0;0;0;0;0;0;0;0;0;0;0;0;0;0;0;0;0;0;0;0;0;0;0;0;0;0;0;0;0;0;0;0;0;0;0;0;0;0;0;0;0;0;0;0;0;0;0;0;0;0;0;0;0;0;0;0;0;0;0;0;0;0;0;0;0;0;0;0;0;0;0;0;0;0;0;0;0;0;0;0;0;0;0;0;0;0;0;0;0;0;0;0;0;0;0;0;0;0;1;0;0;0;0;0;0;0;0;0;0;0;0;0;0;0;0;0;0;0;0;0;0;0;0;1;0;0;0;0;0;0;0;0;1;1;0;0;0;0;0;0;1;1;0;0;0;0;0;0;0;0;0;0;0;0;0;0;0;0;0;0;0;0;0;0;0;0;0;0;0;0…	0;0;0;0;0;0;0;0;0;0;0;0;0;0;0;0;0;0;0;0;0;0;0;0;0;0;0;0;0;0;0;1;0;0;0;1;0;0;0;0;0;0;0;0;0;0;0;0;0;0;0;0;0;0;0;0;0;0;0;0;0;1;0;0;0;0;0;0;0;0;0;0;0;0;0;0;0;0;0;0;0;0;0;0;0;0;0;0;0;0;0;0;0;0;0;0;0;0;0;0;0;0;0;0;0;0;0;0;0;0;0;0;0;0;0;0;0;0;0;0;0;0;0;0;0;0;0;0;0;0;0;0;0;0;0;0;0;0;0;0;0;0;0;0;0;0;0;0;0;0;0;0;0;0;0;0;0;0;0;0;0;0;0;0;0;0;0;0;0;0;0;0;0;1;0;0;0;0;0;0;0;0;0;0;0;0;0;0;1;0;0;1;0;0;0;0;0;0;0;0…		=	8.590; 9.400; 8.700; 7.820; 6.820; 7.155; 8.920; 8.660; 9.319; 9.284; 7.523; 4.984; 9.071; 5.476; 9.319; 9.398; 9.013; 8.699; 5.921; 5.564; 9.319; 5.921; 7.292; 8.444; 8.229; 5.119; 7.550; 7.170; 9.284; 6.481; 5.119; 6.039; 8.796; 7.319; 7.693; 7.921; 9.174; 7.796; 5.229; 8.000; 5.149; 6.377; 7.824; 8.699; 6.921; 6.886; 9.013; 6.721; 8.921; 8.699; 7.319; 9.000; 8.921; 8.796; 9.000; 9.328; 6.398; …	7.573	1.44	0.101	206.0	7.621	1.237	AQ4	4hjo;1m17
AANFHDFOMFRLLR_on_P13631_WT	High	ChEMBL30	CHEMBL4216904	CC1(C)CCC(C)(C)c2c1ccc(C(O)C(=O)Nc1ccc(C(=O)O)cc1F)c2	AANFHDFOMFRLLR	AANFHDFOMFRLLR-UHFFFAOYSA-N	InChI=1S/C23H26FNO4/c1-22(2)9-10-23(3,4)16-11-13(5-7-15(16)22)19(26)20(27)25-18-8-6-14(21(28)29)12-17(18)24/h5-8,11-12,19,26H,9-10H2,1-4H3,(H,25,27)(H,28,29)	"AuxInfo=1/1/N:1,3,7,8,12,21,11,20,4,5,29,26,13,22,10,9,27,19,14,16,23,2,6,28,18,15,17,24,25/E:(1,2)(3,4)(28,29)/rA:29CCCCCCCCCCCCCCOCONCCCCCOOCCFC/rB:s1;s2;s2;s4;s5;s6;s6;s6;s2d9;s10;d11;s12;s13;s14;s14;d16;s16;s18;d19;s20;d21;s22;d23;s23;s22;s19d26;s27;s9d13;/rC:;;;;;;;;;;;;;;;;;;;;;;;;;;;;;"	P13631_WT	P13631	WT	CHEMBL4195063	PMID:29706423	2018.0	PMID:29706423	2018	0	1	0	0	0		=	7.290	7.29	0.0	0.0	1.0	7.29	0.0	394	1exa;4lbd;1exx
AANTYZRUJFNZFI_on_P00918_WT	Medium	ChEMBL30	CHEMBL66907	NS(=O)(=O)c1ccc(C(=O)NCc2c(F)c(F)c(F)cc2)cc1	AANTYZRUJFNZFI	AANTYZRUJFNZFI-UHFFFAOYSA-N	InChI=1S/C14H11F3N2O3S/c15-11-6-3-9(12(16)13(11)17)7-19-14(20)8-1-4-10(5-2-8)23(18,21)22/h1-6H,7H2,(H,19,20)(H2,18,21,22)	"AuxInfo=1/1/N:7,22,21,6,23,20,12,8,13,5,18,14,16,9,19,15,17,1,11,10,3,4,2/E:(1,2)(4,5)(21,22)/CRV:23.6/rA:23NSOOCCCCCONCCCFCFCFCCCC/rB:s1;d2;d2;s2;d5;s6;d7;s8;d9;s9;s11;s12;d13;s14;s14;s16;d16;s18;s18;s13d20;s8;s5d22;/rC:;;;;;;;;;;;;;;;;;;;;;;;"	P00918_WT	P00918	WT	CHEMBL658049	PMID:8027991	1994.0	PMID:8027991	1994	0	0	1	0	0		=	8.640	8.64	0.0	0.0	1.0	8.64	0.0	IOC	1i9o
AANXPIMDONQTQF_on_P78536_WT	High	ChEMBL30;ExCAPE-DB	CHEMBL202839;6102708	CC1(C)SCCN(S(=O)(=O)c2ccc(OCC#CCN)cc2)C1C(=O)NO	AANXPIMDONQTQF	AANXPIMDONQTQF-UHFFFAOYSA-N	InChI=1S/C17H23N3O5S2/c1-17(2)15(16(21)19-22)20(10-12-26-17)27(23,24)14-7-5-13(6-8-14)25-11-4-3-9-18/h5-8,15,22H,9-12,18H2,1-2H3,(H,19,21)	"AuxInfo=1/1/N:1,3,18,17,13,21,12,22,19,6,16,5,14,11,23,24,2,20,26,7,25,27,9,10,15,4,8/E:(1,2)(5,6)(7,8)(23,24)/CRV:27.6/rA:27CCCSCCNSOOCCCCOCCCCNCCCCONO/rB:s1;s2;s2;s4;s5;s6;s7;d8;d8;s8;d11;s12;d13;s14;s15;s16;t17;s18;s19;s14;s11d21;s2s7;s23;d24;s24;s26;/rC:;;;;;;;;;;;;;;;;;;;;;;;;;;;"	P78536_WT	P78536	WT	CHEMBL867735;PubChemAID:261910	PMID:16426848	2006.0	PMID:16426848;PubChemAID:261910	2006;2010	1;0	0	0	0	0;1		=	7.170; 7.174	7.172	0.002	0.002	2.0	7.172	0.002	4NH	2a8h
AAOVKJBEBIDNHE_on_P02768_WT	High	ChEMBL30	CHEMBL12	CN1C(=O)CN=C(c2ccccc2)c2c1ccc(Cl)c2	AAOVKJBEBIDNHE	AAOVKJBEBIDNHE-UHFFFAOYSA-N	InChI=1S/C16H13ClN2O/c1-19-14-8-7-12(17)9-13(14)16(18-10-15(19)20)11-5-3-2-4-6-11/h2-9H,10H2,1H3	"AuxInfo=1/0/N:1,11,10,12,9,13,17,16,20,5,8,18,14,15,3,7,19,6,2,4/E:(3,4)(5,6)/rA:20CNCOCNCCCCCCCCCCCCClC/rB:s1;s2;d3;s3;s5;w?6;s7;d8;s9;d10;s11;s8d12;s7;s2d14;s15;d16;s17;s18;s14d18;/rC:;;;;;;;;;;;;;;;;;;;;"	P02768_WT	P02768	WT	CHEMBL925737	PMID:18348514	2008.0	PMID:18348514	2008	0	0	1	0	0		=	4.610	4.61	0.0	0.0	1.0	4.61	0.0	DZP	2bxf
AAOVKJBEBIDNHE_on_P08219_WT	Low	ChEMBL30	CHEMBL12	CN1C(=O)CN=C(c2ccccc2)c2c1ccc(Cl)c2	AAOVKJBEBIDNHE	AAOVKJBEBIDNHE-UHFFFAOYSA-N	InChI=1S/C16H13ClN2O/c1-19-14-8-7-12(17)9-13(14)16(18-10-15(19)20)11-5-3-2-4-6-11/h2-9H,10H2,1H3	"AuxInfo=1/0/N:1,11,10,12,9,13,17,16,20,5,8,18,14,15,3,7,19,6,2,4/E:(3,4)(5,6)/rA:20CNCOCNCCCCCCCCCCCCClC/rB:s1;s2;d3;s3;s5;w?6;s7;d8;s9;d10;s11;s8d12;s7;s2d14;s15;d16;s17;s18;s14d18;/rC:;;;;;;;;;;;;;;;;;;;;"	P08219_WT	P08219	WT	CHEMBL654240;CHEMBL654242;CHEMBL859938;CHEMBL652650;CHEMBL650681;CHEMBL652657;CHEMBL650821	PMID:2984422	1985.0	PMID:2984422;PMID:2826782;PMID:16610792;PMID:2167984;PMID:12519068;PMID:1319492;PMID:10377227	1985;1988;2006;1990;2003;1992;1999	1;1;0;1;0;0;0	0	0	0;0;1;0;1;1;1	0		=	7.390; 7.600; 8.000; 7.890; 8.000; 8.000; 8.000	7.84	0.228	0.093	7.0	8.0	0.0	DZP	6hup
AAOVKJBEBIDNHE_on_P14867_WT	High	ChEMBL30	CHEMBL12	CN1C(=O)CN=C(c2ccccc2)c2c1ccc(Cl)c2	AAOVKJBEBIDNHE	AAOVKJBEBIDNHE-UHFFFAOYSA-N	InChI=1S/C16H13ClN2O/c1-19-14-8-7-12(17)9-13(14)16(18-10-15(19)20)11-5-3-2-4-6-11/h2-9H,10H2,1H3	"AuxInfo=1/0/N:1,11,10,12,9,13,17,16,20,5,8,18,14,15,3,7,19,6,2,4/E:(3,4)(5,6)/rA:20CNCOCNCCCCCCCCCCCCClC/rB:s1;s2;d3;s3;s5;w?6;s7;d8;s9;d10;s11;s8d12;s7;s2d14;s15;d16;s17;s18;s14d18;/rC:;;;;;;;;;;;;;;;;;;;;"	P14867_WT	P14867	WT	CHEMBL4403718	PMID:6127410	1982.0	PMID:31738537	2020	0	0	0	1	0		=	7.800	7.8	0.0	0.0	1.0	7.8	0.0	DZP	6x3x
AAOVKJBEBIDNHE_on_P18507_WT	Low	ChEMBL30	CHEMBL12	CN1C(=O)CN=C(c2ccccc2)c2c1ccc(Cl)c2	AAOVKJBEBIDNHE	AAOVKJBEBIDNHE-UHFFFAOYSA-N	InChI=1S/C16H13ClN2O/c1-19-14-8-7-12(17)9-13(14)16(18-10-15(19)20)11-5-3-2-4-6-11/h2-9H,10H2,1H3	"AuxInfo=1/0/N:1,11,10,12,9,13,17,16,20,5,8,18,14,15,3,7,19,6,2,4/E:(3,4)(5,6)/rA:20CNCOCNCCCCCCCCCCCCClC/rB:s1;s2;d3;s3;s5;w?6;s7;d8;s9;d10;s11;s8d12;s7;s2d14;s15;d16;s17;s18;s14d18;/rC:;;;;;;;;;;;;;;;;;;;;"	P18507_WT	P18507	WT	CHEMBL680431;CHEMBL678745;CHEMBL681841;CHEMBL678329;CHEMBL829005;CHEMBL4716928;CHEMBL678606;CHEMBL677847;CHEMBL680669;CHEMBL683022;CHEMBL677034;CHEMBL883287;CHEMBL864004;CHEMBL677024;CHEMBL654251;CHEMBL680432;CHEMBL682709;CHEMBL830420;CHEMBL861816;CHEMBL1638615;CHEMBL1638616;CHEMBL1638613;CHEMBL1638614;CHEMBL681248;CHEMBL861815;CHEMBL839964;CHEMBL864003;CHEMBL853070;CHEMBL676826;CHEMBL682251;CHEM…	PMID:6127410	1982.0	PMID:10890169;PMID:15027873;PMID:15027873;PMID:10633039;PMID:15743180;PMID:26791864;DOI:10.1016/S0960-894X(01)80991-4;PMID:10890169;PMID:15214791;PMID:8568803;PMID:15214791;PMID:6127410;PMID:16392789;PMID:8568803;DOI:10.1016/0960-894X(95)00418-S;PMID:15214791;PMID:15214791;PMID:15743180;PMID:16610795;PMID:20980155;PMID:20980155;PMID:20980155;PMID:20980155;PMID:10633039;PMID:16610795;PMID:15828832…	2000;2004;2004;2000;2005;2016;1993;2000;2004;1996;2004;1982;2006;1996;1995;2004;2004;2005;2006;2010;2010;2010;2010;2000;2006;2005;2006;2006;2004;2000;2013;2006;1995;2000;2000;2006;2005;2005;2005;2005;2005;2005;2006;2004;2002	0;0;0;0;0;0;1;0;0;0;0;1;0;0;1;0;0;0;0;0;0;0;0;0;0;0;0;0;0;0;1;0;1;0;0;0;1;0;0;0;0;0;0;0;0	0;0;0;0;0;1;0;0;0;0;0;0;0;0;0;0;0;0;0;1;1;1;1;0;0;0;0;0;0;0;0;0;0;0;0;0;0;0;0;0;0;0;0;0;0	0	1;1;1;1;1;0;0;1;1;1;1;0;1;1;0;1;1;1;1;0;0;0;0;1;1;1;1;1;1;1;0;1;0;1;1;1;0;1;1;1;1;1;1;1;1	0		=	7.480; 7.960; 7.700; 7.850; 8.180; 7.000; 4.130; 7.920; 7.950; 8.000; 7.840; 8.090; 7.480; 7.890; 7.850; 7.620; 7.580; 7.480; 7.850; 6.880; 7.350; 7.070; 7.460; 7.700; 7.920; 8.000; 8.180; 7.480; 7.850; 7.820; 7.770; 7.960; 7.850; 8.180; 7.960; 7.890; 7.920; 7.890; 7.960; 7.850; 7.700; 7.820; 7.890; 7.820; 8.000	7.689	0.608	0.092	45.0	7.85	0.11	DZP	6hup;6x3x
AAOVKJBEBIDNHE_on_P28472_WT	Low	ChEMBL30	CHEMBL12	CN1C(=O)CN=C(c2ccccc2)c2c1ccc(Cl)c2	AAOVKJBEBIDNHE	AAOVKJBEBIDNHE-UHFFFAOYSA-N	InChI=1S/C16H13ClN2O/c1-19-14-8-7-12(17)9-13(14)16(18-10-15(19)20)11-5-3-2-4-6-11/h2-9H,10H2,1H3	"AuxInfo=1/0/N:1,11,10,12,9,13,17,16,20,5,8,18,14,15,3,7,19,6,2,4/E:(3,4)(5,6)/rA:20CNCOCNCCCCCCCCCCCCClC/rB:s1;s2;d3;s3;s5;w?6;s7;d8;s9;d10;s11;s8d12;s7;s2d14;s15;d16;s17;s18;s14d18;/rC:;;;;;;;;;;;;;;;;;;;;"	P28472_WT	P28472	WT	CHEMBL919089;CHEMBL919088;CHEMBL919087;CHEMBL680669;CHEMBL677034;CHEMBL682709;CHEMBL680432;CHEMBL883287;CHEMBL654251;CHEMBL853070;CHEMBL853068;CHEMBL864003;CHEMBL1638615;CHEMBL1638616;CHEMBL864004;CHEMBL1638614;CHEMBL864005;CHEMBL2327962;CHEMBL678606;CHEMBL650829;CHEMBL681480;CHEMBL864002;CHEMBL682708;CHEMBL681248;CHEMBL681841;CHEMBL680431;CHEMBL678329;CHEMBL676826;CHEMBL682251;CHEMBL829006;CHEMB…	PMID:6127410	1982.0	PMID:16279764;PMID:16279764;PMID:16279764;PMID:15214791;PMID:15214791;PMID:15214791;PMID:15214791;PMID:6127410;DOI:10.1016/0960-894X(95)00418-S;PMID:16480260;PMID:16480260;PMID:16392789;PMID:20980155;PMID:20980155;PMID:16392789;PMID:20980155;PMID:16392789;PMID:23121096;DOI:10.1016/S0960-894X(01)80991-4;PMID:12477354;PMID:10633039;PMID:16392789;PMID:10890169;PMID:10633039;PMID:15027873;PMID:108901…	2005;2005;2005;2004;2004;2004;2004;1982;1995;2006;2006;2006;2010;2010;2006;2010;2006;2013;1993;2002;2000;2006;2000;2000;2004;2000;2000;2004;2000;2005;2005;2005;2004;2005;2004;2005;2005;1995	0;0;0;0;0;0;0;1;1;0;0;0;0;0;0;0;0;1;1;0;0;0;0;0;0;0;0;0;0;0;0;0;0;1;0;0;0;1	0;0;0;0;0;0;0;0;0;0;0;0;1;1;0;1;0;0;0;0;0;0;0;0;0;0;0;0;0;0;0;0;0;0;0;0;0;0	0	1;1;1;1;1;1;1;0;0;1;1;1;0;0;1;0;1;0;0;1;1;1;1;1;1;1;1;1;1;1;1;1;1;0;1;1;1;0	0		=	7.820; 7.700; 7.850; 7.950; 7.840; 7.580; 7.620; 8.090; 7.850; 7.480; 7.890; 8.180; 6.880; 7.350; 7.480; 7.460; 7.960; 7.770; 4.130; 8.000; 7.960; 7.890; 8.180; 7.700; 7.700; 7.480; 7.850; 7.850; 7.820; 7.890; 7.960; 8.000; 7.960; 7.920; 7.820; 7.480; 8.180; 7.850	7.694	0.639	0.105	38.0	7.85	0.13	DZP	6hup
AAOVKJBEBIDNHE_on_P47870_WT	Low	ChEMBL30	CHEMBL12	CN1C(=O)CN=C(c2ccccc2)c2c1ccc(Cl)c2	AAOVKJBEBIDNHE	AAOVKJBEBIDNHE-UHFFFAOYSA-N	InChI=1S/C16H13ClN2O/c1-19-14-8-7-12(17)9-13(14)16(18-10-15(19)20)11-5-3-2-4-6-11/h2-9H,10H2,1H3	"AuxInfo=1/0/N:1,11,10,12,9,13,17,16,20,5,8,18,14,15,3,7,19,6,2,4/E:(3,4)(5,6)/rA:20CNCOCNCCCCCCCCCCCCClC/rB:s1;s2;d3;s3;s5;w?6;s7;d8;s9;d10;s11;s8d12;s7;s2d14;s15;d16;s17;s18;s14d18;/rC:;;;;;;;;;;;;;;;;;;;;"	P47870_WT	P47870	WT	CHEMBL857664;CHEMBL839964;CHEMBL883287;CHEMBL654255;CHEMBL650829;CHEMBL677024;CHEMBL683022;CHEMBL677847;CHEMBL654251;CHEMBL1638613;CHEMBL861816;CHEMBL678606;CHEMBL4716928	PMID:6127410	1982.0	PMID:16250647;PMID:15828832;PMID:6127410;DOI:10.1016/0960-894X(95)00417-R;PMID:12477354;PMID:8568803;PMID:8568803;PMID:10890169;DOI:10.1016/0960-894X(95)00418-S;PMID:20980155;PMID:16610795;DOI:10.1016/S0960-894X(01)80991-4;PMID:26791864	2005;2005;1982;1995;2002;1996;1996;2000;1995;2010;2006;1993;2016	1;0;1;1;0;0;0;0;1;0;0;1;0	0;0;0;0;0;0;0;0;0;1;0;0;1	0	0;1;0;0;1;1;1;1;0;0;1;0;0	0		=	7.920; 8.000; 8.090; 7.850; 8.000; 7.890; 8.000; 7.920; 7.850; 7.070; 7.850; 4.130; 7.000	7.505	1.029	0.297	13.0	7.89	0.11	DZP	6x3x
AARSEFXVCWMMKV_on_P45452_WT	High	ChEMBL30	CHEMBL3337869	COc1cc(CNC(=O)c2nc(O)c3ccccc3n2)ccc1	AARSEFXVCWMMKV	AARSEFXVCWMMKV-UHFFFAOYSA-N	InChI=1S/C17H15N3O3/c1-23-12-6-4-5-11(9-12)10-18-17(22)15-19-14-8-3-2-7-13(14)16(21)20-15/h2-9H,10H2,1H3,(H,18,22)(H,19,20,21)	"AuxInfo=1/1/N:1,16,17,22,21,23,15,18,4,6,5,3,14,19,10,12,8,7,20,11,13,9,2/rA:23COCCCCNCOCNCOCCCCCCNCCC/rB:s1;s2;d3;s4;s5;s6;s7;d8;s8;d10;s11;s12;d12;s14;d15;s16;d17;s14s18;s10d19;d5;s21;s3d22;/rC:;;;;;;;;;;;;;;;;;;;;;;;"	P45452_WT	P45452	WT	CHEMBL3388707;CHEMBL3868397	PMID:25192810	2014.0	PMID:25264600;PMID:27825552	2014;2016	1	0	0	0	0		=	7.920; 8.250	8.085	0.165	0.165	2.0	8.085	0.165	WGG	3wv2
AAUCXXCMBFZYRT_on_O14976_WT	High	ChEMBL30	CHEMBL3425867	COc1cc(-c2cc3nsc(N4CCOCC4)c3nc2)ccc1N	AAUCXXCMBFZYRT	AAUCXXCMBFZYRT-UHFFFAOYSA-N	InChI=1S/C17H18N4O2S/c1-22-15-9-11(2-3-13(15)18)12-8-14-16(19-10-12)17(24-20-14)21-4-6-23-7-5-21/h2-3,8-10H,4-7,18H2,1H3	"AuxInfo=1/0/N:1,21,22,13,17,14,16,7,4,20,5,6,23,8,3,18,11,24,19,9,12,2,15,10/E:(4,5)(6,7)/rA:24COCCCCCCNSCNCCOCCCNCCCCN/rB:s1;s2;d3;s4;s5;d6;s7;d8;s9;s10;s11;s12;s13;s14;s15;s12s16;s8d11;s18;s6d19;d5;s21;s3d22;s23;/rC:;;;;;;;;;;;;;;;;;;;;;;;;"	O14976_WT	O14976	WT	CHEMBL4736826;CHEMBL4145343	PMID:25822739	2015.0	PMID:33497888;PMID:29953812	2021;2018	1;0	0	0;1	0	0		=	7.290; 8.050	7.67	0.38	0.38	2.0	7.67	0.38	49J	4y8d
AAXNCGQOXAXDOW_on_P54760_WT	High	ChEMBL30	CHEMBL1738764	Cc1ccc(CO)cc1N(c1ccnc(Nc2cc(N3CCOCC3)cc(S(C)(=O)=O)c2)n1)C(C)C	AAXNCGQOXAXDOW	AAXNCGQOXAXDOW-UHFFFAOYSA-N	InChI=1S/C26H33N5O4S/c1-18(2)31(24-13-20(17-32)6-5-19(24)3)25-7-8-27-26(29-25)28-21-14-22(30-9-11-35-12-10-30)16-23(15-21)36(4,33)34/h5-8,13-16,18,32H,9-12,17H2,1-4H3,(H,27,28,29)	"AuxInfo=1/1/N:35,36,1,29,3,4,12,13,21,25,22,24,8,18,32,26,6,34,2,5,17,19,27,9,11,15,14,16,33,20,10,7,30,31,23,28/E:(1,2)(9,10)(11,12)(33,34)/CRV:36.6/rA:36CCCCCCOCCNCCCNCNCCCNCCOCCCCSCOOCNCCC/rB:s1;d2;s3;d4;s5;s6;s5;s2d8;s9;s10;d11;s12;d13;s14;s15;s16;d17;s18;s19;s20;s21;s22;s23;s20s24;d19;s26;s27;s28;d28;d28;s17d27;s11d15;s10;s34;s34;/rC:;;;;;;;;;;;;;;;;;;;;;;;;;;;;;;;;;;;;"	P54760_WT	P54760	WT	CHEMBL1764816;CHEMBL1764819	PMID:21441027	2011.0	PMID:21441027	2011	1	0	0	0	0		=	8.700; 8.150	8.425	0.275	0.275	2.0	8.425	0.275	AS6	2xvd
ABBVAIMDGQMDHS_on_P33981_WT	High	ChEMBL30	CHEMBL1765097	O=C(Nc1c(O)ncc(-c2ccncc2)c1)c1ccc(N2CCCCC2)cc1	ABBVAIMDGQMDHS	ABBVAIMDGQMDHS-UHFFFAOYSA-N	InChI=1S/C22H22N4O2/c27-21(17-4-6-19(7-5-17)26-12-2-1-3-13-26)25-20-14-18(15-24-22(20)28)16-8-10-23-11-9-16/h4-11,14-15H,1-3,12-13H2,(H,24,28)(H,25,27)	"AuxInfo=1/1/N:24,23,25,18,28,19,27,11,15,12,14,22,26,16,8,10,17,9,20,4,2,5,13,7,3,21,1,6/E:(2,3)(4,5)(6,7)(8,9)(10,11)(12,13)/rA:28OCNCCONCCCCCNCCCCCCCNCCCCCCC/rB:d1;s2;s3;d4;s5;s5;d7;s8;s9;d10;s11;d12;s13;s10d14;s4d9;s2;d17;s18;d19;s20;s21;s22;s23;s24;s21s25;s20;s17d27;/rC:;;;;;;;;;;;;;;;;;;;;;;;;;;;;"	P33981_WT	P33981	WT	CHEMBL4256641	PMID:29764757	2018.0	PMID:29764757	2018	0	0	0	1	0		=	5.540	5.54	0.0	0.0	1.0	5.54	0.0	WBI	4cva
ABFVQIXFKQQEOF_on_P34913_WT	High	ChEMBL30	CHEMBL3233607	Cn1c(N)c(N2CCCCC2)c(=O)[nH]c1=O	ABFVQIXFKQQEOF	ABFVQIXFKQQEOF-UHFFFAOYSA-N	InChI=1S/C10H16N4O2/c1-13-8(11)7(9(15)12-10(13)16)14-5-3-2-4-6-14/h2-6,11H2,1H3,(H,12,15,16)	"AuxInfo=1/1/N:1,9,8,10,7,11,5,3,12,15,4,14,2,6,13,16/E:(3,4)(5,6)/rA:16CNCNCNCCCCCCONCO/rB:s1;s2;s3;d3;s5;s6;s7;s8;s9;s6s10;s5;d12;s12;s2s14;d15;/rC:;;;;;;;;;;;;;;;;"	P34913_WT	P34913	WT	CHEMBL3240515	PMID:24656800	2014.0	PMID:24656800	2014	1	0	0	0	0		=	4.540	4.54	0.0	0.0	1.0	4.54	0.0	S0G	3wka
ABGCTQYLJZGMBM_on_P9WNS1_WT	High	ChEMBL30	CHEMBL204107	CC(=O)N(O)CCC(c1cc(Cl)c(Cl)cc1)P(=O)(O)O	ABGCTQYLJZGMBM	ABGCTQYLJZGMBM-UHFFFAOYSA-N	InChI=1S/C11H14Cl2NO5P/c1-7(15)14(16)5-4-11(20(17,18)19)8-2-3-9(12)10(13)6-8/h2-3,6,11,16H,4-5H2,1H3,(H2,17,18,19)	"AuxInfo=1/1/N:1,16,15,7,6,10,2,9,13,11,8,14,12,4,3,5,18,19,20,17/E:(17,18,19)/rA:20CCONOCCCCCCClCClCCPOOO/rB:s1;d2;s2;s4;s4;s6;s7;s8;d9;s10;s11;d11;s13;s13;s9d15;s8;d17;s17;s17;/rC:;;;;;;;;;;;;;;;;;;;;"	P9WNS1_WT	P9WNS1	WT	CHEMBL1803440;CHEMBL2412045	PMID:21561155	2011.0	PMID:21561155;PMID:23819803	2011;2013	0	0	0;1	1;0	0		=	5.820; 6.440	6.13	0.31	0.31	2.0	6.13	0.31	DCV	3ras;3ras
ABIVOOWWGYJNLV_on_Q8IXJ6_WT	High	ExCAPE-DB;ChEMBL30	3612016;CHEMBL446446	NC(=O)C1CCCCc2c1[nH]c1c2cc(Cl)cc1	ABIVOOWWGYJNLV	ABIVOOWWGYJNLV-UHFFFAOYSA-N	InChI=1S/C14H15ClN2O/c15-8-5-6-12-11(7-8)9-3-1-2-4-10(14(16)18)13(9)17-12/h5-7,10,17H,1-4H2,(H2,16,18)	"AuxInfo=1/1/N:7,6,8,5,17,18,14,15,9,4,13,12,10,2,16,1,11,3/rA:18NCOCCCCCCCNCCCCClCC/rB:s1;d2;s2;s4;s5;s6;s7;s8;s4d9;s10;s11;s9d12;s13;d14;s15;s15;s12d17;/rC:;;;;;;;;;;;;;;;;;;"	Q8IXJ6_WT	Q8IXJ6	WT	PubChemAID:256744;CHEMBL859690	PMID:16335928	2005.0	PubChemAID:256744;PMID:16335928	2010;2005	0;1	0	0	0	1;0		=	5.558; 5.560	5.559	0.001	0.001	2.0	5.559	0.001	4I5	5d7q
ABIVOOWWGYJNLV_on_Q96EB6_WT	High	ExCAPE-DB;ChEMBL30;ChEMBL30;ChEMBL30;ChEMBL30;ChEMBL30;ExCAPE-DB	914268;CHEMBL198609;CHEMBL446446;CHEMBL446446;CHEMBL371432;CHEMBL446446;3612016	NC(=O)C1CCCCc2c1[nH]c1c2cc(Cl)cc1	ABIVOOWWGYJNLV	ABIVOOWWGYJNLV-UHFFFAOYSA-N	InChI=1S/C14H15ClN2O/c15-8-5-6-12-11(7-8)9-3-1-2-4-10(14(16)18)13(9)17-12/h5-7,10,17H,1-4H2,(H2,16,18)	"AuxInfo=1/1/N:7,6,8,5,17,18,14,15,9,4,13,12,10,2,16,1,11,3/rA:18NCOCCCCCCCNCCCCClCC/rB:s1;d2;s2;s4;s5;s6;s7;s8;s4d9;s10;s11;s9d12;s13;d14;s15;s15;s12d17;/rC:;;;;;;;;;;;;;;;;;;"	Q96EB6_WT	Q96EB6	WT	PubChemAID:256743;CHEMBL859689;CHEMBL859689;CHEMBL859693;CHEMBL859689;CHEMBL1067345;PubChemAID:256743	PMID:16335928	2005.0	PubChemAID:256743;PMID:16335928;PMID:16335928;PMID:16335928;PMID:16335928;PMID:19734050;PubChemAID:256743	2010;2005;2005;2005;2005;2009;2010	0;1;1;1;1;1;0	0	0	0	1;0;0;0;0;0;1		=	7.201; 7.200; 6.910; 6.190; 4.640; 6.750; 6.907	6.543	0.838	0.342	7.0	6.907	0.293	4I5	4i5i
ABLVCEKUEJSYQL_on_P00918_WT	High	ExCAPE-DB;ChEMBL30	49843540;CHEMBL1271638	NS(=O)(=O)c1cc(C(=O)CSc2nc3c(ccc(Br)c3)[nH]2)ccc1Cl	ABLVCEKUEJSYQL	ABLVCEKUEJSYQL-UHFFFAOYSA-N	InChI=1S/C15H11BrClN3O3S2/c16-9-2-4-11-12(6-9)20-15(19-11)24-7-13(21)8-1-3-10(17)14(5-8)25(18,22)23/h1-6H,7H2,(H,19,20)(H2,18,22,23)	"AuxInfo=1/1/N:22,17,23,16,6,20,10,7,18,24,15,14,8,5,12,19,25,1,21,13,9,3,4,11,2/E:(22,23)/CRV:25.6/rA:25NSOOCCCCOCSCNCCCCCBrCNCCCCl/rB:s1;d2;d2;s2;d5;s6;s7;d8;s8;s10;s11;d12;s13;d14;s15;d16;s17;s18;s14d18;s12s15;d7;s22;s5d23;s24;/rC:;;;;;;;;;;;;;;;;;;;;;;;;;"	P00918_WT	P00918	WT	PubChemAID:527832;CHEMBL1272347	PMID:20926301	2010.0	PubChemAID:527832;PMID:20926301	2011;2010	0	0	0;1	0	1;0		=	7.222; 7.220	7.221	0.001	0.001	2.0	7.221	0.001	E38	3m96
ABLXOGHWKHJQAM_on_O75874_WT	High	ChEMBL30	CHEMBL2386127	Cc1cc(=O)n(O)c(Cc2ccc(O)cc2)c1	ABLXOGHWKHJQAM	ABLXOGHWKHJQAM-UHFFFAOYSA-N	InChI=1S/C13H13NO3/c1-9-6-11(14(17)13(16)7-9)8-10-2-4-12(15)5-3-10/h2-7,15,17H,8H2,1H3	"AuxInfo=1/0/N:1,11,16,12,15,17,3,9,2,10,8,13,4,6,14,5,7/E:(2,3)(4,5)/rA:17CCCCONOCCCCCCOCCC/rB:s1;d2;s3;d4;s4;s6;s6;s8;s9;d10;s11;d12;s13;s13;s10d15;s2d8;/rC:;;;;;;;;;;;;;;;;;"	O75874_WT	O75874	WT	CHEMBL3389009;CHEMBL3388443;CHEMBL2390489;CHEMBL2390491;CHEMBL3389006	PMID:23795241	2013.0	PMID:25271760;PMID:25271760;PMID:23795241;PMID:23795241;PMID:25271760	2014;2014;2013;2013;2014	1;0;0;0;0	0	0	0;1;1;1;1	0		=	5.010; 6.550; 4.780; 6.570; 5.750	5.732	0.748	0.374	5.0	5.75	0.8	1BX	4i3k
ABPGHPHYGKUEIO_on_P31749_WT	High	ChEMBL30	CHEMBL1760762	CCOCCN(CC(O)CN1CCCC2(CCN(c3ncnc4ccccc34)C2)C1)S(=O)(=O)c1c(C)cccc1C	ABPGHPHYGKUEIO	ABPGHPHYGKUEIO-UHFFFAOYSA-N	InChI=1S/C31H43N5O4S/c1-4-40-18-17-36(41(38,39)29-24(2)9-7-10-25(29)3)20-26(37)19-34-15-8-13-31(21-34)14-16-35(22-31)30-27-11-5-6-12-28(27)32-23-33-30/h5-7,9-12,23,26,37H,4,8,13-22H2,1-3H3	"AuxInfo=1/0/N:1,36,41,2,26,25,38,13,37,39,27,24,14,16,12,17,5,4,10,7,30,29,21,35,40,8,28,23,34,19,15,22,20,11,18,6,9,32,33,3,31/E:(2,3)(9,10)(24,25)(38,39)/CRV:41.6/rA:41CCOCCNCCOCNCCCCCCNCNCNCCCCCCCCSOOCCCCCCCC/rB:s1;s2;s3;s4;s5;s6;s7;s8;s8;s10;s11;s12;s13;s14;s15;s16;s17;s18;d19;s20;d21;s22;d23;s24;d25;s26;s19s23d27;s15s18;s11s15;s6;d31;d31;s31;d34;s35;s35;d37;s38;s34d39;s40;/rC:;;;;;;;;;;;;;;…	P31749_WT	P31749	WT	CHEMBL1763791	PMID:21420856	2011.0	PMID:21420856	2011	1	0	0	0	0		=	5.620	5.62	0.0	0.0	1.0	5.62	0.0	SM9	3qkm
ABPMTNUZKFZRKL_on_P03951_WT	High	ChEMBL30	CHEMBL3393386;CHEMBL3393385;CHEMBL3393386;CHEMBL3393387	NCC1CCC(C(=O)NC(Cc2ccccc2)c2nccc(-c3cc4n[nH]c(N)c4cc3)c2)CC1	ABPMTNUZKFZRKL	ABPMTNUZKFZRKL-UHFFFAOYSA-N	InChI=1S/C28H32N6O/c29-17-19-6-8-20(9-7-19)28(35)32-26(14-18-4-2-1-3-5-18)25-16-22(12-13-31-25)21-10-11-23-24(15-21)33-34-27(23)30/h1-5,10-13,15-16,19-20,26H,6-9,14,17,29H2,(H,32,35)(H3,30,33,34)	"AuxInfo=1/1/N:15,14,16,13,17,4,35,5,34,32,31,21,20,11,24,33,2,12,3,6,23,22,30,25,18,10,28,7,1,29,19,9,26,27,8/E:(2,3)(4,5)(6,7)(8,9)/rA:35NCCCCCCONCCCCCCCCCNCCCCCCNNCNCCCCCC/rB:s1;s2;s3;s4;s5;s6;d7;s7;s9;s10;s11;d12;s13;d14;s15;s12d16;s10;d18;s19;d20;s21;s22;d23;s24;d25;s26;s27;s28;s25d28;s30;s23d31;s18d22;s6;s3s34;/rC:;;;;;;;;;;;;;;;;;;;;;;;;;;;;;;;;;;;"	P03951_WT	P03951	WT	CHEMBL3784478;CHEMBL3784478;CHEMBL3395462;CHEMBL3395462	PMID:25592713	2015.0	PMID:27073051;PMID:27073051;PMID:25592713;PMID:25592713	2016;2016;2015;2015	0	0	0	1	0		=	8.140; 7.890; 8.080; 5.970	7.52	0.9	0.519	4.0	7.985	0.125	3VM	4wxi
ABZSPJVXTTUFAA_on_Q92769_WT	High	ChEMBL30	CHEMBL235842	CC(=O)Nc1ccc(C(=O)Nc2c(N)ccc(-c3cccs3)c2)cc1	ABZSPJVXTTUFAA	ABZSPJVXTTUFAA-UHFFFAOYSA-N	InChI=1S/C19H17N3O2S/c1-12(23)21-15-7-4-13(5-8-15)19(24)22-17-11-14(6-9-16(17)20)18-3-2-10-25-18/h2-11H,20H2,1H3,(H,21,23)(H,22,24)	"AuxInfo=1/1/N:1,20,19,7,24,16,6,25,15,21,23,2,8,17,5,13,12,18,9,14,4,11,3,10,22/E:(4,5)(7,8)/rA:25CCONCCCCCONCCNCCCCCCCSCCC/rB:s1;d2;s2;s4;d5;s6;d7;s8;d9;s9;s11;d12;s13;s13;d15;s16;s17;d18;s19;d20;s18s21;s12d17;s8;s5d24;/rC:;;;;;;;;;;;;;;;;;;;;;;;;;"	Q92769_WT	Q92769	WT	CHEMBL3830979;CHEMBL3828962;CHEMBL4256036	PMID:17941625	2007.0	PMID:27377864;PMID:27377864;PMID:29541372	2016;2016;2018	0;1;1	0	0	1;0;0	0		=	8.820; 7.890; 7.160	7.957	0.679	0.48	3.0	7.89	0.73	20Y	4ly1
ACDVIHRBYWUYPZ_on_P08581_WT	High	ChEMBL30	CHEMBL2029678	COCCOc1cnc2ccc(C(C)n3nnc4c3c(=O)n(-c3cc(C)ns3)cc4)cc2c1	ACDVIHRBYWUYPZ	ACDVIHRBYWUYPZ-UHFFFAOYSA-N	InChI=1S/C23H22N6O3S/c1-14-10-21(33-26-14)28-7-6-20-22(23(28)30)29(27-25-20)15(2)16-4-5-19-17(11-16)12-18(13-24-19)32-9-8-31-3/h4-7,10-13,15H,8-9H2,1-3H3	"AuxInfo=1/0/N:26,14,1,11,10,30,29,3,4,24,31,33,7,25,13,12,32,6,9,18,23,19,20,8,17,27,16,22,15,21,2,5,28/rA:33COCCOCCNCCCCCCNNNCCCONCCCCNSCCCCC/rB:s1;s2;s3;s4;s5;d6;s7;d8;s9;d10;s11;s12;s13;s13;s15;d16;s17;s15d18;s19;d20;s20;s22;d23;s24;s25;d25;s23s27;s22;s18d29;d12;s9s31;s6d32;/rC:;;;;;;;;;;;;;;;;;;;;;;;;;;;;;;;;;"	P08581_WT	P08581	WT	CHEMBL3788752;CHEMBL3788750	PMID:22595176	2012.0	PMID:26812066	2016	1	0	0	0	0		=	8.700; 9.220	8.96	0.26	0.26	2.0	8.96	0.26	0JL	4dei
ACEFOQMQINFMRW_on_P00734_WT	Medium	ChEMBL30	CHEMBL220050	CC(C(=O)N1CCOCC1)N1CCC(NS(=O)(=O)C=Cc2ccc(Cl)s2)C1=O	ACEFOQMQINFMRW	ACEFOQMQINFMRW-UHFFFAOYSA-N	InChI=1S/C17H22ClN3O5S2/c1-12(16(22)20-7-9-26-10-8-20)21-6-4-14(17(21)23)19-28(24,25)11-5-13-2-3-15(18)27-13/h2-3,5,11-12,14,19H,4,6-10H2,1H3	"AuxInfo=1/0/N:1,22,23,13,20,12,6,10,7,9,19,2,21,14,24,3,27,25,15,5,11,4,28,17,18,8,26,16/E:(7,8)(9,10)(24,25)/CRV:28.6/rA:28CCCONCCOCCNCCCNSOOCCCCCCClSCO/rB:s1;s2;d3;s3;s5;s6;s7;s8;s5s9;s2;s11;s12;s13;s14;s15;d16;d16;s16;w?19;s20;d21;s22;d23;s24;s21s24;s11s14;d27;/rC:;;;;;;;;;;;;;;;;;;;;;;;;;;;;"	P00734_WT	P00734	WT	CHEMBL886139	PMID:17336062	2007.0	PMID:17420122	2007	0	0	0	1	0		=	6.430	6.43	0.0	0.0	1.0	6.43	0.0	895	2jh5
ACEFOQMQINFMRW_on_P00742_WT	Medium	ChEMBL30	CHEMBL220050	CC(C(=O)N1CCOCC1)N1CCC(NS(=O)(=O)C=Cc2ccc(Cl)s2)C1=O	ACEFOQMQINFMRW	ACEFOQMQINFMRW-UHFFFAOYSA-N	InChI=1S/C17H22ClN3O5S2/c1-12(16(22)20-7-9-26-10-8-20)21-6-4-14(17(21)23)19-28(24,25)11-5-13-2-3-15(18)27-13/h2-3,5,11-12,14,19H,4,6-10H2,1H3	"AuxInfo=1/0/N:1,22,23,13,20,12,6,10,7,9,19,2,21,14,24,3,27,25,15,5,11,4,28,17,18,8,26,16/E:(7,8)(9,10)(24,25)/CRV:28.6/rA:28CCCONCCOCCNCCCNSOOCCCCCCClSCO/rB:s1;s2;d3;s3;s5;s6;s7;s8;s5s9;s2;s11;s12;s13;s14;s15;d16;d16;s16;w?19;s20;d21;s22;d23;s24;s21s24;s11s14;d27;/rC:;;;;;;;;;;;;;;;;;;;;;;;;;;;;"	P00742_WT	P00742	WT	CHEMBL1686577	PMID:17338508	2007.0	PMID:21349710	2011	0	0	0	1	0		=	8.400	8.4	0.0	0.0	1.0	8.4	0.0	895	2uwl
ACFIXJIJDZMPPO_on_O89049_WT	High	ExCAPE-DB	24867518	NC(=O)C1=CN(C2OC(COP(=O)(O)OP(=O)(O)OCC3OC(n4cnc5c4ncnc5N)C(OP(=O)(O)O)C3O)C(O)C2O)C=CC1	ACFIXJIJDZMPPO	ACFIXJIJDZMPPO-UHFFFAOYSA-N	InChI=1S/C21H30N7O17P3/c22-17-12-19(25-7-24-17)28(8-26-12)21-16(44-46(33,34)35)14(30)11(43-21)6-41-48(38,39)45-47(36,37)40-5-10-13(29)15(31)20(42-10)27-3-1-2-9(4-27)18(23)32/h1,3-4,7-8,10-11,13-16,20-21,29-31H,2,5-6H2,(H2,23,32)(H,36,37)(H,38,39)(H2,22,24,25)(H2,33,34,35)	"AuxInfo=1/1/N:47,48,46,5,10,20,30,25,4,9,21,27,42,40,44,34,32,2,28,7,23,33,1,31,29,26,6,24,43,41,45,3,37,38,39,13,14,17,18,11,19,8,22,35,15,36,12,16/E:(33,34,35)(36,37)(38,39)/rA:48NCOCCNCOCCOPOOOPOOOCCOCNCNCCNCNCNCOPOOOCOCOCOCCC/rB:s1;d2;s2;w?4;s5;s6;s7;s8;s9;s10;s11;d12;s12;s12;s15;d16;s16;s16;s19;s20;s21;s22;s23;s24;d25;s26;s24d27;s28;d29;s30;s27d31;s32;s23;s34;s35;d36;s36;s36;s21s34;s40;s9;s…	O89049_WT	O89049	WT	PubChemAID:588453	PubChemAID:588453	2011.0	PubChemAID:588453	2011	0	0	0	0	1		=	5.224	5.224	0.0	0.0	1.0	5.224	0.0	NDP	1h6v
ACGBFWCBVIXTPZ_on_P53779_WT	High	ChEMBL30;ChEMBL30;ExCAPE-DB	CHEMBL202676;CHEMBL203631;10364826	COC1CCC(C(=O)Nc2nccc(-c3cc(Nc4ccc(F)cc4)ncc3)c2)CC1	ACGBFWCBVIXTPZ	ACGBFWCBVIXTPZ-UHFFFAOYSA-N	InChI=1S/C24H25FN4O2/c1-31-21-8-2-16(3-9-21)24(30)29-23-15-18(11-13-27-23)17-10-12-26-22(14-17)28-20-6-4-19(25)5-7-20/h4-7,10-16,21H,2-3,8-9H2,1H3,(H,26,28)(H,27,29,30)	"AuxInfo=1/1/N:1,5,30,21,24,20,25,4,31,28,13,27,12,16,29,6,15,14,22,19,3,17,10,7,23,26,11,18,9,8,2/E:(2,3)(4,5)(6,7)(8,9)/rA:31COCCCCCONCNCCCCCCNCCCCFCCNCCCCC/rB:s1;s2;s3;s4;s5;s6;d7;s7;s9;d10;s11;d12;s13;s14;d15;s16;s17;s18;d19;s20;d21;s22;s22;s19d24;d17;s26;s15d27;s10d14;s6;s3s30;/rC:;;;;;;;;;;;;;;;;;;;;;;;;;;;;;;;"	P53779_WT	P53779	WT	CHEMBL862176;CHEMBL862176;PubChemAID:262026	PMID:16337120	2006.0	PMID:16337120;PMID:16337120;PubChemAID:262026	2006;2006;2010	1;1;0	0	0	0	0;0;1		=	7.820; 6.630; 7.824	7.425	0.562	0.397	3.0	7.82	0.004	JNK	2exc
ACHJMDNIBGAZJH_on_P29476_WT	High	ExCAPE-DB	72725794	N=C(Nc1cccc(-c2cccc(NC(=N)c3cccs3)c2)c1)c1cccs1	ACHJMDNIBGAZJH	ACHJMDNIBGAZJH-UHFFFAOYSA-N	InChI=1S/C22H18N4S2/c23-21(19-9-3-11-27-19)25-17-7-1-5-15(13-17)16-6-2-8-18(14-16)26-22(24)20-10-4-12-28-20/h1-14H,(H2,23,25)(H2,24,26)	"AuxInfo=1/1/N:6,11,26,19,7,10,5,12,25,18,27,20,23,22,8,9,4,13,24,17,2,15,1,16,3,14,28,21/E:(1,2)(3,4)(5,6)(7,8)(9,10)(11,12)(13,14)(15,16)(17,18)(19,20)(21,22)(23,24)(25,26)(27,28)/gE:(1,2)/rA:28NCNCCCCCCCCCCNCNCCCCSCCCCCCS/rB:d1;s2;s3;d4;s5;d6;s7;s8;d9;s10;d11;s12;s13;s14;d15;s15;d17;s18;d19;s17s20;s9d13;s4d8;s2;d24;s25;d26;s24s27;/rC:;;;;;;;;;;;;;;;;;;;;;;;;;;;;"	P29476_WT	P29476	WT	PubChemAID:1074905	PMID:24447275	2014.0	PubChemAID:1074905	2014	0	0	0	0	1		=	6.104	6.104	0.0	0.0	1.0	6.104	0.0	H38	4kch
ACKRFKIRNILEQJ_on_P00749_WT	Medium	ChEMBL30	CHEMBL561413	N=C(N)c1cc2c(cc1)cc(C#Cc1cc3c(cc1)CNCC3)cc2	ACKRFKIRNILEQJ	ACKRFKIRNILEQJ-UHFFFAOYSA-N	InChI=1S/C22H19N3/c23-22(24)20-8-7-17-11-15(3-5-18(17)13-20)1-2-16-4-6-21-14-25-10-9-19(21)12-16/h3-8,11-13,25H,9-10,14H2,(H3,23,24)	"AuxInfo=1/1/N:12,13,24,19,25,18,8,9,23,22,10,15,5,20,11,14,7,6,16,4,17,2,1,3,21/E:(23,24)/rA:25NCNCCCCCCCCCCCCCCCCCNCCCC/rB:d1;s2;s2;d4;s5;d6;s7;s4d8;s7;d10;s11;t12;s13;d14;s15;d16;s17;s14d18;s17;s20;s21;s16s22;s11;s6d24;/rC:;;;;;;;;;;;;;;;;;;;;;;;;;"	P00749_WT	P00749	WT	CHEMBL1026932	PMID:19385614	2009.0	PMID:19385614	2009	0	0	0	1	0		=	7.200	7.2	0.0	0.0	1.0	7.2	0.0	7UP	4fue
ACLUEOOMMLAETN_on_P00489_WT	High	ChEMBL30	CHEMBL1232255	[N-]=[N+]=NCC(=O)NC1OC(CO)C(O)C(O)C1O	ACLUEOOMMLAETN	ACLUEOOMMLAETN-UHFFFAOYSA-N	InChI=1S/C8H14N4O6/c9-12-10-1-4(14)11-8-7(17)6(16)5(15)3(2-13)18-8/h3,5-8,13,15-17H,1-2H2,(H,11,14)	"AuxInfo=1/1/N:4,11,10,5,13,15,17,8,1,3,7,2,12,6,14,16,18,9/CRV:12.5/rA:18N-N+NCCONCOCCOCOCOCO/rB:d1;d2;s3;s4;d5;s5;s7;s8;s9;s10;s11;s10;s13;s13;s15;s8s15;s17;/rC:;;;;;;;;;;;;;;;;;;"	P00489_WT	P00489	WT	CHEMBL1949456	PMID:22325154	2012.0	PMID:22325154	2012	0	0	0	1	0		=	4.310	4.31	0.0	0.0	1.0	4.31	0.0	DL6	2ffr
ACMIJDVJWLMBCX_on_P0AES6_WT	Low	ChEMBL30	CHEMBL4165664	CNc1cc(F)cc2c1[nH]c1c2c(N2CC3CCNC3C2)nc(Oc2cnc(C)nc2)n1	ACMIJDVJWLMBCX	ACMIJDVJWLMBCX-UHFFFAOYSA-N	InChI=1S/C22H23FN8O/c1-11-26-7-14(8-27-11)32-22-29-20-18(15-5-13(23)6-16(24-2)19(15)28-20)21(30-22)31-9-12-3-4-25-17(12)10-31/h5-8,12,17,24-25H,3-4,9-10H2,1-2H3,(H,28,29,30)	"AuxInfo=1/1/N:29,1,17,18,7,4,26,31,15,21,28,16,5,25,8,3,20,12,9,11,13,23,6,2,19,27,30,10,32,22,14,24/E:(7,8)(26,27)/rA:32CNCCCFCCCNCCCNCCCCNCCNCOCCNCCNCN/rB:s1;s2;d3;s4;s5;d5;s7;s3d8;s9;s10;s8d11;s12;s13;s14;s15;s16;s17;s18;s16s19;s14s20;d13;s22;s23;s24;d25;s26;d27;s28;s28;s25d30;s11d23;/rC:;;;;;;;;;;;;;;;;;;;;;;;;;;;;;;;;"	P0AES6_WT	P0AES6	WT	CHEMBL4155119	PMID:29778894	2018.0	PMID:29778894	2018	0	0	0	1	0		>	10.301	10.301	0.0	0.0	1.0	10.301	0.0	DOO	4kfg
ACPOUJIDANTYHO_on_O15530_WT	High	Christmann2016	Christmann2016.compound.90	O=C1c2c(cccc2)-c2c3c1cccc3n[nH]2	ACPOUJIDANTYHO	ACPOUJIDANTYHO-UHFFFAOYSA-N	InChI=1S/C14H8N2O/c17-14-9-5-2-1-4-8(9)13-12-10(14)6-3-7-11(12)15-16-13/h1-7H,(H,15,16)	"AuxInfo=1/1/N:6,7,13,5,8,12,14,4,3,11,15,10,9,2,16,17,1/rA:17OCCCCCCCCCCCCCCNN/rB:d1;s2;d3;s4;d5;s6;s3d7;s4;d9;s2s10;d11;s12;d13;s10s14;d15;s9s16;/rC:;;;;;;;;;;;;;;;;;"	O15530_WT	O15530	WT	Christmann2016.assay	DOI:10.1038/nchembio.530	2011.0	DOI:10.1038/nchembio.530	2011	0	0	0	1	0		=	6.200	6.2	0.0	0.0	1.0	6.2	0.0	537	5lvl
ACPOUJIDANTYHO_on_P33981_WT	High	ChEMBL30;ChEMBL30;ChEMBL30;Christmann2016;ChEMBL30	CHEMBL1725279;CHEMBL1725279;CHEMBL7064;Christmann2016.compound.90;CHEMBL1725279	O=C1c2c(cccc2)-c2c3c1cccc3n[nH]2	ACPOUJIDANTYHO	ACPOUJIDANTYHO-UHFFFAOYSA-N	InChI=1S/C14H8N2O/c17-14-9-5-2-1-4-8(9)13-12-10(14)6-3-7-11(12)15-16-13/h1-7H,(H,15,16)	"AuxInfo=1/1/N:6,7,13,5,8,12,14,4,3,11,15,10,9,2,16,17,1/rA:17OCCCCCCCCCCCCCCNN/rB:d1;s2;d3;s4;d5;s6;s3d7;s4;d9;s2s10;d11;s12;d13;s10s14;d15;s9s16;/rC:;;;;;;;;;;;;;;;;;"	P33981_WT	P33981	WT	CHEMBL2383389;CHEMBL3370373;CHEMBL4349557;Christmann2016.assay;CHEMBL860776	DOI:10.1038/nbt1068	2005.0	PMID:23634759;PMID:25043312;PMID:31121430;DOI:10.1038/nbt1068;PMID:15711537	2013;2014;2019;2005;2005	1;1;1;0;0	0	0;0;0;1;1	0	0		=	7.010; 5.600; 7.010; 7.009; 7.010	6.728	0.564	0.282	5.0	7.01	0.0	537	2zmd
ACPOUJIDANTYHO_on_P45983_WT	High	ChEMBL30;ChEMBL30;ChEMBL30;Merget2017;Christmann2016;Christmann2016;Christmann2016;ChEMBL30	CHEMBL7064;CHEMBL1725279;CHEMBL1725279;Merget2017.compound.1660;Christmann2016.compound.90;Christmann2016.compound.90;Christmann2016.compound.90;CHEMBL1725279	O=C1c2c(cccc2)-c2c3c1cccc3n[nH]2	ACPOUJIDANTYHO	ACPOUJIDANTYHO-UHFFFAOYSA-N	InChI=1S/C14H8N2O/c17-14-9-5-2-1-4-8(9)13-12-10(14)6-3-7-11(12)15-16-13/h1-7H,(H,15,16)	"AuxInfo=1/1/N:6,7,13,5,8,12,14,4,3,11,15,10,9,2,16,17,1/rA:17OCCCCCCCCCCCCCCNN/rB:d1;s2;d3;s4;d5;s6;s3d7;s4;d9;s2s10;d11;s12;d13;s10s14;d15;s9s16;/rC:;;;;;;;;;;;;;;;;;"	P45983_WT	P45983	WT	CHEMBL4326983;CHEMBL860799;CHEMBL939932;Merget2017.assay;Christmann2016.assay;Christmann2016.assay;Christmann2016.assay;CHEMBL3395896	DOI:10.1042%2FBJ20021535	2003.0	PMID:30347329;PMID:15711537;PMID:18313304;DOI:10.1021/ci400709d;DOI:10.1042%2FBJ20021535;DOI:10.1038/nchembio.530;DOI:10.1038/nbt1068;PMID:25415535	2019;2005;2008;2011;2003;2011;2005;2015	0;0;1;0;1;0;0;1	0	1;1;0;0;0;0;1;0	0;0;0;0;0;1;0;0	0;0;0;1;0;0;0;0		=	7.000; 7.000; 6.960; 7.097; 5.237; 6.900; 7.000; 7.400	6.824	0.617	0.233	8.0	7.0	0.069	537	1uki
ACPOUJIDANTYHO_on_P53779_WT	High	ChEMBL30;ChEMBL30;Christmann2016;Merget2017;ChEMBL30;ChEMBL30;ChEMBL30	CHEMBL1725279;CHEMBL1725279;Christmann2016.compound.90;Merget2017.compound.1660;CHEMBL7064;CHEMBL1725279;CHEMBL7064	O=C1c2c(cccc2)-c2c3c1cccc3n[nH]2	ACPOUJIDANTYHO	ACPOUJIDANTYHO-UHFFFAOYSA-N	InChI=1S/C14H8N2O/c17-14-9-5-2-1-4-8(9)13-12-10(14)6-3-7-11(12)15-16-13/h1-7H,(H,15,16)	"AuxInfo=1/1/N:6,7,13,5,8,12,14,4,3,11,15,10,9,2,16,17,1/rA:17OCCCCCCCCCCCCCCNN/rB:d1;s2;d3;s4;d5;s6;s3d7;s4;d9;s2s10;d11;s12;d13;s10s14;d15;s9s16;/rC:;;;;;;;;;;;;;;;;;"	P53779_WT	P53779	WT	CHEMBL3395898;CHEMBL860894;Christmann2016.assay;Merget2017.assay;CHEMBL4326985;CHEMBL2351315;CHEMBL4771351	PMID:15711537	2005.0	PMID:25415535;PMID:15711537;DOI:10.1038/nbt1068;DOI:10.1021/ci400709d;PMID:30347329;PMID:23498914;PMID:32603981	2015;2005;2005;2011;2019;2013;2020	1;0;0;0;0;1;1	0	0;1;1;0;1;0;0	0	0;0;0;1;0;0;0		=	7.050; 7.660; 7.658; 7.823; 7.660; 5.000; 7.050	7.129	0.916	0.374	7.0	7.658	0.165	537	1pmv
ACRSSIRQZLKXJN_on_P00797_WT	Medium	ChEMBL30	CHEMBL1234078	COCCc1ccc(Cl)c(CN(C(=O)C2CNCCC2(O)c2cnc(OCCOc3c(Cl)cc(C)cc3Cl)cc2)C2CC2)c1	ACRSSIRQZLKXJN	ACRSSIRQZLKXJN-UHFFFAOYSA-N	InChI=1S/C33H38Cl3N3O5/c1-21-15-28(35)31(29(36)16-21)44-14-13-43-30-8-4-24(18-38-30)33(41)10-11-37-19-26(33)32(40)39(25-5-6-25)20-23-17-22(9-12-42-2)3-7-27(23)34/h3-4,7-8,15-18,25-26,37,41H,5-6,9-14,19-20H2,1-2H3	"AuxInfo=1/0/N:35,1,6,40,42,43,7,39,4,19,18,3,27,28,33,36,44,23,16,11,34,5,10,22,41,15,8,31,37,25,30,13,20,9,32,38,17,24,12,14,21,2,26,29/E:(5,6)(15,16)(28,29)(35,36)/rA:44COCCCCCCClCCNCOCCNCCCOCCNCOCCOCCClCCCCCClCCCCCC/rB:s1;s2;s3;s4;d5;s6;d7;s8;s8;s10;s11;s12;d13;s13;s15;s16;s17;s18;s15s19;s20;s20;d22;s23;d24;s25;s26;s27;s28;s29;d30;s31;s31;d33;s34;s34;s30d36;s37;s25;s22d39;s12;s41;s41s42;s5d10…	P00797_WT	P00797	WT	CHEMBL1275165;CHEMBL1275166	PMID:20843690	2010.0	PMID:20843690	2010	1	0	0	0	0		=	9.920; 8.420	9.17	0.75	0.75	2.0	9.17	0.75	LPO	3oad
ACRZIJAMHSRKJJ_on_Q9BPX1_WT	High	ChEMBL30	CHEMBL3913249	O=C(c1nc(-c2cccc(O)c2F)ccc1)c1c(O)c(O)c(F)cc1	ACRZIJAMHSRKJJ	ACRZIJAMHSRKJJ-UHFFFAOYSA-N	InChI=1S/C18H11F2NO4/c19-11-8-7-10(17(24)18(11)25)16(23)13-5-2-4-12(21-13)9-3-1-6-14(22)15(9)20/h1-8,22,24-25H	"AuxInfo=1/0/N:8,15,7,14,16,9,25,24,6,17,22,5,3,10,12,2,18,20,23,13,4,11,1,19,21/rA:25OCCNCCCCCCOCFCCCCCOCOCFCC/rB:d1;s2;d3;s4;s5;d6;s7;d8;s9;s10;s6d10;s12;d5;s14;s3d15;s2;d17;s18;s18;s20;d20;s22;s22;s17d24;/rC:;;;;;;;;;;;;;;;;;;;;;;;;;"	Q9BPX1_WT	Q9BPX1	WT	CHEMBL3861918	PMID:27933965	2016.0	PMID:27933965	2016	0	0	0	1	0		=	7.960	7.96	0.0	0.0	1.0	7.96	0.0	6QU	5l7w
ACTNABQUCQIOKX_on_P00533_WT	High	ChEMBL30	CHEMBL4206604	CC(=O)N1CCC(Nc2nc(Nc3ccc(N4CCN(C)CC4)cc3)c3ncn(C(C)C)c3n2)C1	ACTNABQUCQIOKX	ACTNABQUCQIOKX-UHFFFAOYSA-N	InChI=1S/C25H35N9O/c1-17(2)34-16-26-22-23(27-19-5-7-21(8-6-19)32-13-11-31(4)12-14-32)29-25(30-24(22)34)28-20-9-10-33(15-20)18(3)35/h5-8,16-17,20H,9-15H2,1-4H3,(H2,27,28,29,30)	"AuxInfo=1/1/N:31,32,1,21,14,25,15,24,6,5,19,22,18,23,35,28,30,2,13,7,16,26,11,33,9,27,12,8,10,34,20,17,4,29,3/E:(1,2)(5,6)(7,8)(11,12)(13,14)/rA:35CCONCCCNCNCNCCCCNCCNCCCCCCNCNCCCCNC/rB:s1;d2;s2;s4;s5;s6;s7;s8;d9;s10;s11;s12;d13;s14;d15;s16;s17;s18;s19;s20;s20;s17s22;s16;s13d24;d11;s26;d27;s28;s29;s30;s30;s26s29;s9d33;s4s7;/rC:;;;;;;;;;;;;;;;;;;;;;;;;;;;;;;;;;;;"	P00533_WT	P00533	WT	CHEMBL4178356	PMID:28287730	2017.0	PMID:28287730	2017	0	0	0	1	0		=	6.790	6.79	0.0	0.0	1.0	6.79	0.0	8BM	5ugb;5uga
ACWZRVQXLIRSDF_on_P15056_WT	Low	ChEMBL30	CHEMBL3187723	Cn1cnc2c1cc(C(=O)NOCCO)c(Nc1c(F)cc(Br)cc1)c2F	ACWZRVQXLIRSDF	ACWZRVQXLIRSDF-UHFFFAOYSA-N	InChI=1S/C17H15BrF2N4O3/c1-24-8-21-16-13(24)7-10(17(26)23-27-5-4-25)15(14(16)20)22-12-3-2-9(18)6-11(12)19/h2-3,6-8,22,25H,4-5H2,1H3,(H,23,26)	"AuxInfo=1/1/N:1,24,25,14,13,21,7,3,22,8,19,18,6,26,16,5,9,23,20,27,4,17,11,2,15,10,12/rA:27CNCNCCCCCONOCCOCNCCFCCBrCCCF/rB:s1;s2;d3;s4;s2d5;s6;d7;s8;d9;s9;s11;s12;s13;s14;s8;s16;s17;d18;s19;s19;d21;s22;s22;s18d24;s5d16;s26;/rC:;;;;;;;;;;;;;;;;;;;;;;;;;;;"	P15056_WT	P15056	WT	CHEMBL3991637	PMID:29191878	2017.0	PMID:29191878	2017	0	0	1	0	0		<	4.523	4.523	0.0	0.0	1.0	4.523	0.0	QO7	7m0u
ACWZRVQXLIRSDF_on_Q02750_WT	High	ChEMBL30;Klaeger2017	CHEMBL3187723;Klaeger2017.compound.41	Cn1cnc2c1cc(C(=O)NOCCO)c(Nc1c(F)cc(Br)cc1)c2F	ACWZRVQXLIRSDF	ACWZRVQXLIRSDF-UHFFFAOYSA-N	InChI=1S/C17H15BrF2N4O3/c1-24-8-21-16-13(24)7-10(17(26)23-27-5-4-25)15(14(16)20)22-12-3-2-9(18)6-11(12)19/h2-3,6-8,22,25H,4-5H2,1H3,(H,23,26)	"AuxInfo=1/1/N:1,24,25,14,13,21,7,3,22,8,19,18,6,26,16,5,9,23,20,27,4,17,11,2,15,10,12/rA:27CNCNCCCCCONOCCOCNCCFCCBrCCCF/rB:s1;s2;d3;s4;s2d5;s6;d7;s8;d9;s9;s11;s12;s13;s14;s8;s16;s17;d18;s19;s19;d21;s22;s22;s18d24;s5d16;s26;/rC:;;;;;;;;;;;;;;;;;;;;;;;;;;;"	Q02750_WT	Q02750	WT	CHEMBL3991751;Klaeger2017.assay	DOI:10.1126/science.aan4368	2017.0	PMID:29191878;DOI:10.1126/science.aan4368	2017	0	0	1;0	0	0;1		=	7.350; 7.347	7.348	0.001	0.001	2.0	7.348	0.001	QO7	7m0u
ACZYSEPOODWZET_on_O60885_WT	Low	ChEMBL30	CHEMBL4093233	CNc1c(Cl)c(=O)n(C)nc1	ACZYSEPOODWZET	ACZYSEPOODWZET-UHFFFAOYSA-N	InChI=1S/C6H8ClN3O/c1-8-4-3-9-10(2)6(11)5(4)7/h3,8H,1-2H3	"AuxInfo=1/0/N:1,9,11,3,4,6,5,2,10,8,7/rA:11CNCCClCONCNC/rB:s1;s2;d3;s4;s4;d6;s6;s8;s8;s3d10;/rC:;;;;;;;;;;;"	O60885_WT	O60885	WT	CHEMBL4003553;CHEMBL4615387	PMID:28002667	2017.0	PMID:28002667;PMID:32410449	2017;2020	1	0	0	0	0		=	3.900; 3.900	3.9	0.0	0.0	2.0	3.9	0.0	82I	5mli
ACZYSEPOODWZET_on_Q92831_WT	High	ChEMBL30	CHEMBL4093233	CNc1c(Cl)c(=O)n(C)nc1	ACZYSEPOODWZET	ACZYSEPOODWZET-UHFFFAOYSA-N	InChI=1S/C6H8ClN3O/c1-8-4-3-9-10(2)6(11)5(4)7/h3,8H,1-2H3	"AuxInfo=1/0/N:1,9,11,3,4,6,5,2,10,8,7/rA:11CNCCClCONCNC/rB:s1;s2;d3;s4;s4;d6;s6;s8;s8;s3d10;/rC:;;;;;;;;;;;"	Q92831_WT	Q92831	WT	CHEMBL4615386	PMID:28002667	2017.0	PMID:32410449	2020	1	0	0	0	0		=	4.700; 4.700	4.7	0.0	0.0	2.0	4.7	0.0	82I	5mkx
ACZYSEPOODWZET_on_Q9H8M2_WT	High	ChEMBL30	CHEMBL4093233	CNc1c(Cl)c(=O)n(C)nc1	ACZYSEPOODWZET	ACZYSEPOODWZET-UHFFFAOYSA-N	InChI=1S/C6H8ClN3O/c1-8-4-3-9-10(2)6(11)5(4)7/h3,8H,1-2H3	"AuxInfo=1/0/N:1,9,11,3,4,6,5,2,10,8,7/rA:11CNCCClCONCNC/rB:s1;s2;d3;s4;s4;d6;s6;s8;s8;s3d10;/rC:;;;;;;;;;;;"	Q9H8M2_WT	Q9H8M2	WT	CHEMBL4615385	PMID:32410449	2020.0	PMID:32410449	2020	1	0	0	0	0		=	4.600	4.6	0.0	0.0	1.0	4.6	0.0	82I	6yqw
ADEBPBSSDYVVLD_on_P04058_WT	High	ChEMBL30	CHEMBL107316;CHEMBL502;CHEMBL502;CHEMBL502;CHEMBL108726;CHEMBL108726;CHEMBL107316;CHEMBL107316;CHEMBL108726;CHEMBL502;CHEMBL107316;CHEMBL108726	COc1cc2c(cc1OC)C(=O)C(CC1CCN(Cc3ccccc3)CC1)C2	ADEBPBSSDYVVLD	ADEBPBSSDYVVLD-UHFFFAOYSA-N	InChI=1S/C24H29NO3/c1-27-22-14-19-13-20(24(26)21(19)15-23(22)28-2)12-17-8-10-25(11-9-17)16-18-6-4-3-5-7-18/h3-7,14-15,17,20H,8-13,16H2,1-2H3	"AuxInfo=1/0/N:1,10,23,22,24,21,25,16,27,17,26,14,28,4,7,19,15,20,5,13,6,3,8,11,18,12,2,9/E:(4,5)(6,7)(8,9)(10,11)/rA:28COCCCCCCOCCOCCCCCNCCCCCCCCCC/rB:s1;s2;d3;s4;d5;s6;s3d7;s8;s9;s6;d11;s11;s13;s14;s15;s16;s17;s18;s19;d20;s21;d22;s23;s20d24;s18;s15s26;s5s13;/rC:;;;;;;;;;;;;;;;;;;;;;;;;;;;;"	P04058_WT	P04058	WT	CHEMBL636511;CHEMBL4155444;CHEMBL637616;CHEMBL1002723;CHEMBL636513;CHEMBL636512;CHEMBL636512;CHEMBL636508;CHEMBL636508;CHEMBL644923;CHEMBL636513;CHEMBL636511	PMID:8893840	1996.0	PMID:8893840;PMID:29857276;PMID:9871563;PMID:18479118;PMID:8893840;PMID:8893840;PMID:8893840;PMID:15139762;PMID:15139762;PMID:10052979;PMID:8893840;PMID:8893840	1996;2018;1998;2008;1996;1996;1996;2004;2004;1999;1996;1996	0;1;1;1;0;0;0;0;0;1;0;0	0	0	1;0;0;0;1;1;1;1;1;0;1;1	0		=	8.020; 7.640; 7.920; 8.240; 7.420; 7.760; 8.470; 8.480; 7.760; 7.320; 8.170; 8.020	7.935	0.358	0.108	12.0	7.97	0.24	E20	1eve
ADEBPBSSDYVVLD_on_P22303_WT	High	ChEMBL30	CHEMBL502	COc1cc2c(cc1OC)C(=O)C(CC1CCN(Cc3ccccc3)CC1)C2	ADEBPBSSDYVVLD	ADEBPBSSDYVVLD-UHFFFAOYSA-N	InChI=1S/C24H29NO3/c1-27-22-14-19-13-20(24(26)21(19)15-23(22)28-2)12-17-8-10-25(11-9-17)16-18-6-4-3-5-7-18/h3-7,14-15,17,20H,8-13,16H2,1-2H3	"AuxInfo=1/0/N:1,10,23,22,24,21,25,16,27,17,26,14,28,4,7,19,15,20,5,13,6,3,8,11,18,12,2,9/E:(4,5)(6,7)(8,9)(10,11)/rA:28COCCCCCCOCCOCCCCCNCCCCCCCCCC/rB:s1;s2;d3;s4;d5;s6;s3d7;s8;s9;s6;d11;s11;s13;s14;s15;s16;s17;s18;s19;d20;s21;d22;s23;s20d24;s18;s15s26;s5s13;/rC:;;;;;;;;;;;;;;;;;;;;;;;;;;;;"	P22303_WT	P22303	WT	CHEMBL3869393;CHEMBL4729213;CHEMBL4704869;CHEMBL4707543;CHEMBL4768259;CHEMBL4700585;CHEMBL4769734;CHEMBL4688568;CHEMBL1769750;CHEMBL1119101;CHEMBL4362801;CHEMBL4616017;CHEMBL4147546;CHEMBL4034179;CHEMBL4334660;CHEMBL4433401;CHEMBL4274274;CHEMBL4193447;CHEMBL4048085;CHEMBL4273352;CHEMBL4233921;CHEMBL4193313;CHEMBL4616019;CHEMBL4022474;CHEMBL4400974;CHEMBL4376479;CHEMBL4350090;CHEMBL4262789;CHEMBL4…	DOI:10.1016/S0960-894X(00)80545-4	1992.0	PMID:27780618;PMID:32787143;PMID:33137375;PMID:31865014;PMID:32088494;PMID:30795991;PMID:32388114;PMID:33340937;PMID:21429752;PMID:20575555;PMID:31419776;PMID:32435398;PMID:29407958;PMID:28388521;PMID:31304000;PMID:30784883;PMID:30096650;PMID:28800459;PMID:29033232;PMID:30031971;PMID:30017317;PMID:28797883;PMID:32435398;PMID:28552337;PMID:30685536;PMID:31669851;PMID:31288978;PMID:30108857;PMID:31…	2017;2020;2020;2020;2020;2019;2020;2021;2011;2010;2019;2020;2018;2017;2019;2019;2018;2017;2017;2018;2018;2017;2020;2017;2019;2020;2019;2017;2019;2017;2008;2008;2020;2020;2020;2021;2020;2020;2017;2016;2016;2017;2017;2021;2021;2021;2013;2011;2013;2011;2011;1992;2014;2014;2014;2015	1;1;1;1;1;1;1;1;1;1;1;1;1;1;1;1;0;1;1;1;1;1;0;1;1;1;1;1;1;1;1;1;1;1;1;1;1;1;1;1;0;1;1;1;1;1;1;1;0;1;1;1;1;1;1;1	0	0	0;0;0;0;0;0;0;0;0;0;0;0;0;0;0;0;1;0;0;0;0;0;1;0;0;0;0;0;0;0;0;0;0;0;0;0;0;0;0;0;1;0;0;0;0;0;0;0;1;0;0;0;0;0;0;0	0		=	7.050; 5.150; 7.750; 7.960; 7.850; 6.830; 5.660; 8.300; 7.500; 8.090; 7.920; 7.790; 7.390; 7.420; 8.210; 7.480; 7.420; 6.800; 7.720; 7.660; 8.160; 7.500; 7.900; 6.920; 8.000; 8.250; 7.400; 7.610; 7.230; 7.690; 7.940; 7.640; 8.220; 5.120; 7.520; 7.580; 8.050; 7.380; 7.300; 6.920; 8.000; 7.450; 7.520; 8.150; 7.320; 7.500; 8.700; 5.380; 8.140; 7.640; 5.380; 8.630; 7.700; 7.210; 8.100; 7.820	7.481	0.787	0.106	56.0	7.625	0.32	E20	4ey7;7e3h;6o4w
ADFLVKAWSSGDBU_on_P22102_WT	High	ExCAPE-DB;ChEMBL30;ChEMBL30;ChEMBL30	46179980;CHEMBL590740;CHEMBL590740;CHEMBL590740	Nc1nc2c(cc(CCCCc3ccc(C(=O)NC(CCC(=O)O)C(=O)O)s3)[nH]2)c(O)n1	ADFLVKAWSSGDBU	ADFLVKAWSSGDBU-UHFFFAOYSA-N	InChI=1S/C20H23N5O6S/c21-20-24-16-12(17(28)25-20)9-10(22-16)3-1-2-4-11-5-7-14(32-11)18(29)23-13(19(30)31)6-8-15(26)27/h5,7,9,13H,1-4,6,8H2,(H,23,29)(H,26,27)(H,30,31)(H4,21,22,24,25,28)	"AuxInfo=1/1/N:9,10,8,11,13,20,14,21,6,7,12,5,19,15,22,4,30,16,25,2,1,29,18,3,32,23,24,31,17,26,27,28/E:(26,27)(30,31)/rA:32NCNCCCCCCCCCCCCCONCCCCOOCOOSNCON/rB:s1;d2;s3;d4;s5;d6;s7;s8;s9;s10;s11;d12;s13;d14;s15;d16;s16;s18;s19;s20;s21;d22;s22;s19;d25;s25;s12s15;s4s7;s5;s30;s2d30;/rC:;;;;;;;;;;;;;;;;;;;;;;;;;;;;;;;;"	P22102_WT	P22102	WT	PubChemAID:695101;CHEMBL1067650;CHEMBL3412862;CHEMBL2161359	PMID:20085328	2010.0	PubChemAID:695101;PMID:20085328;PMID:25602637;PMID:22243528	2013;2010;2015;2012	0;1;1;1	0	0	0	1;0;0;0		=	8.461; 6.200; 8.500; 8.460	7.905	0.985	0.568	4.0	8.46	0.02	G71	4zyv
ADFOLUXMYYCTRR_on_P02766_WT	High	ChEMBL30	CHEMBL1976696	COc1c(O)ccc(CC(C)C(C)Cc2cc(OC)c(O)cc2)c1	ADFOLUXMYYCTRR	ADFOLUXMYYCTRR-UHFFFAOYSA-N	InChI=1S/C20H26O4/c1-13(9-15-5-7-17(21)19(11-15)23-3)14(2)10-16-6-8-18(22)20(12-16)24-4/h5-8,11-14,21-22H,9-10H2,1-4H3	"AuxInfo=1/0/N:11,13,1,19,7,23,6,22,9,14,24,16,10,12,8,15,4,20,3,17,5,21,2,18/E:(1,2)(3,4)(5,6)(7,8)(9,10)(11,12)(13,14)(15,16)(17,18)(19,20)(21,22)(23,24)/rA:24COCCOCCCCCCCCCCCCOCCOCCC/rB:s1;s2;d3;s4;s4;d6;s7;s8;s9;s10;s10;s12;s12;s14;d15;s16;s17;s18;d17;s20;s20;s15d22;s3d8;/rC:;;;;;;;;;;;;;;;;;;;;;;;;"	P02766_WT	P02766	WT	CHEMBL3377077	PMID:25314129	2014.0	PMID:25314129	2014	0	1	0	0	0		=	5.200	5.2	0.0	0.0	1.0	5.2	0.0	PWK	4pwk
ADGGYDAFIHSYFI_on_P48736_WT	High	ChEMBL30	CHEMBL4084907	Nc1ncc(-c2nc(N3CCOCC3)nc(N3CCOCC3)n2)c(C(F)(F)F)c1	ADGGYDAFIHSYFI	ADGGYDAFIHSYFI-UHFFFAOYSA-N	InChI=1S/C17H20F3N7O2/c18-17(19,20)12-9-13(21)22-10-11(12)14-23-15(26-1-5-28-6-2-26)25-16(24-14)27-3-7-29-8-4-27/h9-10H,1-8H2,(H2,21,22)	"AuxInfo=1/1/N:10,14,18,22,11,13,19,21,29,4,5,24,2,6,8,16,25,26,27,28,1,3,7,23,15,9,17,12,20/E:(1,2,3,4)(5,6,7,8)(15,16)(18,19,20)(23,24)(26,27)(28,29)/rA:29NCNCCCNCNCCOCCNCNCCOCCNCCFFFC/rB:s1;d2;s3;d4;s5;d6;s7;s8;s9;s10;s11;s12;s9s13;d8;s15;s16;s17;s18;s19;s20;s17s21;s6d16;s5;s24;s25;s25;s25;s2d24;/rC:;;;;;;;;;;;;;;;;;;;;;;;;;;;;;"	P48736_WT	P48736	WT	CHEMBL4019291;CHEMBL4019281	PMID:28829592	2017.0	PMID:28829592	2017	1;0	0	0;1	0	0		=	6.150; 7.600	6.875	0.725	0.725	2.0	6.875	0.725	A3W	5oq4
ADGUVFJYVNRVPX_on_P05091_WT	High	ChEMBL30	CHEMBL4099822	CCCc1c(C)c2c(cc3oc(C)c(C)c3c2)oc1=O	ADGUVFJYVNRVPX	ADGUVFJYVNRVPX-UHFFFAOYSA-N	InChI=1S/C17H18O3/c1-5-6-12-10(3)14-7-13-9(2)11(4)19-15(13)8-16(14)20-17(12)18/h7-8H,5-6H2,1-4H3	"AuxInfo=1/0/N:1,15,6,13,2,3,17,9,14,5,12,4,16,7,10,8,19,20,11,18/rA:20CCCCCCCCCCOCCCCCCOCO/rB:s1;s2;s3;d4;s5;s5;d7;s8;d9;s10;s11;s12;d12;s14;s10s14;s7d16;s8;s4s18;d19;/rC:;;;;;;;;;;;;;;;;;;;;"	P05091_WT	P05091	WT	CHEMBL4009354;CHEMBL4009334	PMID:28219011	2017.0	PMID:28219011	2017	0;1	0	0	1;0	0		=	7.720; 6.960	7.34	0.38	0.38	2.0	7.34	0.38	6ZE	5l13
ADLJEZREHNJMCU_on_P42336_WT	High	ChEMBL30	CHEMBL3753450	CC(=O)Nc1cn2cc(-c3cnc(N)c(OC(C)C(F)(F)F)n3)ccc2n1	ADLJEZREHNJMCU	ADLJEZREHNJMCU-UHFFFAOYSA-N	InChI=1S/C16H15F3N6O2/c1-8(16(17,18)19)27-15-14(20)21-5-11(23-15)10-3-4-13-24-12(22-9(2)26)7-25(13)6-10/h3-8H,1-2H3,(H2,20,21)(H,22,26)	"AuxInfo=1/1/N:18,1,24,25,11,8,6,17,2,9,10,5,26,13,15,19,20,21,22,14,12,4,23,27,7,3,16/E:(17,18,19)/rA:27CCONCCNCCCCNCNCOCCCFFFNCCCN/rB:s1;d2;s2;s4;d5;s6;s7;d8;s9;d10;s11;d12;s13;s13;s15;s16;s17;s17;s19;s19;s19;s10d15;s9;d24;s7s25;s5d26;/rC:;;;;;;;;;;;;;;;;;;;;;;;;;;;"	P42336_WT	P42336	WT	CHEMBL3756403	PMID:26774655	2016.0	PMID:26774655	2016	1	0	0	0	0		=	8.520	8.52	0.0	0.0	1.0	8.52	0.0	5XV	5fi4
ADRNPUSZBRQDBG_on_P9WPP9_WT	High	ChEMBL30	CHEMBL489925	O=C(Nc1ccncc1)C(NS(=O)(=O)c1cccc2nsnc12)c1ccccc1	ADRNPUSZBRQDBG	ADRNPUSZBRQDBG-UHFFFAOYSA-N	InChI=1S/C19H15N5O3S2/c25-19(21-14-9-11-20-12-10-14)17(13-5-2-1-3-6-13)24-29(26,27)16-8-4-7-15-18(16)23-28-22-15/h1-12,17,24H,(H,20,21,25)	"AuxInfo=1/1/N:27,26,28,17,25,29,18,16,5,9,6,8,24,4,19,15,10,23,2,7,3,20,22,11,1,13,14,21,12/E:(2,3)(5,6)(9,10)(11,12)(26,27)/CRV:29.6/rA:29OCNCCCNCCCNSOOCCCCCNSNCCCCCCC/rB:d1;s2;s3;d4;s5;d6;s7;s4d8;s2;s10;s11;d12;d12;s12;d15;s16;d17;s18;d19;s20;s21;s15s19d22;s10;d24;s25;d26;s27;s24d28;/rC:;;;;;;;;;;;;;;;;;;;;;;;;;;;;;"	P9WPP9_WT	P9WPP9	WT	CHEMBL979821;CHEMBL978964	PMID:17846131	2007.0	PMID:17846131	2007	0	0	1	0	0		=	4.630; 5.300	4.965	0.335	0.335	2.0	4.965	0.335	CM6	2cib
ADUCXORFAZLUAN_on_Q14145_WT	High	ChEMBL30	CHEMBL4167472	O=C1c2c(cccc2)C(=O)N1CC1c2ccccc2CCN1C(=O)C1CCCCC1c1n[nH]nn1	ADUCXORFAZLUAN	ADUCXORFAZLUAN-UHFFFAOYSA-N	InChI=1S/C26H26N6O3/c33-24(19-10-4-3-9-18(19)23-27-29-30-28-23)31-14-13-16-7-1-2-8-17(16)22(31)15-32-25(34)20-11-5-6-12-21(20)26(32)35/h1-2,5-8,11-12,18-19,22H,3-4,9-10,13-15H2,(H,27,28,29,30)	"AuxInfo=1/1/N:17,16,28,27,6,7,18,15,29,26,5,8,20,21,12,19,14,30,25,4,3,13,31,23,9,2,32,35,33,34,22,11,24,10,1/E:(5,6)(11,12)(20,21)(25,26)(27,28)(29,30)(34,35)/rA:35OCCCCCCCCONCCCCCCCCCCNCOCCCCCCCNNNN/rB:d1;s2;d3;s4;d5;s6;s3d7;s4;d9;s2s9;s11;s12;s13;d14;s15;d16;s17;s14d18;s19;s20;s13s21;s22;d23;s23;s25;s26;s27;s28;s25s29;s30;d31;s32;s33;s31d34;/rC:;;;;;;;;;;;;;;;;;;;;;;;;;;;;;;;;;;;"	Q14145_WT	Q14145	WT	CHEMBL4138520	PMID:30108745	2017.0	PMID:30108745	2017	1	0	0	0	0		=	5.130	5.13	0.0	0.0	1.0	5.13	0.0	1VW	4l7c
ADVDUOWDPHQFNE_on_I6YFP0_WT	High	ChEMBL30	CHEMBL3614055;CHEMBL3614057	[N-]=[N+]=NC1C(O)C(CNS(=O)(=O)NC(=O)CCCCC2SCC3NC(=O)NC32)OC1n1cnc2c(N)ncnc21	ADVDUOWDPHQFNE	ADVDUOWDPHQFNE-UHFFFAOYSA-N	InChI=1S/C20H28N12O6S2/c21-17-15-18(24-7-23-17)32(8-25-15)19-14(29-31-22)16(34)10(38-19)5-26-40(36,37)30-12(33)4-2-1-3-11-13-9(6-39-11)27-20(35)28-13/h7-11,13-14,16,19,26,34H,1-6H2,(H,30,33)(H2,21,23,24)(H2,27,28,35)	"AuxInfo=1/1/N:18,17,19,16,8,22,38,32,23,7,20,14,28,4,34,5,35,40,30,25,36,1,37,39,33,9,24,27,3,13,2,31,15,6,26,11,12,29,21,10/E:(36,37)/CRV:31.5,40.6/rA:40N-N+NCCOCCNSOONCOCCCCCSCCNCONCOCNCNCCNNCNC/rB:d1;d2;s3;s4;s5;s5;s7;s8;s9;d10;d10;s10;s13;d14;s14;s16;s17;s18;s19;s20;s21;s22;s23;s24;d25;s25;s20s23s27;s7;s4s29;s30;s31;d32;s33;d34;s35;s35;d37;s38;s31s34d39;/rC:;;;;;;;;;;;;;;;;;;;;;;;;;;;;;;;;;;…	I6YFP0_WT	I6YFP0	WT	CHEMBL3615835	PMID:26299766	2015.0	PMID:26299766	2015	0	0	1	0	0		=	9.030; 10.570	9.8	0.77	0.77	2.0	9.8	0.77	44M	4xtw
ADXYEWMDAGIULV_on_P0AEK4_WT	Medium	ChEMBL30	CHEMBL72232	O=C(c1ccc(O)cc1)N1CCc2c(C1)n(Cc1ccc(O)cc1)c1c2cccc1	ADXYEWMDAGIULV	ADXYEWMDAGIULV-UHFFFAOYSA-N	InChI=1S/C25H22N2O3/c28-19-9-5-17(6-10-19)15-27-23-4-2-1-3-21(23)22-13-14-26(16-24(22)27)25(30)18-7-11-20(29)12-8-18/h1-12,28-29H,13-16H2	"AuxInfo=1/0/N:28,29,27,30,19,24,4,9,20,23,5,8,12,11,17,15,18,3,21,6,26,13,25,14,2,10,16,22,7,1/E:(5,6)(7,8)(9,10)(11,12)/rA:30OCCCCCOCCNCCCCCNCCCCCOCCCCCCCC/rB:d1;s2;d3;s4;d5;s6;s6;s3d8;s2;s10;s11;s12;d13;s10s14;s14;s16;s17;d18;s19;d20;s21;s21;s18d23;s16;s13d25;s26;d27;s28;s25d29;/rC:;;;;;;;;;;;;;;;;;;;;;;;;;;;;;;"	P0AEK4_WT	P0AEK4	WT	CHEMBL677572	PMID:11527706	2001.0	PMID:11527706	2001	1	0	0	0	0		=	5.380	5.38	0.0	0.0	1.0	5.38	0.0	826	1i30
ADYDYORVGGQJTJ_on_P29473_WT	High	ChEMBL30	CHEMBL3736587	NCc1cc(OCc2ccc3ccc(N)nc3c2)ccc1	ADYDYORVGGQJTJ	ADYDYORVGGQJTJ-UHFFFAOYSA-N	InChI=1S/C17H17N3O/c18-10-12-2-1-3-15(8-12)21-11-13-4-5-14-6-7-17(19)20-16(14)9-13/h1-9H,10-11,18H2,(H2,19,20)	"AuxInfo=1/1/N:20,21,19,9,10,12,13,4,18,2,7,3,8,11,5,17,14,1,15,16,6/rA:21NCCCCOCCCCCCCCNNCCCCC/rB:s1;s2;d3;s4;s5;s6;s7;d8;s9;d10;s11;d12;s13;s14;d14;s11s16;s8d17;d5;s19;s3d20;/rC:;;;;;;;;;;;;;;;;;;;;;"	P29473_WT	P29473	WT	CHEMBL3738627	PMID:26469213	2015.0	PMID:26469213	2015	0	0	0	1	0		=	4.890	4.89	0.0	0.0	1.0	4.89	0.0	9M9	5adm
ADYDYORVGGQJTJ_on_P29476_WT	High	ChEMBL30	CHEMBL3736587	NCc1cc(OCc2ccc3ccc(N)nc3c2)ccc1	ADYDYORVGGQJTJ	ADYDYORVGGQJTJ-UHFFFAOYSA-N	InChI=1S/C17H17N3O/c18-10-12-2-1-3-15(8-12)21-11-13-4-5-14-6-7-17(19)20-16(14)9-13/h1-9H,10-11,18H2,(H2,19,20)	"AuxInfo=1/1/N:20,21,19,9,10,12,13,4,18,2,7,3,8,11,5,17,14,1,15,16,6/rA:21NCCCCOCCCCCCCCNNCCCCC/rB:s1;s2;d3;s4;s5;s6;s7;d8;s9;d10;s11;d12;s13;s14;d14;s11s16;s8d17;d5;s19;s3d20;/rC:;;;;;;;;;;;;;;;;;;;;;"	P29476_WT	P29476	WT	CHEMBL3738625	PMID:26469213	2015.0	PMID:26469213	2015	0	0	0	1	0		=	6.800	6.8	0.0	0.0	1.0	6.8	0.0	9M9	5ad8
AEANZCXROGPSBY_on_O60885_WT	High	ChEMBL30	CHEMBL4171228	COc1cc2c(cc1-c1c(C)onc1C)[nH]c1c2c(-c2ccnc3ccccc23)nc(C)n1	AEANZCXROGPSBY	AEANZCXROGPSBY-UHFFFAOYSA-N	InChI=1S/C26H21N5O2/c1-13-23(14(2)33-31-13)19-11-21-18(12-22(19)32-4)24-25(28-15(3)29-26(24)30-21)17-9-10-27-20-8-6-5-7-16(17)20/h5-12H,1-4H3,(H,28,29,30)	"AuxInfo=1/1/N:15,11,32,1,27,26,28,25,21,22,7,4,14,10,31,29,20,5,8,24,6,3,9,18,19,17,23,30,33,16,13,2,12/rA:33COCCCCCCCCCONCCNCCCCCCNCCCCCCNCCN/rB:s1;s2;d3;s4;d5;s6;s3d7;s8;d9;s10;s10;s12;s9d13;s14;s6;s16;s5d17;s18;s19;d20;s21;d22;s23;d24;s25;d26;s27;s20s24d28;d19;s30;s31;s17d31;/rC:;;;;;;;;;;;;;;;;;;;;;;;;;;;;;;;;;"	O60885_WT	O60885	WT	CHEMBL4185405;CHEMBL4150992;CHEMBL4185441;CHEMBL4185440;CHEMBL4185439;CHEMBL4185405;CHEMBL4150992	PMID:28463487	2017.0	PMID:28463487;PMID:30015487;PMID:28463487;PMID:28463487;PMID:28463487;PMID:28463487;PMID:30015487	2017;2018;2017;2017;2017;2017;2018	1;1;0;0;0;0;0	0	0;0;1;1;1;0;0	0;0;0;0;0;1;1	0		=	8.140; 7.550; 8.740; 8.700; 8.080; 8.850; 8.090	8.307	0.437	0.178	7.0	8.14	0.56	8FV	5uoo
AECDBHGVIIRMOI_on_P08069_WT	High	ChEMBL30	CHEMBL1614712	Nc1c2c(-c3cccc(OCc4ccccc4)c3)cn(C3CC(CN4CCC4)C3)c2ncn1	AECDBHGVIIRMOI	AECDBHGVIIRMOI-UHFFFAOYSA-N	InChI=1S/C27H29N5O/c28-26-25-24(21-8-4-9-23(14-21)33-17-19-6-2-1-3-7-19)16-32(27(25)30-18-29-26)22-12-20(13-22)15-31-10-5-11-31/h1-4,6-9,14,16,18,20,22H,5,10-13,15,17H2,(H2,28,29,30)	"AuxInfo=1/1/N:15,14,16,7,27,13,17,6,8,26,28,22,29,18,24,19,11,32,12,23,5,21,9,4,3,2,30,1,33,31,25,20,10/E:(2,3)(6,7)(10,11)(12,13)/rA:33NCCCCCCCCOCCCCCCCCCNCCCCNCCCCCNCN/rB:s1;d2;s3;s4;d5;s6;d7;s8;s9;s10;s11;d12;s13;d14;s15;s12d16;s5d9;d4;s19;s20;s21;s22;s23;s24;s25;s26;s25s27;s21s23;s3s20;d30;s31;s2d32;/rC:;;;;;;;;;;;;;;;;;;;;;;;;;;;;;;;;;"	P08069_WT	P08069	WT	CHEMBL3789672;CHEMBL4037091;CHEMBL3789674;CHEMBL3789673;CHEMBL3885749	PMID:26951753	2016.0	PMID:26951753;PMID:28850227;PMID:26951753;PMID:26951753;CHEMBL3885741	2016;2018;2016;2016;	1;1;1;1;0	0	0;0;0;0;1	0	0		=	7.210; 7.220; 7.700; 7.190; 6.530	7.17	0.373	0.186	5.0	7.21	0.02	66A	5hzn
AECPTICWHONWNW_on_P00749_WT	High	ChEMBL30	CHEMBL104937	N=C(N)c1ccc2cc(C(=O)Nc3ccccc3)ccc2c1	AECPTICWHONWNW	AECPTICWHONWNW-UHFFFAOYSA-N	InChI=1S/C18H15N3O/c19-17(20)14-8-6-13-11-15(9-7-12(13)10-14)18(22)21-16-4-2-1-3-5-16/h1-11H,(H3,19,20)(H,21,22)	"AuxInfo=1/1/N:16,15,17,14,18,6,20,5,19,22,8,21,7,4,9,13,2,10,1,3,12,11/E:(2,3)(4,5)(19,20)/rA:22NCNCCCCCCCONCCCCCCCCCC/rB:d1;s2;s2;d4;s5;d6;s7;d8;s9;d10;s10;s12;d13;s14;d15;s16;s13d17;s9;d19;s7s20;s4d21;/rC:;;;;;;;;;;;;;;;;;;;;;;"	P00749_WT	P00749	WT	CHEMBL1947442;CHEMBL1947447;CHEMBL1947442	PMID:14711304	2004.0	PMID:22285569	2012	0;0;1	0	0	1;1;0	0		=	6.200; 5.720; 4.890	5.603	0.541	0.383	3.0	5.72	0.48	675	4fu9;1owe
AEJACXAFHXBVHF_on_P15056_WT	High	ChEMBL30	CHEMBL4212692	CCCS(=O)(=O)Nc1ccc(F)c(-n2cc(-c3cncnc3)c3nc(N(C)C4CCN(CC)CC4)ccc32)c1F	AEJACXAFHXBVHF	AEJACXAFHXBVHF-UHFFFAOYSA-N	InChI=1S/C28H33F2N7O2S/c1-4-14-40(38,39)34-23-7-6-22(29)28(26(23)30)37-17-21(19-15-31-18-32-16-19)27-24(37)8-9-25(33-27)35(3)20-10-12-36(5-2)13-11-20/h6-9,15-18,20,34H,4-5,10-14H2,1-3H3	"AuxInfo=1/0/N:1,33,27,2,32,10,9,37,36,29,35,30,34,3,18,22,15,20,17,28,16,11,8,38,25,39,23,13,12,40,19,21,24,7,26,31,14,5,6,4/E:(10,11)(12,13)(15,16)(31,32)(38,39)/CRV:40.6/rA:40CCCSOONCCCCFCNCCCCNCNCCNCNCCCCNCCCCCCCCF/rB:s1;s2;s3;d4;d4;s4;s7;d8;s9;d10;s11;s11;s13;s14;d15;s16;d17;s18;d19;s20;s17d21;s16;d23;s24;s25;s26;s26;s28;s29;s30;s31;s32;s31;s28s34;d25;s36;s14s23d37;s8d13;s39;/rC:;;;;;;;;;;;;…	P15056_WT	P15056	WT	CHEMBL4359251;CHEMBL4623498;CHEMBL4194765;CHEMBL4194751;CHEMBL4359250	PMID:29461827	2018.0	PMID:32223235;PMID:32340792;PMID:29461827;PMID:29461827;PMID:32223235	2020;2020;2018;2018;2020	0;1;1;1;0	0	1;0;0;0;1	0	0		=	9.430; 9.400; 9.100; 9.300; 9.480	9.342	0.135	0.067	5.0	9.4	0.08	54J	5csx
AEKIJKSVXKWGRJ_on_P19491_WT	High	ChEMBL30;ExCAPE-DB	CHEMBL449296;3496893	NC(Cn1cc(Br)c(=O)[nH]c1=O)C(=O)O	AEKIJKSVXKWGRJ	AEKIJKSVXKWGRJ-UHFFFAOYSA-N	InChI=1S/C7H8BrN3O4/c8-3-1-11(2-4(9)6(13)14)7(15)10-5(3)12/h1,4H,2,9H2,(H,13,14)(H,10,12,15)	"AuxInfo=1/1/N:5,3,6,2,8,13,11,7,1,10,4,9,14,15,12/E:(13,14)/rA:15NCCNCCBrCONCOCOO/rB:s1;s2;s3;s4;d5;s6;s6;d8;s8;s4s10;d11;s2;d13;s13;/rC:;;;;;;;;;;;;;;;"	P19491_WT	P19491	WT	CHEMBL1028968;PubChemAID:391443	PMID:18811139	2008.0	PMID:18811139;PubChemAID:391443	2008;2010	0	0	0	1;0	0;1		=	7.210; 7.215	7.213	0.002	0.002	2.0	7.213	0.002	BWD	1mqh;1my3;1mxu
AEKJCSNKYXWOAQ_on_P00734_WT	High	ChEMBL30	CHEMBL1229851	CC(C)CCC(=O)N1CCCC1C(=O)NCc1ccc(C(=N)N)cc1	AEKJCSNKYXWOAQ	AEKJCSNKYXWOAQ-UHFFFAOYSA-N	InChI=1S/C19H28N4O2/c1-13(2)5-10-17(24)23-11-3-4-16(23)19(25)22-12-14-6-8-15(9-7-14)18(20)21/h6-9,13,16H,3-5,10-12H2,1-2H3,(H3,20,21)(H,22,25)	"AuxInfo=1/1/N:1,3,10,11,4,18,25,19,24,5,9,16,2,17,20,12,6,21,13,22,23,15,8,7,14/E:(1,2)(6,7)(8,9)(20,21)/rA:25CCCCCCONCCCCCONCCCCCCNNCC/rB:s1;s2;s2;s4;s5;d6;s6;s8;s9;s10;s8s11;s12;d13;s13;s15;s16;d17;s18;d19;s20;d21;s21;s20;s17d24;/rC:;;;;;;;;;;;;;;;;;;;;;;;;;"	P00734_WT	P00734	WT	CHEMBL3424914;CHEMBL4479424	PMID:25912673	2015.0	PMID:25912673;PMID:27445170	2015;2016	0	0	0	1	0		=	6.000; 6.000	6.0	0.0	0.0	2.0	6.0	0.0	26U	2ziq
AEKXEKPMZIZYLD_on_Q9Y233_WT	High	ChEMBL30	CHEMBL3622905	Cc1c(Cl)nc(C2CC2)nc1Cl	AEKXEKPMZIZYLD	AEKXEKPMZIZYLD-UHFFFAOYSA-N	InChI=1S/C8H8Cl2N2/c1-4-6(9)11-8(5-2-3-5)12-7(4)10/h5H,2-3H2,1H3	"AuxInfo=1/0/N:1,8,9,2,7,3,11,6,4,12,5,10/E:(2,3)(6,7)(9,10)(11,12)/rA:12CCCClNCCCCNCCl/rB:s1;d2;s3;s3;d5;s6;s7;s7s8;s6;s2d10;s11;/rC:;;;;;;;;;;;;"	Q9Y233_WT	Q9Y233	WT	CHEMBL3626399	PMID:26378882	2015.0	PMID:26378882	2015	0	0	0	1	0		=	5.060	5.06	0.0	0.0	1.0	5.06	0.0	4XS	5c1w
AEMFNILZOJDQLW_on_P11511_WT	High	ChEMBL30	CHEMBL274826	CC12CCC3C(CCC4=CC(=O)CCC43C)C1CCC2=O	AEMFNILZOJDQLW	AEMFNILZOJDQLW-UHFFFAOYSA-N	InChI=1S/C19H26O2/c1-18-9-7-13(20)11-12(18)3-4-14-15-5-6-17(21)19(15,2)10-8-16(14)18/h11,14-16H,3-10H2,1-2H3	"AuxInfo=1/0/N:16,1,8,7,18,19,13,4,14,3,10,9,11,6,17,5,20,15,2,12,21/rA:21CCCCCCCCCCCOCCCCCCCCO/rB:s1;s2;s3;s4;s5;s6;s7;s8;w?9;s10;d11;s11;s13;s5s9s14;s15;s2s6;s17;s18;s2s19;d20;/rC:;;;;;;;;;;;;;;;;;;;;;"	P11511_WT	P11511	WT	CHEMBL3755859;CHEMBL662246	PMID:8035427	1994.0	PMID:26469743;PMID:8035427	2015;1994	0	0	0	1	0		=	7.460; 7.700	7.58	0.12	0.12	2.0	7.58	0.12	ASD	5jkv;5jl6;3eqm;3s79;4kq8;5jl9;5jl7
AENVIUXFIDGFED_on_P56817_WT	High	ChEMBL30	CHEMBL2181984	O=C(OC1CCS(=O)(=O)c2ccc(Br)cc21)C1CC2(CN1)C(=O)Nc1c2cccc1	AENVIUXFIDGFED	AENVIUXFIDGFED-UHFFFAOYSA-N	InChI=1S/C21H19BrN2O5S/c22-12-5-6-18-13(9-12)17(7-8-30(18,27)28)29-19(25)16-10-21(11-23-16)14-3-1-2-4-15(14)24-20(21)26/h1-6,9,16-17,23H,7-8,10-11H2,(H,24,26)	"AuxInfo=1/1/N:28,29,27,30,12,11,5,6,15,18,20,13,16,26,25,17,4,10,2,22,19,14,21,24,1,23,8,9,3,7/E:(27,28)/CRV:30.6/rA:30OCOCCCSOOCCCCBrCCCCCCNCONCCCCCC/rB:d1;s2;s3;s4;s5;s6;d7;d7;s7;d10;s11;d12;s13;s13;s4s10d15;s2;s17;s18;s19;s17s20;s19;d22;s22;s24;s19d25;s26;d27;s28;s25d29;/rC:;;;;;;;;;;;;;;;;;;;;;;;;;;;;;;"	P56817_WT	P56817	WT	CHEMBL2187075	PMID:22468999	2012.0	PMID:22468999	2012	1	0	0	0	0		=	5.400	5.4	0.0	0.0	1.0	5.4	0.0	09E	3udq
AEOFEGDYORZHFE_on_Q9UM73_WT	High	ChEMBL30	CHEMBL2386796	Cc1c(NC(=O)Nc2noc(C(C)(C)C)c2)ccc(-c2cc(NC(=O)c3ccc(CN4CCN(C)CC4)cc3)n[nH]2)c1	AEOFEGDYORZHFE	AEOFEGDYORZHFE-UHFFFAOYSA-N	InChI=1S/C31H38N8O3/c1-20-16-23(10-11-24(20)32-30(41)34-28-18-26(42-37-28)31(2,3)4)25-17-27(36-35-25)33-29(40)22-8-6-21(7-9-22)19-39-14-12-38(5)13-15-39/h6-11,16-18H,12-15,19H2,1-5H3,(H2,32,34,37,41)(H2,33,35,36,40)	"AuxInfo=1/1/N:1,13,14,15,35,28,38,27,39,18,17,33,36,32,37,42,21,16,30,2,29,26,19,3,20,11,22,8,24,5,12,4,23,7,41,40,9,34,31,25,6,10/E:(2,3,4)(6,7)(8,9)(12,13)(14,15)/rA:42CCCNCONCNOCCCCCCCCCCCCNCOCCCCCNCCNCCCCCNNC/rB:s1;d2;s3;s4;d5;s5;s7;d8;s9;s10;s11;s12;s12;s12;s8d11;s3;d17;s18;s19;d20;s21;s22;s23;d24;s24;d26;s27;d28;s29;s30;s31;s32;s33;s34;s34;s31s36;s29;s26d38;d22;s20s40;s2d19;/rC:;;;;;;;;;;;…	Q9UM73_WT	Q9UM73	WT	CHEMBL3812107	PMID:27031565	2016.0	PMID:27031565	2016	1	0	0	0	0		=	6.750	6.75	0.0	0.0	1.0	6.75	0.0	729	5iug
AETHRPHBGJAIBT_on_P80457_WT	High	ChEMBL30	CHEMBL169526	CC(C)(C)COc1c(C#N)cc(-n2cc(C(=O)O)cn2)cc1	AETHRPHBGJAIBT	AETHRPHBGJAIBT-UHFFFAOYSA-N	InChI=1S/C16H17N3O3/c1-16(2,3)10-22-14-5-4-13(6-11(14)7-17)19-9-12(8-18-19)15(20)21/h4-6,8-9H,10H2,1-3H3,(H,20,21)	"AuxInfo=1/1/N:1,3,4,21,22,11,9,19,14,5,8,15,12,7,16,2,10,20,13,17,18,6/E:(1,2,3)(20,21)/rA:22CCCCCOCCCNCCNCCCOOCNCC/rB:s1;s2;s2;s2;s5;s6;d7;s8;t9;s8;d11;s12;s13;d14;s15;d16;s16;s15;s13d19;s12;s7d21;/rC:;;;;;;;;;;;;;;;;;;;;;;"	P80457_WT	P80457	WT	CHEMBL4193976;CHEMBL4057091;CHEMBL4054647	PMID:11294382	2001.0	PMID:28918097;PMID:28693909;PMID:28478180	2017	1	0	0	0	0		=	8.460; 7.800; 8.240	8.167	0.274	0.194	3.0	8.24	0.22	YSH	1vdv
AETIDEIXYCAWOW_on_Q99683_WT	High	ChEMBL30	CHEMBL3330172	Cc1cc2c(nccc2-c2ccc(S(=O)(=O)NCCN)s2)[nH]1	AETIDEIXYCAWOW	AETIDEIXYCAWOW-UHFFFAOYSA-N	InChI=1S/C14H16N4O2S2/c1-9-8-11-10(4-6-16-14(11)18-9)12-2-3-13(21-12)22(19,20)17-7-5-15/h2-4,6,8,17H,5,7,15H2,1H3,(H,16,18)	"AuxInfo=1/1/N:1,11,12,8,19,7,18,3,2,9,4,10,13,5,20,6,17,22,15,16,21,14/E:(19,20)/CRV:22.6/rA:22CCCCCNCCCCCCCSOONCCNSN/rB:s1;d2;s3;d4;s5;d6;s7;s4d8;s9;d10;s11;d12;s13;d14;d14;s14;s17;s18;s19;s10s13;s2s5;/rC:;;;;;;;;;;;;;;;;;;;;;;"	Q99683_WT	Q99683	WT	CHEMBL3375026	PMID:25172422	2014.0	PMID:25172422	2014	1	0	0	0	0		=	6.600	6.6	0.0	0.0	1.0	6.6	0.0	IE6	4bie
AEVBKBAFFJKFJZ_on_P56817_WT	Medium	ChEMBL30	CHEMBL221170	COc1cccc(-c2cc(CCc3nc(N)ccc3)ccc2)c1	AEVBKBAFFJKFJZ	AEVBKBAFFJKFJZ-UHFFFAOYSA-N	InChI=1S/C20H20N2O/c1-23-19-9-3-7-17(14-19)16-6-2-5-15(13-16)11-12-18-8-4-10-20(21)22-18/h2-10,13-14H,11-12H2,1H3,(H2,21,22)	"AuxInfo=1/1/N:1,21,5,18,20,22,6,19,4,17,11,12,9,23,10,8,7,13,3,15,16,14,2/rA:23COCCCCCCCCCCCNCNCCCCCCC/rB:s1;s2;d3;s4;d5;s6;s7;d8;s9;s10;s11;s12;d13;s14;s15;d15;s17;s13d18;d10;s20;s8d21;s3d7;/rC:;;;;;;;;;;;;;;;;;;;;;;;"	P56817_WT	P56817	WT	CHEMBL919510	PMID:17315857	2007.0	PMID:17315857	2007	1	0	0	0	0		=	4.600	4.6	0.0	0.0	1.0	4.6	0.0	7IP	2ohq
AEXWHNCQYTYTMP_on_P52732_WT	High	ChEMBL30	CHEMBL1688930	CCC(C)C(SCC(N)C(=O)O)(c1ccccc1)c1ccccc1	AEXWHNCQYTYTMP	AEXWHNCQYTYTMP-UHFFFAOYSA-N	InChI=1S/C20H25NO2S/c1-3-15(2)20(16-10-6-4-7-11-16,17-12-8-5-9-13-17)24-14-18(21)19(22)23/h4-13,15,18H,3,14,21H2,1-2H3,(H,22,23)	"AuxInfo=1/1/N:1,4,2,16,22,15,17,21,23,14,18,20,24,7,3,13,19,8,10,5,9,11,12,6/E:(4,5)(6,7,8,9)(10,11,12,13)(16,17)(22,23)/rA:24CCCCCSCCNCOOCCCCCCCCCCCC/rB:s1;s2;s3;s3;s5;s6;s7;s8;s8;d10;s10;s5;d13;s14;d15;s16;s13d17;s5;d19;s20;d21;s22;s19d23;/rC:;;;;;;;;;;;;;;;;;;;;;;;;"	P52732_WT	P52732	WT	CHEMBL1694080;CHEMBL1694081	PMID:21344920	2011.0	PMID:21344920	2011	0;1	0	0	1;0	0		=	7.120; 6.260	6.69	0.43	0.43	2.0	6.69	0.43	X2O	2x2r
AEYMCQCOKHXTEC_on_P14324_WT	High	ExCAPE-DB;ChEMBL30	70697411;CHEMBL2088338	CC(C)Oc1ccc(-c2cc(NC(P(=O)(O)O)P(=O)(O)O)cnc2)cc1	AEYMCQCOKHXTEC	AEYMCQCOKHXTEC-UHFFFAOYSA-N	InChI=1S/C15H20N2O7P2/c1-10(2)24-14-5-3-11(4-6-14)12-7-13(9-16-8-12)17-15(25(18,19)20)26(21,22)23/h3-10,15,17H,1-2H3,(H2,18,19,20)(H2,21,22,23)	"AuxInfo=1/1/N:1,3,7,25,6,26,10,24,22,2,8,9,11,5,13,23,12,15,16,17,19,20,21,4,14,18/E:(1,2)(3,4)(5,6)(18,19,20,21,22,23)(25,26)/gE:(1,2)/rA:26CCCOCCCCCCCNCPOOOPOOOCNCCC/rB:s1;s2;s2;s4;d5;s6;d7;s8;d9;s10;s11;s12;s13;d14;s14;s14;s13;d18;s18;s18;d11;s22;s9d23;s8;s5d25;/rC:;;;;;;;;;;;;;;;;;;;;;;;;;;"	P14324_WT	P14324	WT	PubChemAID:685336;CHEMBL2092208	PMID:22884353	2012.0	PubChemAID:685336;PMID:22884353	2013;2012	0;1	0	0	0	1;0		=	7.222; 7.220	7.221	0.001	0.001	2.0	7.221	0.001	JD1	4pvy
AFDHTIFDRFSZDA_on_P00742_WT	High	ChEMBL30	CHEMBL593584;CHEMBL593354;CHEMBL595477	CC(c1cc(F)c(N2CCC(NS(=O)(=O)C=Cc3ccc(Cl)s3)C2=O)cc1)N(C)C	AFDHTIFDRFSZDA	AFDHTIFDRFSZDA-UHFFFAOYSA-N	InChI=1S/C20H23ClFN3O3S2/c1-13(24(2)3)14-4-6-18(16(22)12-14)25-10-8-17(20(25)26)23-30(27,28)11-9-15-5-7-19(21)29-15/h4-7,9,11-13,17,23H,8,10H2,1-3H3	"AuxInfo=1/0/N:1,29,30,27,19,26,20,10,17,9,16,4,2,3,18,5,11,7,21,24,22,6,12,28,8,25,14,15,23,13/E:(2,3)(27,28)/CRV:30.6/rA:30CCCCCFCNCCCNSOOCCCCCCClSCOCCNCC/rB:s1;s2;d3;s4;s5;d5;s7;s8;s9;s10;s11;s12;d13;d13;s13;w?16;s17;d18;s19;d20;s21;s18s21;s8s11;d24;s7;s3d26;s2;s28;s28;/rC:;;;;;;;;;;;;;;;;;;;;;;;;;;;;;;"	P00742_WT	P00742	WT	CHEMBL1071977	PMID:20006499	2010.0	PMID:20006499	2010	0	0	0	1	0		=	8.700; 9.100; 9.000	8.933	0.17	0.12	3.0	9.0	0.1	461	2wyg;2wyj
AFDHXMJDHQVEHD_on_Q04609_WT	High	ChEMBL30	CHEMBL4280968	O=C(O)CCC(NC(=O)NC(CCCC(=O)N(CCNC(=O)c1ccc(F)nc1)c1ccccc1)C(=O)O)C(=O)O	AFDHXMJDHQVEHD	AFDHXMJDHQVEHD-UHFFFAOYSA-N	InChI=1S/C26H30FN5O9/c27-20-11-9-16(15-29-20)23(36)28-13-14-32(17-5-2-1-3-6-17)21(33)8-4-7-18(24(37)38)30-26(41)31-19(25(39)40)10-12-22(34)35/h1-3,5-6,9,11,15,18-19H,4,7-8,10,12-14H2,(H,28,36)(H,34,35)(H,37,38)(H,39,40)(H2,30,31,41)	"AuxInfo=1/1/N:33,32,34,13,31,35,12,14,24,5,25,4,19,18,29,23,30,11,6,26,15,2,21,36,39,8,27,20,28,10,7,17,16,1,3,22,37,38,40,41,9/E:(2,3)(5,6)(34,35)(37,38)(39,40)/rA:41OCOCCCNCONCCCCCONCCNCOCCCCFNCCCCCCCCOOCOO/rB:d1;s2;s2;s4;s5;s6;s7;d8;s8;s10;s11;s12;s13;s14;d15;s15;s17;s18;s19;s20;d21;s21;d23;s24;d25;s26;s26;s23d28;s17;d30;s31;d32;s33;s30d34;s11;d36;s36;s6;d39;s39;/rC:;;;;;;;;;;;;;;;;;;;;;;;;;;…	Q04609_WT	Q04609	WT	CHEMBL4270348	PMID:30429952	2018.0	PMID:30429952	2018	1	0	0	0	0		=	9.890	9.89	0.0	0.0	1.0	9.89	0.0	GBZ	6hkz
AFGONOGEOHNVPG_on_P09960_WT	Low	ChEMBL30	CHEMBL565599	O=C(c1ccncc1)c1ccc(OCCN2CCCC2)cc1	AFGONOGEOHNVPG	AFGONOGEOHNVPG-UHFFFAOYSA-N	InChI=1S/C18H20N2O2/c21-18(16-7-9-19-10-8-16)15-3-5-17(6-4-15)22-14-13-20-11-1-2-12-20/h3-10H,1-2,11-14H2	"AuxInfo=1/0/N:18,19,10,22,11,21,4,8,5,7,17,20,15,14,9,3,12,2,6,16,1,13/E:(1,2)(3,4)(5,6)(7,8)(9,10)(11,12)/rA:22OCCCCNCCCCCCOCCNCCCCCC/rB:d1;s2;d3;s4;d5;s6;s3d7;s2;d9;s10;d11;s12;s13;s14;s15;s16;s17;s18;s16s19;s12;s9d21;/rC:;;;;;;;;;;;;;;;;;;;;;;"	P09960_WT	P09960	WT	CHEMBL1046154	PMID:19950900	2010.0	PMID:19950900	2010	1	0	0	0	0		=	3.701	3.701	0.0	0.0	1.0	3.701	0.0	52D	3ful
AFHCUZXZHPMRQJ_on_P55201_WT	Low	ChEMBL30	CHEMBL3818063	O=C1CNc2c(ccc(Br)c2)N1	AFHCUZXZHPMRQJ	AFHCUZXZHPMRQJ-UHFFFAOYSA-N	InChI=1S/C8H7BrN2O/c9-5-1-2-6-7(3-5)10-4-8(12)11-6/h1-3,10H,4H2,(H,11,12)	"AuxInfo=1/1/N:8,7,11,3,9,6,5,2,10,4,12,1/rA:12OCCNCCCCCBrCN/rB:d1;s2;s3;s4;d5;s6;d7;s8;s9;s5d9;s2s6;/rC:;;;;;;;;;;;;"	P55201_WT	P55201	WT	CHEMBL3820393	PMID:27167503	2016.0	PMID:27167503	2016	0	0	1	0	0		=	3.979; 3.979; 3.979	3.979	0.0	0.0	3.0	3.979	0.0	4YO	5c85
AFKNIIZCTCAFIO_on_P16083_WT	High	ChEMBL30	CHEMBL2208056	CC(=O)NCCC1C(=O)Nc2c1cc(NC(C)=O)cc2	AFKNIIZCTCAFIO	AFKNIIZCTCAFIO-UHFFFAOYSA-N	InChI=1S/C14H17N3O3/c1-8(18)15-6-5-11-12-7-10(16-9(2)19)3-4-13(12)17-14(11)20/h3-4,7,11H,5-6H2,1-2H3,(H,15,18)(H,16,19)(H,17,20)	"AuxInfo=1/1/N:1,17,19,20,6,5,13,2,16,14,7,12,11,8,4,15,10,3,18,9/rA:20CCONCCCCONCCCCNCCOCC/rB:s1;d2;s2;s4;s5;s6;s7;d8;s8;s10;s7d11;s12;d13;s14;s15;s16;d16;s14;s11d19;/rC:;;;;;;;;;;;;;;;;;;;;"	P16083_WT	P16083	WT	CHEMBL4056998	PMID:23131339	2012.0	PMID:28687205	2017	1	0	0	0	0		=	4.680	4.68	0.0	0.0	1.0	4.68	0.0	M49	4gqi
AFKWCGKAOQNLTO_on_O76074_WT	High	ChEMBL30	CHEMBL1915516	CCCOc1c(-c2nc(O)cc(CC)n2)cc(S(=O)(=O)N2CCN(C)CC2)cc1	AFKWCGKAOQNLTO	AFKWCGKAOQNLTO-UHFFFAOYSA-N	InChI=1S/C20H28N4O4S/c1-4-12-28-18-7-6-16(29(26,27)24-10-8-23(3)9-11-24)14-17(18)20-21-15(5-2)13-19(25)22-20/h6-7,13-14H,4-5,8-12H2,1-3H3,(H,21,22,25)	"AuxInfo=1/1/N:1,14,25,2,13,28,29,23,26,22,27,3,11,16,12,17,6,5,9,7,15,8,24,21,10,19,20,4,18/E:(8,9)(10,11)(26,27)/CRV:29.6/rA:29CCCOCCCNCOCCCCNCCSOONCCNCCCCC/rB:s1;s2;s3;s4;d5;s6;d7;s8;s9;d9;s11;s12;s13;s7d12;s6;d16;s17;d18;d18;s18;s21;s22;s23;s24;s24;s21s26;s17;s5d28;/rC:;;;;;;;;;;;;;;;;;;;;;;;;;;;;;"	O76074_WT	O76074	WT	CHEMBL3242012	PMID:24702184	2014.0	PMID:24702184	2014	0	0	1	0	0		=	5.840	5.84	0.0	0.0	1.0	5.84	0.0	5EO	4oex
AFMPXANNRQOFLA_on_P69834_WT	High	ChEMBL30	CHEMBL2289491	Oc1c(Cc2ccccc2)c(Cl)nc2ncnn12	AFMPXANNRQOFLA	AFMPXANNRQOFLA-UHFFFAOYSA-N	InChI=1S/C12H9ClN4O/c13-10-9(6-8-4-2-1-3-5-8)11(18)17-12(16-10)14-7-15-17/h1-5,7,18H,6H2	"AuxInfo=1/0/N:8,7,9,6,10,4,16,5,3,11,2,14,12,15,17,13,18,1/E:(2,3)(4,5)/rA:18OCCCCCCCCCCClNCNCNN/rB:s1;d2;s3;s4;d5;s6;d7;s8;s5d9;s3;s11;d11;s13;d14;s15;d16;s2s14s17;/rC:;;;;;;;;;;;;;;;;;;"	P69834_WT	P69834	WT	CHEMBL3069076	DOI:10.1039/C2MD00298A	2012.0	PMID:23471898	2013	1	0	0	0	0		=	6.850	6.85	0.0	0.0	1.0	6.85	0.0	Q9P	5mro
AFPOJEVGADOZQT_on_P18886_WT	High	ChEMBL30	CHEMBL3431605	COc1ccc(Cl)cc1S(=O)(=O)N1CCc2c1cc(C(=O)Nc1ccc(C(=O)O)cc1)cc2C	AFPOJEVGADOZQT	AFPOJEVGADOZQT-UHFFFAOYSA-N	InChI=1S/C24H21ClN2O6S/c1-14-11-16(23(28)26-18-6-3-15(4-7-18)24(29)30)12-20-19(14)9-10-27(20)34(31,32)22-13-17(25)5-8-21(22)33-2/h3-8,11-13H,9-10H2,1-2H3,(H,26,28)(H,29,30)	"AuxInfo=1/1/N:34,1,25,30,5,24,31,4,15,14,32,18,8,33,26,19,6,23,16,17,3,9,20,27,7,22,13,21,28,29,11,12,2,10/E:(3,4)(6,7)(29,30)(31,32)/CRV:34.6/rA:34COCCCCClCCSOONCCCCCCCONCCCCCOOCCCCC/rB:s1;s2;d3;s4;d5;s6;s6;s3d8;s9;d10;d10;s10;s13;s14;s15;s13d16;s17;d18;s19;d20;s20;s22;d23;s24;d25;s26;d27;s27;s26;s23d30;s19;s16d32;s33;/rC:;;;;;;;;;;;;;;;;;;;;;;;;;;;;;;;;;;"	P18886_WT	P18886	WT	CHEMBL3431934	CHEMBL3431459		CHEMBL3431459		1	0	0	0	0		=	6.460	6.46	0.0	0.0	1.0	6.46	0.0	0RD	4ep9
AFSDNFLWKVMVRB_on_P68400_WT	High	Merget2017;ChEMBL30;ChEMBL30	Merget2017.compound.1659;CHEMBL6246;CHEMBL6246	O=c1oc2c3c(cc(O)c2O)c(=O)oc2c(O)c(O)cc1c23	AFSDNFLWKVMVRB	AFSDNFLWKVMVRB-UHFFFAOYSA-N	InChI=1S/C14H6O8/c15-5-1-3-7-8-4(14(20)22-11(7)9(5)17)2-6(16)10(18)12(8)21-13(3)19/h1-2,15-18H	"AuxInfo=1/0/N:7,20,6,21,8,18,5,22,10,16,4,15,12,2,9,19,11,17,13,1,14,3/E:(1,2)(3,4)(5,6)(7,8)(9,10)(11,12)(13,14)(15,16)(17,18)(19,20)(21,22)/rA:22OCOCCCCCOCOCOOCCOCOCCC/rB:d1;s2;s3;d4;s5;d6;s7;s8;s4d8;s10;s6;d12;s12;s14;d15;s16;s16;s18;d18;s2s20;s5s15d21;/rC:;;;;;;;;;;;;;;;;;;;;;;"	P68400_WT	P68400	WT	Merget2017.assay;CHEMBL4336765;CHEMBL974405	PMID:19414254	2009.0	DOI:10.1021/ci400709d;PMID:31400711;PMID:19414254	2011;2019;2009	0;0;1	0	0	0;1;0	1;0;0		=	7.398; 7.700; 7.400	7.499	0.142	0.1	3.0	7.4	0.002	REF	2zjw
AFUSGLDYQSDIEU_on_P40337_WT	High	ChEMBL30	CHEMBL3260851	Cc1c(-c2ccc(CNC(=O)C3CC(O)CN3C(=O)c3cccc(N)c3C)cc2)scn1	AFUSGLDYQSDIEU	AFUSGLDYQSDIEU-UHFFFAOYSA-N	InChI=1S/C24H26N4O3S/c1-14-19(4-3-5-20(14)25)24(31)28-12-18(29)10-21(28)23(30)26-11-16-6-8-17(9-7-16)22-15(2)27-13-32-22/h3-9,13,18,21,29H,10-12,25H2,1-2H3,(H,26,30)	"AuxInfo=1/1/N:27,1,22,21,23,6,28,5,29,13,8,16,31,26,2,7,4,14,20,24,12,3,10,18,25,9,32,17,15,11,19,30/E:(6,7)(8,9)/rA:32CCCCCCCCNCOCCCOCNCOCCCCCNCCCCSCN/rB:s1;d2;s3;d4;s5;d6;s7;s8;s9;d10;s10;s12;s13;s14;s14;s12s16;s17;d18;s18;d20;s21;d22;s23;s24;s20d24;s26;s7;s4d28;s3;s30;s2d31;/rC:;;;;;;;;;;;;;;;;;;;;;;;;;;;;;;;;"	P40337_WT	P40337	WT	CHEMBL4620018;CHEMBL4396993	PMID:24751445	2014.0	PMID:32142281;PMID:30682255	2020;2019	1	0	0	0	0		=	6.170; 6.050	6.11	0.06	0.06	2.0	6.11	0.06	TG0	4b9k
AFUSGLDYQSDIEU_on_Q15369_WT	Low	ChEMBL30	CHEMBL3260851	Cc1c(-c2ccc(CNC(=O)C3CC(O)CN3C(=O)c3cccc(N)c3C)cc2)scn1	AFUSGLDYQSDIEU	AFUSGLDYQSDIEU-UHFFFAOYSA-N	InChI=1S/C24H26N4O3S/c1-14-19(4-3-5-20(14)25)24(31)28-12-18(29)10-21(28)23(30)26-11-16-6-8-17(9-7-16)22-15(2)27-13-32-22/h3-9,13,18,21,29H,10-12,25H2,1-2H3,(H,26,30)	"AuxInfo=1/1/N:27,1,22,21,23,6,28,5,29,13,8,16,31,26,2,7,4,14,20,24,12,3,10,18,25,9,32,17,15,11,19,30/E:(6,7)(8,9)/rA:32CCCCCCCCNCOCCCOCNCOCCCCCNCCCCSCN/rB:s1;d2;s3;d4;s5;d6;s7;s8;s9;d10;s10;s12;s13;s14;s14;s12s16;s17;d18;s18;d20;s21;d22;s23;s24;s20d24;s26;s7;s4d28;s3;s30;s2d31;/rC:;;;;;;;;;;;;;;;;;;;;;;;;;;;;;;;;"	Q15369_WT	Q15369	WT	CHEMBL3267624	PMID:24751445	2014.0	PMID:24751445	2014	1	0	0	0	0		=	6.050	6.05	0.0	0.0	1.0	6.05	0.0	TG0	4b9k
AFUSGLDYQSDIEU_on_Q15370_WT	Low	ChEMBL30	CHEMBL3260851	Cc1c(-c2ccc(CNC(=O)C3CC(O)CN3C(=O)c3cccc(N)c3C)cc2)scn1	AFUSGLDYQSDIEU	AFUSGLDYQSDIEU-UHFFFAOYSA-N	InChI=1S/C24H26N4O3S/c1-14-19(4-3-5-20(14)25)24(31)28-12-18(29)10-21(28)23(30)26-11-16-6-8-17(9-7-16)22-15(2)27-13-32-22/h3-9,13,18,21,29H,10-12,25H2,1-2H3,(H,26,30)	"AuxInfo=1/1/N:27,1,22,21,23,6,28,5,29,13,8,16,31,26,2,7,4,14,20,24,12,3,10,18,25,9,32,17,15,11,19,30/E:(6,7)(8,9)/rA:32CCCCCCCCNCOCCCOCNCOCCCCCNCCCCSCN/rB:s1;d2;s3;d4;s5;d6;s7;s8;s9;d10;s10;s12;s13;s14;s14;s12s16;s17;d18;s18;d20;s21;d22;s23;s24;s20d24;s26;s7;s4d28;s3;s30;s2d31;/rC:;;;;;;;;;;;;;;;;;;;;;;;;;;;;;;;;"	Q15370_WT	Q15370	WT	CHEMBL3267624	PMID:24751445	2014.0	PMID:24751445	2014	1	0	0	0	0		=	6.050	6.05	0.0	0.0	1.0	6.05	0.0	TG0	4b9k
AFXJYTIRLSCBCG_on_P04190_WT	High	ChEMBL30	CHEMBL4126465	O=C(O)C(S)=Cc1c(F)c(F)ccc1F	AFXJYTIRLSCBCG	AFXJYTIRLSCBCG-UHFFFAOYSA-N	InChI=1S/C9H5F3O2S/c10-5-1-2-6(11)8(12)4(5)3-7(15)9(13)14/h1-3,15H,(H,13,14)	"AuxInfo=1/1/N:13,12,6,7,14,10,4,8,2,15,11,9,1,3,5/E:(13,14)/rA:15OCOCSCCCFCFCCCF/rB:d1;s2;s2;s4;w?4;s6;d7;s8;s8;s10;d10;s12;s7d13;s14;/rC:;;;;;;;;;;;;;;;"	P04190_WT	P04190	WT	CHEMBL4121748	PMID:29655609	2018.0	PMID:29655609	2018	1	0	0	0	0		=	6.520	6.52	0.0	0.0	1.0	6.52	0.0	BY5	6eum
AFYCEAFSNDLKSX_on_P00352_WT	High	ChEMBL30	CHEMBL315348	CCN(CC)c1cc2c(cc1)c(C)cc(=O)o2	AFYCEAFSNDLKSX	AFYCEAFSNDLKSX-UHFFFAOYSA-N	InChI=1S/C14H17NO2/c1-4-15(5-2)11-6-7-12-10(3)8-14(16)17-13(12)9-11/h6-9H,4-5H2,1-3H3	"AuxInfo=1/0/N:1,5,13,2,4,11,10,14,7,12,6,9,8,15,3,16,17/E:(1,2)(4,5)/rA:17CCNCCCCCCCCCCCCOO/rB:s1;s2;s3;s4;s3;d6;s7;d8;s9;s6d10;s9;s12;d12;s14;d15;s8s15;/rC:;;;;;;;;;;;;;;;;;"	P00352_WT	P00352	WT	CHEMBL4009355;CHEMBL4009337;CHEMBL4009360	PubChemAID:1030	2008.0	PMID:28219011	2017	0;1;0	0	0	1;0;1	0		=	5.920; 6.120; 6.060	6.033	0.084	0.059	3.0	6.06	0.06	6ZW	5l2o
AGBSXNCBIWWLHD_on_Q00987_WT	High	ChEMBL30	CHEMBL3657129;CHEMBL3657129;CHEMBL3653257;CHEMBL3653256;CHEMBL3653256	COc1ncc(-c2nc3c(C(c4ccc(Cl)cc4)N(c4cc(Cl)cn(C)c4=O)C3=O)n2C(C)C)c(OC)n1	AGBSXNCBIWWLHD	AGBSXNCBIWWLHD-UHFFFAOYSA-N	InChI=1S/C26H24Cl2N6O4/c1-13(2)33-21-19(30-22(33)17-11-29-26(38-5)31-23(17)37-4)25(36)34(18-10-16(28)12-32(3)24(18)35)20(21)14-6-8-15(27)9-7-14/h6-13,20H,1-5H3	"AuxInfo=1/0/N:33,34,26,37,1,13,18,14,17,21,5,24,32,12,15,22,6,20,9,11,10,7,35,27,29,3,16,23,4,8,38,25,31,19,28,30,36,2/E:(1,2)(6,7)(8,9)/rA:38COCNCCCNCCCCCCCClCCNCCCClCNCCOCONCCCCOCN/rB:s1;s2;d3;s4;d5;s6;d7;s8;d9;s10;s11;d12;s13;d14;s15;s15;s12d17;s11;s19;d20;s21;s22;d22;s24;s25;s20s25;d27;s9s19;d29;s7s10;s31;s32;s32;s6;s35;s36;s3d35;/rC:;;;;;;;;;;;;;;;;;;;;;;;;;;;;;;;;;;;;;;"	Q00987_WT	Q00987	WT	CHEMBL3705464;CHEMBL3705464;CHEMBL3705464;CHEMBL4268705;CHEMBL3705464	PATENT:US8815926B2	2014.0	PATENT:US8815926B2;PATENT:US8815926B2;PATENT:US8815926B2;PMID:30253242;PATENT:US8815926B2	2014;2014;2014;2018;2014	1;1;1;0;1	0	0	0;0;0;1;0	0		=	9.470; 9.500; 6.520; 9.680; 9.640	8.962	1.224	0.612	5.0	9.5	0.14	9QW	5oc8
AGGVJWZHDDIPAU_on_P43235_WT	Low	ChEMBL30	CHEMBL1234898	CCCc1nc(C#N)nc(-c2cc(C(=O)N(CCN(C)C)Cc3ccccc3)cc(C(F)(F)F)c2)c1	AGGVJWZHDDIPAU	AGGVJWZHDDIPAU-UHFFFAOYSA-N	InChI=1S/C27H28F3N5O/c1-4-8-23-16-24(33-25(17-31)32-23)20-13-21(15-22(14-20)27(28,29)30)26(36)35(12-11-34(2)3)18-19-9-6-5-7-10-19/h5-7,9-10,13-16H,4,8,11-12,18H2,1-3H3	"AuxInfo=1/0/N:1,20,21,2,26,25,27,3,24,28,18,17,12,35,29,36,7,22,23,11,13,30,4,10,6,14,31,32,33,34,8,5,9,19,16,15/E:(2,3)(6,7)(9,10)(28,29,30)/rA:36CCCCNCCNNCCCCCONCCNCCCCCCCCCCCCFFFCC/rB:s1;s2;s3;d4;s5;s6;t7;d6;s9;s10;d11;s12;s13;d14;s14;s16;s17;s18;s19;s19;s16;s22;d23;s24;d25;s26;s23d27;d13;s29;s30;s31;s31;s31;s11d30;s4d10;/rC:;;;;;;;;;;;;;;;;;;;;;;;;;;;;;;;;;;;;"	P43235_WT	P43235	WT	CHEMBL1275134	PMID:20843687	2010.0	PMID:20843687	2010	1	0	0	0	0		>	9.000	9.0	0.0	0.0	1.0	9.0	0.0	O75	3o1g
AGHRSYDXIACWAH_on_P07900_WT	Low	ChEMBL30	CHEMBL1236159	CC(C)(C)c1cc(C(=O)N2Cc3c(cccc3)C2)ccc1O	AGHRSYDXIACWAH	AGHRSYDXIACWAH-UHFFFAOYSA-N	InChI=1S/C19H21NO2/c1-19(2,3)16-10-13(8-9-17(16)21)18(22)20-11-14-6-4-5-7-15(14)12-20/h4-10,21H,11-12H2,1-3H3	"AuxInfo=1/0/N:1,3,4,15,16,14,17,19,20,6,18,11,7,13,12,5,21,8,2,10,22,9/E:(1,2,3)(4,5)(6,7)(11,12)(14,15)/rA:22CCCCCCCCONCCCCCCCCCCCO/rB:s1;s2;s2;s2;d5;s6;s7;d8;s8;s10;s11;d12;s13;d14;s15;s12d16;s10s13;d7;s19;s5d20;s21;/rC:;;;;;;;;;;;;;;;;;;;;;;"	P07900_WT	P07900	WT	CHEMBL4342752;CHEMBL1250559	PMID:20718493	2010.0	PMID:30769242;PMID:20718493	2019;2010	0	0	1	0	0		=	6.600; 6.600	6.6	0.0	0.0	2.0	6.6	0.0	T5M	2xhx
AGMLIXLHTZGRPZ_on_Q06187_WT	High	ChEMBL30	CHEMBL3358341	CN1CCN(c2ccc(Nc3cc(-c4c(CO)c(N5CCc6c(C5=O)c(F)cc(C(C)(C)C#N)c6)ccc4)cn(C)c3=O)nc2)CC1	AGMLIXLHTZGRPZ	AGMLIXLHTZGRPZ-UHFFFAOYSA-N	InChI=1S/C36H38FN7O3/c1-36(2,22-38)25-16-23-10-11-44(35(47)33(23)29(37)18-25)31-7-5-6-27(28(31)21-45)24-17-30(34(46)42(4)20-24)40-32-9-8-26(19-39-32)43-14-12-41(3)13-15-43/h5-9,16-20,45H,10-15,21H2,1-4H3,(H,39,40)	"AuxInfo=1/1/N:31,32,1,41,37,38,36,7,8,21,20,3,47,4,46,35,12,28,45,39,16,33,22,13,29,6,14,15,26,11,18,9,23,42,24,30,27,34,44,10,2,40,5,19,17,43,25/E:(1,2)(12,13)(14,15)/rA:47CNCCNCCCCNCCCCCCOCNCCCCCOCFCCCCCCNCCCCCNCCONCCC/rB:s1;s2;s3;s4;s5;d6;s7;d8;s9;s10;d11;s12;s13;d14;s15;s16;s15;s18;s19;s20;s21;d22;s19s23;d24;s23;s26;d26;s28;s29;s30;s30;s30;t33;s22d29;d18;s36;s14d37;d13;s39;s40;s11s40;d42;s9;…	Q06187_WT	Q06187	WT	CHEMBL3371883	PMID:25466710	2015.0	PMID:25466710	2015	1	0	0	0	0		=	7.300	7.3	0.0	0.0	1.0	7.3	0.0	3P0	4rg0
AGNFWIZBEATIAK_on_P00760_WT	High	ChEMBL30	CHEMBL79512	NCCCCc1ccccc1	AGNFWIZBEATIAK	AGNFWIZBEATIAK-UHFFFAOYSA-N	InChI=1S/C10H15N/c11-9-5-4-8-10-6-2-1-3-7-10/h1-3,6-7H,4-5,8-9,11H2	"AuxInfo=1/0/N:9,8,10,4,3,7,11,5,2,6,1/E:(2,3)(6,7)/rA:11NCCCCCCCCCC/rB:s1;s2;s3;s4;s5;d6;s7;d8;s9;s6d10;/rC:;;;;;;;;;;;"	P00760_WT	P00760	WT	CHEMBL817760	PMID:12036355	2002.0	PMID:12036355	2002	0	0	0	1	0		=	4.700	4.7	0.0	0.0	1.0	4.7	0.0	PBN	1utp;1tni
AGRCGQSFFMCBRE_on_P00742_WT	High	ChEMBL30	CHEMBL19902	CC(=N)N1CCC(Oc2ccc(C(Cc3cc4c(cc3)ccc(C(=N)N)c4)C(=O)O)cc2)C1	AGRCGQSFFMCBRE	AGRCGQSFFMCBRE-UHFFFAOYSA-N	InChI=1S/C26H28N4O3/c1-16(27)30-11-10-23(15-30)33-22-8-6-19(7-9-22)24(26(31)32)13-17-2-3-18-4-5-20(25(28)29)14-21(18)12-17/h2-9,12,14,23-24,27H,10-11,13,15H2,1H3,(H3,28,29)(H,31,32)	"AuxInfo=1/1/N:1,20,19,21,22,11,31,10,32,6,5,16,14,27,33,2,15,18,12,23,17,9,7,13,24,28,3,25,26,4,29,30,8/E:(6,7)(8,9)(28,29)(31,32)/rA:33CCNNCCCOCCCCCCCCCCCCCCCCNNCCOOCCC/rB:s1;d2;s2;s4;s5;s6;s7;s8;d9;s10;d11;s12;s13;s14;d15;s16;d17;s18;s15d19;s18;d21;s22;s23;d24;s24;s17d23;s13;d28;s28;s12;s9d31;s4s7;/rC:;;;;;;;;;;;;;;;;;;;;;;;;;;;;;;;;;"	P00742_WT	P00742	WT	CHEMBL828924;CHEMBL892965;CHEMBL923682;CHEMBL981501;CHEMBL828573	PMID:8164262	1994.0	PMID:15887966;PMID:17416533;PMID:18164204;PMID:19128974;PMID:15261287	2005;2007;2008;2009;2004	0;1;1;1;1	0	0	1;0;0;0;0	0		=	7.390; 7.400; 6.890; 7.160; 7.220	7.212	0.186	0.093	5.0	7.22	0.17	DX9	1fax
AGRCGQSFFMCBRE_on_P00760_WT	High	ChEMBL30	CHEMBL19902	CC(=N)N1CCC(Oc2ccc(C(Cc3cc4c(cc3)ccc(C(=N)N)c4)C(=O)O)cc2)C1	AGRCGQSFFMCBRE	AGRCGQSFFMCBRE-UHFFFAOYSA-N	InChI=1S/C26H28N4O3/c1-16(27)30-11-10-23(15-30)33-22-8-6-19(7-9-22)24(26(31)32)13-17-2-3-18-4-5-20(25(28)29)14-21(18)12-17/h2-9,12,14,23-24,27H,10-11,13,15H2,1H3,(H3,28,29)(H,31,32)	"AuxInfo=1/1/N:1,20,19,21,22,11,31,10,32,6,5,16,14,27,33,2,15,18,12,23,17,9,7,13,24,28,3,25,26,4,29,30,8/E:(6,7)(8,9)(28,29)(31,32)/rA:33CCNNCCCOCCCCCCCCCCCCCCCCNNCCOOCCC/rB:s1;d2;s2;s4;s5;s6;s7;s8;d9;s10;d11;s12;s13;s14;d15;s16;d17;s18;s15d19;s18;d21;s22;s23;d24;s24;s17d23;s13;d28;s28;s12;s9d31;s4s7;/rC:;;;;;;;;;;;;;;;;;;;;;;;;;;;;;;;;;"	P00760_WT	P00760	WT	CHEMBL817573;CHEMBL844336	PMID:10346927	1999.0	PMID:10346927;PMID:11881991	1999;2002	0	0	0	1	0		=	6.720; 6.200	6.46	0.26	0.26	2.0	6.46	0.26	DX9	1mtw
AGSOOCUNMTYPSE_on_P19491_WT	Low	ChEMBL30	CHEMBL265301	CC(C)(C)c1c(CC(N)C(=O)O)c(OCP(=O)(O)O)no1	AGSOOCUNMTYPSE	AGSOOCUNMTYPSE-UHFFFAOYSA-N	InChI=1S/C11H19N2O7P/c1-11(2,3)8-6(4-7(12)10(14)15)9(13-20-8)19-5-21(16,17)18/h7H,4-5,12H2,1-3H3,(H,14,15)(H2,16,17,18)	"AuxInfo=1/1/N:1,3,4,7,15,6,8,5,13,10,2,9,20,11,12,17,18,19,14,21,16/E:(1,2,3)(14,15)(16,17,18)/rA:21CCCCCCCCNCOOCOCPOOONO/rB:s1;s2;s2;s2;d5;s6;s7;s8;s8;d10;s10;s6;s13;s14;s15;d16;s16;s16;d13;s5s20;/rC:;;;;;;;;;;;;;;;;;;;;;"	P19491_WT	P19491	WT	CHEMBL701236;CHEMBL697170;CHEMBL784310	PMID:8648608	1996.0	PMID:8648608	1996	1	0	0	0	0		=	5.240; 4.460; 4.550	4.75	0.348	0.246	3.0	4.55	0.09	AT1	1n0t
AGSOOCUNMTYPSE_on_P22756_WT	High	ChEMBL30	CHEMBL594840	CC(C)(C)c1c(CC(N)C(=O)O)c(OCP(=O)(O)O)no1	AGSOOCUNMTYPSE	AGSOOCUNMTYPSE-UHFFFAOYSA-N	InChI=1S/C11H19N2O7P/c1-11(2,3)8-6(4-7(12)10(14)15)9(13-20-8)19-5-21(16,17)18/h7H,4-5,12H2,1-3H3,(H,14,15)(H2,16,17,18)	"AuxInfo=1/1/N:1,3,4,7,15,6,8,5,13,10,2,9,20,11,12,17,18,19,14,21,16/E:(1,2,3)(14,15)(16,17,18)/rA:21CCCCCCCCNCOOCOCPOOONO/rB:s1;s2;s2;s2;d5;s6;s7;s8;s8;d10;s10;s6;s13;s14;s15;d16;s16;s16;d13;s5s20;/rC:;;;;;;;;;;;;;;;;;;;;;"	P22756_WT	P22756	WT	CHEMBL1064560	PMID:8648608	1996.0	PMID:19656686	2009	0	0	0	1	0		=	5.540	5.54	0.0	0.0	1.0	5.54	0.0	AT1	1vso
AGTYRXOJPORGGM_on_P52333_WT	High	ExCAPE-DB;ChEMBL30;ChEMBL30	71285696;CHEMBL2376147;CHEMBL2376147	CC(NC(=O)c1c[nH]c2ncc(-c3nn(C)c4cc(F)ccc34)nc12)C(=O)N1CC(C#N)C1	AGTYRXOJPORGGM	AGTYRXOJPORGGM-UHFFFAOYSA-N	InChI=1S/C22H19FN8O2/c1-11(22(33)31-9-12(6-24)10-31)27-21(32)15-7-25-20-19(15)28-16(8-26-20)18-14-4-3-13(23)5-17(14)30(2)29-18/h3-5,7-8,11-12H,9-10H2,1-2H3,(H,25,26)(H,27,32)	"AuxInfo=1/1/N:1,16,21,22,18,31,7,11,29,33,2,30,19,23,6,12,17,13,25,9,4,26,20,32,8,10,3,24,14,15,28,5,27/E:(9,10)/rA:33CCNCOCCNCNCCCNNCCCCFCCCNCCONCCCNC/rB:s1;s2;s3;d4;s4;d6;s7;s8;d9;s10;d11;s12;d13;s14;s15;s15;d17;s18;s19;d19;s21;s13s17d22;s12;s6s9d24;s2;d26;s26;s28;s29;s30;t31;s28s30;/rC:;;;;;;;;;;;;;;;;;;;;;;;;;;;;;;;;;"	P52333_WT	P52333	WT	PubChemAID:745000;CHEMBL2378516;CHEMBL2378516	PMID:23540648	2013.0	PubChemAID:745000;PMID:23540648;PMID:23540648	2014;2013;2013	0;1;1	0	0	0	1;0;0		=	9.222; 9.220; 9.220	9.221	0.001	0.001	3.0	9.22	0.0	VFC	3zc6
AGUUKKXWABRVBZ_on_P00352_WT	High	ChEMBL30	CHEMBL1469703	CC(C)CCn1c(CN2CCN(C(=O)c3ccco3)CC2)nc2c1c(=O)n(C)c(=O)n2C	AGUUKKXWABRVBZ	AGUUKKXWABRVBZ-UHFFFAOYSA-N	InChI=1S/C22H30N6O4/c1-15(2)7-8-28-17(23-19-18(28)21(30)25(4)22(31)24(19)3)14-26-9-11-27(12-10-26)20(29)16-6-5-13-32-16/h5-6,13,15H,7-12,14H2,1-4H3	"AuxInfo=1/0/N:1,3,32,28,17,16,4,5,10,21,11,20,18,8,2,15,7,24,23,13,25,29,22,31,27,9,12,6,14,26,30,19/E:(1,2)(9,10)(11,12)/rA:32CCCCCNCCNCCNCOCCCCOCCNCCCONCCONC/rB:s1;s2;s2;s4;s5;s6;s7;s8;s9;s10;s11;s12;d13;s13;d15;s16;d17;s15s18;s12;s9s20;d7;s22;s6d23;s24;d25;s25;s27;s27;d29;s23s29;s31;/rC:;;;;;;;;;;;;;;;;;;;;;;;;;;;;;;;;"	P00352_WT	P00352	WT	CHEMBL3419577;CHEMBL3419576;CHEMBL1614458;CHEMBL3421198;CHEMBL4603759	PubChemAID:1030	2008.0	PMID:25634381;PMID:25634381;PubChemAID:1030;PMID:25634381;PMID:31816557	2015;2015;2008;2015;2020	0;1;0;0;1	0	0	1;0;0;1;0	0;0;1;0;0		=	6.100; 6.100; 5.650; 6.140; 5.920	5.982	0.183	0.091	5.0	6.1	0.04	3SR	4wp7
AGXLMIQMLKHIFZ_on_P04637_WT	High	ChEMBL30	CHEMBL4172014	OCc1c(O)c(I)c(-n2cccc2)c(I)c1	AGXLMIQMLKHIFZ	AGXLMIQMLKHIFZ-UHFFFAOYSA-N	InChI=1S/C11H9I2NO2/c12-8-5-7(6-15)11(16)9(13)10(8)14-3-1-2-4-14/h1-5,15-16H,6H2	"AuxInfo=1/0/N:11,12,10,13,16,2,3,14,6,8,4,15,7,9,1,5/E:(1,2)(3,4)/rA:16OCCCOCICNCCCCCIC/rB:s1;s2;d3;s4;s4;s6;d6;s8;s9;d10;s11;s9d12;s8;s14;s3d14;/rC:;;;;;;;;;;;;;;;;"	P04637_WT	P04637	WT	CHEMBL4154040	PMID:29702446	2018.0	PMID:29702446	2018	0	0	1	0	0		=	4.700	4.7	0.0	0.0	1.0	4.7	0.0	9H2	5o1b
AHABCZVHHYTXPC_on_Q7Z1V1_WT	Low	ChEMBL30	CHEMBL3259945	O=C(NC(Cc1c[nH]c2ccccc12)C(=O)Nc1ccncc1)c1ccc(-c2c(F)ccc(F)c2)cc1F	AHABCZVHHYTXPC	AHABCZVHHYTXPC-UHFFFAOYSA-N	InChI=1S/C29H21F3N4O2/c30-19-6-8-24(31)23(15-19)17-5-7-22(25(32)13-17)28(37)36-27(29(38)35-20-9-11-33-12-10-20)14-18-16-34-26-4-2-1-3-21(18)26/h1-13,15-16,27,34H,14H2,(H,36,37)(H,33,35,38)	"AuxInfo=1/1/N:12,11,13,10,26,32,25,31,19,23,20,22,36,5,35,7,27,6,33,18,14,24,28,29,37,9,4,2,15,34,30,38,21,8,17,3,1,16/E:(9,10)(11,12)/rA:38OCNCCCCNCCCCCCCONCCCNCCCCCCCCFCCCFCCCF/rB:d1;s2;s3;s4;s5;d6;s7;s8;d9;s10;d11;s12;s6s9d13;s4;d15;s15;s17;d18;s19;d20;s21;s18d22;s2;d24;s25;d26;s27;d28;s29;s29;d31;s32;s33;s28d33;s27;s24d36;s37;/rC:;;;;;;;;;;;;;;;;;;;;;;;;;;;;;;;;;;;;;;"	Q7Z1V1_WT	Q7Z1V1	WT	CHEMBL3365183	PMID:24079662	2013.0	PMID:25101801	2014	0	0	1	0	0		>=	8.000	8.0	0.0	0.0	1.0	8.0	0.0	TU1	4bmm
AHBFBRPGNOVEBK_on_Q06187_WT	High	ChEMBL30	CHEMBL4094125	CC1(C(=O)N2CCCC(c3nc(-c4ccc(C(=O)Nc5nccc(C(F)(F)F)c5)cc4)c4c(N)nccn34)C2)COC1	AHBFBRPGNOVEBK	AHBFBRPGNOVEBK-UHFFFAOYSA-N	InChI=1S/C29H28F3N7O3/c1-28(15-42-16-28)27(41)38-11-2-3-19(14-38)25-37-22(23-24(33)35-10-12-39(23)25)17-4-6-18(7-5-17)26(40)36-21-13-20(8-9-34-21)29(30,31)32/h4-10,12-13,19H,2-3,11,14-16H2,1H3,(H2,33,35)(H,34,36,40)	"AuxInfo=1/1/N:1,7,8,14,31,15,30,23,22,36,6,37,29,39,40,42,13,16,9,24,20,12,32,33,10,17,3,2,25,26,27,28,34,21,35,19,11,5,38,18,4,41/E:(4,5)(6,7)(15,16)(30,31,32)/rA:42CCCONCCCCCNCCCCCCONCNCCCCFFFCCCCCNNCCNCCOC/rB:s1;s2;d3;s3;s5;s6;s7;s8;s9;d10;s11;s12;d13;s14;d15;s16;d17;s17;s19;d20;s21;d22;s23;s24;s25;s25;s25;s20d24;s16;s13d30;d12;s32;s33;d33;s35;d36;s10s32s37;s5s9;s2;s40;s2s41;/rC:;;;;;;;;;;;;;…	Q06187_WT	Q06187	WT	CHEMBL4717036;CHEMBL4717034;CHEMBL4057947;CHEMBL4057948	PMID:26985298	2016.0	PMID:26985298;PMID:26985298;PMID:28720503;PMID:28720503	2016;2016;2017;2017	1	0	0	0	0		=	6.920; 9.570; 9.520; 8.100	8.527	1.1	0.635	4.0	8.81	0.735	5WF	5fbn
AHBSXTVFKVCNCE_on_P07333_WT	Medium	ChEMBL30	CHEMBL255794	CC1CN(c2ccc(Nc3nc4c(cn3)c(=O)c(C(N)=O)cn4-c3ccc4CCCc4c3)cc2)CC(C)N1	AHBSXTVFKVCNCE	AHBSXTVFKVCNCE-UHFFFAOYSA-N	InChI=1S/C29H31N7O2/c1-17-14-35(15-18(2)32-17)22-10-7-21(8-11-22)33-29-31-13-24-26(37)25(27(30)38)16-36(28(24)34-29)23-9-6-19-4-3-5-20(19)12-23/h6-13,16-18,32H,3-5,14-15H2,1-2H3,(H2,30,38)(H,31,33,34)	"AuxInfo=1/1/N:1,37,29,28,30,26,7,33,25,6,34,32,14,3,35,22,2,36,27,31,8,5,24,13,18,16,19,12,10,20,15,38,9,11,4,23,17,21/E:(1,2)(7,8)(10,11)(14,15)(17,18)/rA:38CCCNCCCCNCNCCCNCOCCNOCNCCCCCCCCCCCCCCN/rB:s1;s2;s3;s4;d5;s6;d7;s8;s9;d10;s11;d12;s13;s10d14;s13;d16;s16;s18;s19;d19;d18;s12s22;s23;d24;s25;d26;s27;s28;s29;s27s30;s24d31;s8;s5d33;s4;s35;s36;s2s36;/rC:;;;;;;;;;;;;;;;;;;;;;;;;;;;;;;;;;;;;;;"	P07333_WT	P07333	WT	CHEMBL950218	PMID:18342505	2008.0	PMID:18342505	2008	1	0	0	0	0		=	8.150	8.15	0.0	0.0	1.0	8.15	0.0	IXH	3bea
AHFLGPTXSIRAQK_on_P47900_WT	High	ExCAPE-DB;ChEMBL30;ChEMBL30;ChEMBL30;ChEMBL30	11510579;CHEMBL2333770;CHEMBL2333770;CHEMBL2333770;CHEMBL2333770	CC(C)(C)c1ccccc1Oc1ncccc1NC(=O)Nc1ccc(OC(F)(F)F)cc1	AHFLGPTXSIRAQK	AHFLGPTXSIRAQK-UHFFFAOYSA-N	InChI=1S/C23H22F3N3O3/c1-22(2,3)17-7-4-5-9-19(17)31-20-18(8-6-14-27-20)29-21(30)28-15-10-12-16(13-11-15)32-23(24,25)26/h4-14H,1-3H3,(H2,28,29,30)	"AuxInfo=1/1/N:1,3,4,7,8,15,6,16,9,23,32,24,31,14,22,25,5,17,10,12,19,2,27,28,29,30,13,21,18,20,11,26/E:(1,2,3)(10,11)(12,13)(24,25,26)/rA:32CCCCCCCCCCOCNCCCCNCONCCCCOCFFFCC/rB:s1;s2;s2;s2;d5;s6;d7;s8;s5d9;s10;s11;d12;s13;d14;s15;s12d16;s17;s18;d19;s19;s21;d22;s23;d24;s25;s26;s27;s27;s27;s25;s22d31;/rC:;;;;;;;;;;;;;;;;;;;;;;;;;;;;;;;;"	P47900_WT	P47900	WT	PubChemAID:747336;CHEMBL4267870;CHEMBL3107683;CHEMBL2339550;CHEMBL3107682	PMID:24164581	2013.0	PubChemAID:747336;PMID:30223118;PMID:24164581;PMID:23368907;PMID:24164581	2014;2018;2013;2013;2013	0;1;1;0;1	0	0	0;0;0;1;0	1;0;0;0;0		=	8.222; 6.550; 5.680; 8.220; 7.540	7.242	0.992	0.496	5.0	7.54	0.682	BUR	4xnv
AHFZDNYNXFMRFQ_on_P21554_WT	High	ChEMBL30;ChEMBL30;ExCAPE-DB;ChEMBL30;ChEMBL30;ChEMBL30;ChEMBL30;ChEMBL30;ChEMBL30;ChEMBL30;ChEMBL30;ChEMBL30	CHEMBL1553629;CHEMBL1553629;44828492;CHEMBL1553629;CHEMBL1553629;CHEMBL1553629;CHEMBL1553629;CHEMBL1553629;CHEMBL1553629;CHEMBL1553629;CHEMBL1553629;CHEMBL1553629	CCc1c(C(=O)NCCc2ccc(N3CCCCC3)cc2)[nH]c2c1cc(Cl)cc2	AHFZDNYNXFMRFQ	AHFZDNYNXFMRFQ-UHFFFAOYSA-N	InChI=1S/C24H28ClN3O/c1-2-20-21-16-18(25)8-11-22(21)27-23(20)24(29)26-13-12-17-6-9-19(10-7-17)28-14-4-3-5-15-28/h6-11,16,27H,2-5,12-15H2,1H3,(H,26,29)	"AuxInfo=1/1/N:1,2,17,16,18,11,21,28,12,20,29,9,8,15,19,25,10,26,13,3,24,23,4,5,27,7,22,14,6/E:(4,5)(6,7)(9,10)(14,15)/rA:29CCCCCONCCCCCCNCCCCCCCNCCCCClCC/rB:s1;s2;d3;s4;d5;s5;s7;s8;s9;d10;s11;d12;s13;s14;s15;s16;s17;s14s18;s13;s10d20;s4;s22;s3d23;s24;d25;s26;s26;s23d28;/rC:;;;;;;;;;;;;;;;;;;;;;;;;;;;;;"	P21554_WT	P21554	WT	CHEMBL2073229;CHEMBL4730599;PubChemAID:677730;CHEMBL3591199;CHEMBL4416370;CHEMBL4432658;CHEMBL3591200;CHEMBL3591198;CHEMBL3760363;CHEMBL3760354;CHEMBL3591197;CHEMBL3760352	PMID:22571451	2012.0	PMID:22571451;PMID:33062158;PubChemAID:677730;PMID:26203658;PMID:31596583;PMID:27542310;PMID:26203658;PMID:26203658;PMID:26529344;PMID:26529344;PMID:26203658;PMID:26529344	2012;2020;2013;2015;2019;2016;2015;2015;2016;2016;2015;2016	0;1;0;0;1;1;0;0;0;0;0;0	1;0;0;1;0;0;1;1;1;1;1;1	0	0	0;0;1;0;0;0;0;0;0;0;0;0		=	6.850; 9.540; 6.854; 5.680; 6.070; 8.700; 6.190; 4.970; 7.080; 6.490; 5.650; 8.040	6.843	1.279	0.386	12.0	6.67	0.795	9GL	6kqi
AHJRHEGDXFFMBM_on_P48426_WT	High	ChEMBL30	CHEMBL189963	CC(=O)c1c(C)c2c(nc(Nc3ccc(N4CCNCC4)cn3)nc2)n(C2CCCC2)c1=O	AHJRHEGDXFFMBM	AHJRHEGDXFFMBM-UHFFFAOYSA-N	InChI=1S/C24H29N7O2/c1-15-19-14-27-24(28-20-8-7-18(13-26-20)30-11-9-25-10-12-30)29-22(19)31(17-5-3-4-6-17)23(33)21(15)16(2)32/h7-8,13-14,17,25H,3-6,9-12H2,1-2H3,(H,26,27,28,29)	"AuxInfo=1/1/N:6,1,29,30,28,31,14,13,18,20,17,21,22,25,5,2,27,15,7,12,4,8,32,10,19,23,24,11,9,16,26,3,33/E:(3,4)(5,6)(9,10)(11,12)/rA:33CCOCCCCCNCNCCCCNCCNCCCNNCNCCCCCCO/rB:s1;d2;s2;d4;s5;s5;d7;s8;d9;s10;s11;d12;s13;d14;s15;s16;s17;s18;s19;s16s20;s15;s12d22;s10;s7d24;s8;s26;s27;s28;s29;s27s30;s4s26;d32;/rC:;;;;;;;;;;;;;;;;;;;;;;;;;;;;;;;;;"	P48426_WT	P48426	WT	CHEMBL3991826	PMID:29191878	2017.0	PMID:29191878	2017	0	0	1	0	0		=	6.680	6.68	0.0	0.0	1.0	6.68	0.0	LQQ	7n7o
AHJRHEGDXFFMBM_on_Q00534_WT	High	ChEMBL30;ChEMBL30;ChEMBL30;ChEMBL30;Klaeger2017	CHEMBL189963;CHEMBL189963;CHEMBL189963;CHEMBL189963;Klaeger2017.compound.144	CC(=O)c1c(C)c2c(nc(Nc3ccc(N4CCNCC4)cn3)nc2)n(C2CCCC2)c1=O	AHJRHEGDXFFMBM	AHJRHEGDXFFMBM-UHFFFAOYSA-N	InChI=1S/C24H29N7O2/c1-15-19-14-27-24(28-20-8-7-18(13-26-20)30-11-9-25-10-12-30)29-22(19)31(17-5-3-4-6-17)23(33)21(15)16(2)32/h7-8,13-14,17,25H,3-6,9-12H2,1-2H3,(H,26,27,28,29)	"AuxInfo=1/1/N:6,1,29,30,28,31,14,13,18,20,17,21,22,25,5,2,27,15,7,12,4,8,32,10,19,23,24,11,9,16,26,3,33/E:(3,4)(5,6)(9,10)(11,12)/rA:33CCOCCCCCNCNCCCCNCCNCCCNNCNCCCCCCO/rB:s1;d2;s2;d4;s5;s5;d7;s8;d9;s10;s11;d12;s13;d14;s15;s16;s17;s18;s19;s16s20;s15;s12d22;s10;s7d24;s8;s26;s27;s28;s29;s27s30;s4s26;d32;/rC:;;;;;;;;;;;;;;;;;;;;;;;;;;;;;;;;;"	Q00534_WT	Q00534	WT	CHEMBL3991661;CHEMBL4348719;CHEMBL4271324;CHEMBL3866833;Klaeger2017.assay	PMID:20925433	2010.0	PMID:29191878;PMID:30978559;PMID:28911822;PMID:27448913;DOI:10.1126/science.aan4368	2017;2019;2017;2016;2017	0;1;1;1;0	0	1;0;0;0;0	0	0;0;0;0;1		=	7.120; 7.820; 7.800; 7.680; 7.119	7.508	0.321	0.16	5.0	7.68	0.14	LQQ	2euf;5l2i
AHLQDZCJPCLDJM_on_P15056_WT	Medium	ChEMBL30	CHEMBL1614960	O=C(Nc1ncncc1)c1c(Nc2ccc3c(O)cccc3c2)c2ccncc2o1	AHLQDZCJPCLDJM	AHLQDZCJPCLDJM-UHFFFAOYSA-N	InChI=1S/C22H15N5O3/c28-17-3-1-2-13-10-14(4-5-15(13)17)26-20-16-6-8-23-11-18(16)30-21(20)22(29)27-19-7-9-24-12-25-19/h1-12,26,28H,(H,24,25,27,29)	"AuxInfo=1/1/N:20,21,19,14,15,25,9,26,8,23,28,6,22,13,16,24,17,29,4,11,10,2,27,7,5,12,3,18,1,30/rA:30OCNCNCNCCCCNCCCCCOCCCCCCCCNCCO/rB:d1;s2;s3;d4;s5;d6;s7;s4d8;s2;d10;s11;s12;d13;s14;d15;s16;s17;d17;s19;d20;s16s21;s13d22;s11;d24;s25;d26;s27;s24d28;s10s29;/rC:;;;;;;;;;;;;;;;;;;;;;;;;;;;;;;"	P15056_WT	P15056	WT	CHEMBL1670302	PMID:21251822	2011.0	PMID:21251822	2011	1	0	0	0	0		=	8.850	8.85	0.0	0.0	1.0	8.85	0.0	FNI	3ppk
AHMHIFXJPSHHPH_on_P53779_WT	High	ChEMBL30	CHEMBL585951	Fc1cc(N2CCOCC2)cc(-c2ccnc(Nc3ccc(-n4cnc(N5CCOCC5)n4)cc3)n2)c1	AHMHIFXJPSHHPH	AHMHIFXJPSHHPH-UHFFFAOYSA-N	InChI=1S/C26H27FN8O2/c27-20-15-19(16-23(17-20)33-7-11-36-12-8-33)24-5-6-28-25(31-24)30-21-1-3-22(4-2-21)35-18-29-26(32-35)34-9-13-37-14-10-34/h1-6,15-18H,7-14H2,(H,28,30,31)	"AuxInfo=1/1/N:20,35,21,34,14,15,6,10,28,32,7,9,29,31,37,11,3,24,12,2,19,22,4,13,17,26,1,16,25,18,36,33,5,27,23,8,30/E:(1,2)(3,4)(7,8)(9,10)(11,12)(13,14)/rA:37FCCCNCCOCCCCCCCNCNCCCCNCNCNCCOCCNCCNC/rB:s1;d2;s3;s4;s5;s6;s7;s8;s5s9;d4;s11;s12;d13;s14;d15;s16;s17;s18;d19;s20;d21;s22;s23;d24;s25;s26;s27;s28;s29;s30;s27s31;s23d26;s22;s19d34;s13d17;s2d12;/rC:;;;;;;;;;;;;;;;;;;;;;;;;;;;;;;;;;;;;;"	P53779_WT	P53779	WT	CHEMBL3395898	PMID:19947601	2010.0	PMID:25415535	2015	1	0	0	0	0		=	6.830	6.83	0.0	0.0	1.0	6.83	0.0	FMY	3kvx
AHNFLCXLAFQOCX_on_P00489_WT	Low	ChEMBL30	CHEMBL1230056	O=C(Nc1cccc2c1cccc2)C(=O)NC1OC(CO)C(O)C(O)C1O	AHNFLCXLAFQOCX	AHNFLCXLAFQOCX-UHFFFAOYSA-N	InChI=1S/C18H20N2O7/c21-8-12-13(22)14(23)15(24)18(27-12)20-17(26)16(25)19-11-7-3-5-9-4-1-2-6-10(9)11/h1-7,12-15,18,21-24H,8H2,(H,19,25)(H,20,26)	"AuxInfo=1/1/N:12,11,6,13,7,10,5,20,8,9,4,19,22,24,26,2,14,17,3,16,21,23,25,27,1,15,18/rA:27OCNCCCCCCCCCCCONCOCCOCOCOCO/rB:d1;s2;s3;d4;s5;d6;s7;s4d8;s9;d10;s11;s8d12;s2;d14;s14;s16;s17;s18;s19;s20;s19;s22;s22;s24;s17s24;s26;/rC:;;;;;;;;;;;;;;;;;;;;;;;;;;;"	P00489_WT	P00489	WT	CHEMBL3378176	PMID:25092521	2014.0	PMID:25092521	2014	0	0	0	1	0		=	3.842	3.842	0.0	0.0	1.0	3.842	0.0	376	3cuu
AHOHWELPUXLPOF_on_Q16539_WT	High	ChEMBL30	CHEMBL1354522	Fc1cccc(Cl)c1CNc1n[nH]c(-c2ccco2)n1	AHOHWELPUXLPOF	AHOHWELPUXLPOF-UHFFFAOYSA-N	InChI=1S/C13H10ClFN4O/c14-9-3-1-4-10(15)8(9)7-16-13-17-12(18-19-13)11-5-2-6-20-11/h1-6H,7H2,(H2,16,17,18,19)	"AuxInfo=1/1/N:4,17,5,3,16,18,9,8,6,2,15,14,11,7,1,10,20,13,12,19/rA:20FCCCCCClCCNCNNCCCCCON/rB:s1;d2;s3;d4;s5;s6;s2d6;s8;s9;s10;d11;s12;s13;s14;d15;s16;d17;s15s18;s11d14;/rC:;;;;;;;;;;;;;;;;;;;;"	Q16539_WT	Q16539	WT	CHEMBL4020189	PMID:28945083	2017.0	PMID:28945083	2017	1	0	0	0	0		=	4.840	4.84	0.0	0.0	1.0	4.84	0.0	FTZ	5xyx
AHOUBRCZNHFOSL_on_P25098_WT	High	ChEMBL30	CHEMBL490	Fc1ccc(C2CCNCC2COc2ccc3OCOc3c2)cc1	AHOUBRCZNHFOSL	AHOUBRCZNHFOSL-UHFFFAOYSA-N	InChI=1S/C19H20FNO3/c20-15-3-1-13(2-4-15)17-7-8-21-10-14(17)11-22-16-5-6-18-19(9-16)24-12-23-18/h1-6,9,14,17,21H,7-8,10-12H2	"AuxInfo=1/0/N:4,23,3,24,15,16,7,8,22,10,12,19,5,11,2,14,6,17,21,1,9,13,18,20/E:(1,2)(3,4)/rA:24FCCCCCCCNCCCOCCCCOCOCCCC/rB:s1;d2;s3;d4;s5;s6;s7;s8;s9;s6s10;s11;s12;s13;d14;s15;d16;s17;s18;s19;s17s20;s14d21;s5;s2d23;/rC:;;;;;;;;;;;;;;;;;;;;;;;;"	P25098_WT	P25098	WT	CHEMBL4043633;CHEMBL4703613;CHEMBL3854619;CHEMBL3854614;CHEMBL3811374	PubChemAID:488847	2010.0	PMID:28323425;PMID:33038544;PMID:27362616;PMID:27362616;PMID:27050625	2017;2020;2016;2016;2016	1;0;1;1;1	0	0;1;0;0;0	0	0		=	5.860; 5.530; 5.600; 4.700; 5.960	5.53	0.444	0.222	5.0	5.6	0.26	8PR	3v5w
AHOUBRCZNHFOSL_on_P28327_WT	Low	ChEMBL30	CHEMBL490	Fc1ccc(C2CCNCC2COc2ccc3OCOc3c2)cc1	AHOUBRCZNHFOSL	AHOUBRCZNHFOSL-UHFFFAOYSA-N	InChI=1S/C19H20FNO3/c20-15-3-1-13(2-4-15)17-7-8-21-10-14(17)11-22-16-5-6-18-19(9-16)24-12-23-18/h1-6,9,14,17,21H,7-8,10-12H2	"AuxInfo=1/0/N:4,23,3,24,15,16,7,8,22,10,12,19,5,11,2,14,6,17,21,1,9,13,18,20/E:(1,2)(3,4)/rA:24FCCCCCCCNCCCOCCCCOCOCCCC/rB:s1;d2;s3;d4;s5;s6;s7;s8;s9;s6s10;s11;s12;s13;d14;s15;d16;s17;s18;s19;s17s20;s14d21;s5;s2d23;/rC:;;;;;;;;;;;;;;;;;;;;;;;;"	P28327_WT	P28327	WT	CHEMBL3854630;CHEMBL3854615;CHEMBL3854620	PMID:27362616	2016.0	PMID:27362616	2016	1	0	0	0	0		=	3.400; 3.500; 3.800	3.567	0.17	0.12	3.0	3.5	0.1	8PR	4l9i
AHOUBRCZNHFOSL_on_P31645_WT	High	ChEMBL30	CHEMBL490	Fc1ccc(C2CCNCC2COc2ccc3OCOc3c2)cc1	AHOUBRCZNHFOSL	AHOUBRCZNHFOSL-UHFFFAOYSA-N	InChI=1S/C19H20FNO3/c20-15-3-1-13(2-4-15)17-7-8-21-10-14(17)11-22-16-5-6-18-19(9-16)24-12-23-18/h1-6,9,14,17,21H,7-8,10-12H2	"AuxInfo=1/0/N:4,23,3,24,15,16,7,8,22,10,12,19,5,11,2,14,6,17,21,1,9,13,18,20/E:(1,2)(3,4)/rA:24FCCCCCCCNCCCOCCCCOCOCCCC/rB:s1;d2;s3;d4;s5;s6;s7;s8;s9;s6s10;s11;s12;s13;d14;s15;d16;s17;s18;s19;s17s20;s14d21;s5;s2d23;/rC:;;;;;;;;;;;;;;;;;;;;;;;;"	P31645_WT	P31645	WT	CHEMBL1001386;CHEMBL984440;CHEMBL986143;CHEMBL900437;CHEMBL884752;CHEMBL3871875;CHEMBL3871863;CHEMBL2351265;CHEMBL3820429;CHEMBL1001385	DOI:10.1016/0960-894X(95)00398-D	1995.0	PMID:18644726;PMID:18760923;PMID:18771916;PMID:17900912;PMID:16162005;PMID:27865645;PMID:27865645;PMID:23477943;DOI:10.1039/C5MD00596E;PMID:18644726	2008;2008;2008;2007;2005;2017;2017;2013;2016;2008	0;0;1;0;0;0;1;1;1;0	0	0	1;1;0;1;1;1;0;0;0;1	0		=	9.420; 10.100; 8.700; 10.050; 10.400; 9.960; 9.250; 9.700; 7.700; 9.380	9.466	0.753	0.251	10.0	9.56	0.445	8PR	6dzw;6awn;6vrh;5i6x
AHOUBRCZNHFOSL_on_Q05320_WT	Low	ChEMBL30	CHEMBL490	Fc1ccc(C2CCNCC2COc2ccc3OCOc3c2)cc1	AHOUBRCZNHFOSL	AHOUBRCZNHFOSL-UHFFFAOYSA-N	InChI=1S/C19H20FNO3/c20-15-3-1-13(2-4-15)17-7-8-21-10-14(17)11-22-16-5-6-18-19(9-16)24-12-23-18/h1-6,9,14,17,21H,7-8,10-12H2	"AuxInfo=1/0/N:4,23,3,24,15,16,7,8,22,10,12,19,5,11,2,14,6,17,21,1,9,13,18,20/E:(1,2)(3,4)/rA:24FCCCCCCCNCCCOCCCCOCOCCCC/rB:s1;d2;s3;d4;s5;s6;s7;s8;s9;s6s10;s11;s12;s13;d14;s15;d16;s17;s18;s19;s17s20;s14d21;s5;s2d23;/rC:;;;;;;;;;;;;;;;;;;;;;;;;"	Q05320_WT	Q05320	WT	CHEMBL4027957	PMID:29272110	2018.0	PMID:29272110	2018	0	0	1	0	0		=	3.187	3.187	0.0	0.0	1.0	3.187	0.0	8PR	6f6i
AHTVZGHNJWEFAC_on_P45452_WT	High	ChEMBL30	CHEMBL4090820;CHEMBL4069824	CNC(=O)C(NC(=O)c1ccc(-c2ccc(CSc3nc(O)c4CCCc4n3)cc2)o1)C(C)C	AHTVZGHNJWEFAC	AHTVZGHNJWEFAC-UHFFFAOYSA-N	InChI=1S/C25H28N4O4S/c1-14(2)21(24(32)26-3)28-23(31)20-12-11-19(33-20)16-9-7-15(8-10-16)13-34-25-27-18-6-4-5-17(18)22(30)29-25/h7-12,14,21H,4-6,13H2,1-3H3,(H,26,32)(H,28,31)(H,27,29,30)	"AuxInfo=1/1/N:33,34,1,25,24,26,15,29,14,30,11,10,17,32,16,13,23,27,12,9,5,21,7,3,19,2,28,6,20,22,8,4,31,18/E:(1,2)(7,8)(9,10)/rA:34CNCOCNCOCCCCCCCCCSCNCOCCCCCNCCOCCC/rB:s1;s2;d3;s3;s5;s6;d7;s7;d9;s10;d11;s12;d13;s14;d15;s16;s17;s18;d19;s20;s21;d21;s23;s24;s25;s23s26;s19d27;s16;s13d29;s9s12;s5;s32;s32;/rC:;;;;;;;;;;;;;;;;;;;;;;;;;;;;;;;;;;"	P45452_WT	P45452	WT	CHEMBL4017398	PMID:28653849	2017.0	PMID:28653849	2017	1	0	0	0	0		=	6.450; 8.030	7.24	0.79	0.79	2.0	7.24	0.79	8OA	5uwm;5uwl
AHWAKNWAECVAHU_on_Q9UIF8_WT	High	ChEMBL30	CHEMBL3770493	CC(=O)c1cc(-c2c(CO)cccc2)c2cc(Oc3ccccc3)ccn12	AHWAKNWAECVAHU	AHWAKNWAECVAHU-UHFFFAOYSA-N	InChI=1S/C23H19NO3/c1-16(26)22-14-21(20-10-6-5-7-17(20)15-25)23-13-19(11-12-24(22)23)27-18-8-3-2-4-9-18/h2-14,25H,15H2,1H3	"AuxInfo=1/0/N:1,22,21,23,12,13,11,20,24,14,25,26,16,5,9,2,8,19,17,7,6,4,15,27,10,3,18/E:(3,4)(8,9)/rA:27CCOCCCCCCOCCCCCCCOCCCCCCCCN/rB:s1;d2;s2;d4;s5;s6;d7;s8;s9;s8;d11;s12;s7d13;d6;s15;d16;s17;s18;d19;s20;d21;s22;s19d23;s17;d25;s4s15s26;/rC:;;;;;;;;;;;;;;;;;;;;;;;;;;;"	Q9UIF8_WT	Q9UIF8	WT	CHEMBL3772736	PMID:25799074	2016.0	PMID:25799074	2016	1	0	0	0	0		=	6.210; 6.210	6.21	0.0	0.0	2.0	6.21	0.0	IR5	4ir5
AHWMERGBWWROMM_on_P18031_WT	High	ChEMBL30	CHEMBL342478	O=C(O)C(=O)Nc1c(C(=O)O)cc2cc[nH]c2c1	AHWMERGBWWROMM	AHWMERGBWWROMM-UHFFFAOYSA-N	InChI=1S/C11H8N2O5/c14-9(11(17)18)13-8-4-7-5(1-2-12-7)3-6(8)10(15)16/h1-4,12H,(H,13,14)(H,15,16)(H,17,18)	"AuxInfo=1/1/N:14,15,12,18,13,8,17,7,4,9,2,16,6,5,10,11,1,3/E:(15,16)(17,18)/rA:18OCOCONCCCOOCCCCNCC/rB:d1;s2;s2;d4;s4;s6;d7;s8;d9;s9;s8;d12;s13;d14;s15;s13s16;s7d17;/rC:;;;;;;;;;;;;;;;;;;"	P18031_WT	P18031	WT	CHEMBL1118001	PMID:12238924	2002.0	PMID:20452766	2010	0	0	0	1	0		=	5.100	5.1	0.0	0.0	1.0	5.1	0.0	OAI	1c83
AHYKHJQLXJPPOS_on_Q04609_WT	High	ChEMBL30	CHEMBL593331	O=C(NC(CCCCNC(=O)c1ccc(I)cc1)C(=O)O)NC(Cc1ccncc1)C(=O)O	AHYKHJQLXJPPOS	AHYKHJQLXJPPOS-UHFFFAOYSA-N	InChI=1S/C22H25IN4O6/c23-16-6-4-15(5-7-16)19(28)25-10-2-1-3-17(20(29)30)26-22(33)27-18(21(31)32)13-14-8-11-24-12-9-14/h4-9,11-12,17-18H,1-3,10,13H2,(H,25,28)(H,29,30)(H,31,32)(H2,26,27,33)	"AuxInfo=1/1/N:6,7,5,13,18,14,17,26,30,8,27,29,24,25,12,15,4,23,10,19,31,2,16,28,9,3,22,11,20,21,32,33,1/E:(4,5)(6,7)(8,9)(11,12)(29,30)(31,32)/rA:33OCNCCCCCNCOCCCCICCCOONCCCCCNCCCOO/rB:d1;s2;s3;s4;s5;s6;s7;s8;s9;d10;s10;d12;s13;d14;s15;s15;s12d17;s4;d19;s19;s2;s22;s23;s24;d25;s26;d27;s28;s25d29;s23;d31;s31;/rC:;;;;;;;;;;;;;;;;;;;;;;;;;;;;;;;;;"	Q04609_WT	Q04609	WT	CHEMBL1067317	PMID:19897367	2010.0	PMID:19897367	2010	0	0	0	1	0		=	6.980	6.98	0.0	0.0	1.0	6.98	0.0	2QN	4oc4
AHYMHWXQRWRBKT_on_P08581_WT	High	ChEMBL30;Klaeger2017;ChEMBL30;ChEMBL30	CHEMBL3402762;Klaeger2017.compound.204;CHEMBL3402762;CHEMBL3402762	CN1CCC(COc2cnc(-c3cccc(Cn4nc(-c5cccc(C#N)c5)ccc4=O)c3)nc2)CC1	AHYMHWXQRWRBKT	AHYMHWXQRWRBKT-UHFFFAOYSA-N	InChI=1S/C29H28N6O2/c1-34-12-10-21(11-13-34)20-37-26-17-31-29(32-18-26)25-7-3-5-23(15-25)19-35-28(36)9-8-27(33-35)24-6-2-4-22(14-24)16-30/h2-9,14-15,17-18,21H,10-13,19-20H2,1H3	"AuxInfo=1/0/N:1,23,14,24,15,22,13,29,30,4,36,3,37,28,33,26,9,35,17,6,5,25,16,21,12,8,20,31,11,27,10,34,19,2,18,32,7/E:(10,11)(12,13)(17,18)(31,32)/rA:37CNCCCCOCCNCCCCCCCNNCCCCCCCNCCCCOCNCCC/rB:s1;s2;s3;s4;s5;s6;s7;d8;s9;d10;s11;d12;s13;d14;s15;s16;s17;s18;d19;s20;d21;s22;d23;s24;s25;t26;s21d25;s20;d29;s18s30;d31;s12d16;s11;s8d34;s5;s2s36;/rC:;;;;;;;;;;;;;;;;;;;;;;;;;;;;;;;;;;;;;"	P08581_WT	P08581	WT	CHEMBL3991789;Klaeger2017.assay;CHEMBL3404456;CHEMBL3767620	PMID:25736998	2015.0	PMID:29191878;DOI:10.1126/science.aan4368;PMID:25736998;PMID:26717201	2017;2017;2015;2016	0;0;1;1	0	1;0;0;0	0	0;1;0;0		=	9.000; 9.000; 7.920; 8.520	8.61	0.444	0.256	4.0	8.76	0.24	3E8	4r1v
AIBKIFHSQQYXLG_on_Q92731_WT	High	ChEMBL30;ExCAPE-DB	CHEMBL346455;9957008	Oc1ccc(CCNc2nc(SCCCc3ccc(Cl)cc3)nc(N3CCNCC3)n2)cc1	AIBKIFHSQQYXLG	AIBKIFHSQQYXLG-UHFFFAOYSA-N	InChI=1S/C24H29ClN6OS/c25-20-7-3-18(4-8-20)2-1-17-33-24-29-22(27-12-11-19-5-9-21(32)10-6-19)28-23(30-24)31-15-13-26-14-16-31/h3-10,26,32H,1-2,11-17H2,(H,27,28,29,30)	"AuxInfo=1/1/N:14,15,17,22,4,32,18,21,3,33,6,7,27,29,26,30,13,16,5,19,2,9,24,11,20,28,8,31,10,23,25,1,12/E:(3,4)(5,6)(7,8)(9,10)(13,14)(15,16)/rA:33OCCCCCCNCNCSCCCCCCCClCCNCNCCNCCNCC/rB:s1;d2;s3;d4;s5;s6;s7;s8;d9;s10;s11;s12;s13;s14;s15;d16;s17;d18;s19;s19;s16d21;d11;s23;s24;s25;s26;s27;s28;s25s29;s9d24;s5;s2d32;/rC:;;;;;;;;;;;;;;;;;;;;;;;;;;;;;;;;;"	Q92731_WT	Q92731	WT	CHEMBL678129;PubChemAID:70029	PMID:12459017	2002.0	PMID:12459017;PubChemAID:70029	2002;2010	1;0	0	0	0	0;1		=	8.220; 8.222	8.221	0.001	0.001	2.0	8.221	0.001	MON	1nde
AIBZQPUCRUZLOJ_on_P37231_WT	High	ChEMBL30	CHEMBL1945221	COc1cc(O)c2c(c1C(=O)NCc1cc(CCCC(=O)O)cc3ccccc13)OC1=CC(O)=C(C(C)=O)C(=O)C12C	AIBZQPUCRUZLOJ	AIBZQPUCRUZLOJ-UHFFFAOYSA-N	InChI=1S/C32H29NO9/c1-16(34)26-21(35)14-24-32(2,30(26)39)28-22(36)13-23(41-3)27(29(28)42-24)31(40)33-15-19-12-17(7-6-10-25(37)38)11-18-8-4-5-9-20(18)19/h4-5,8-9,11-14,35-36H,6-7,10,15H2,1-3H3,(H,33,40)(H,37,38)	"AuxInfo=1/1/N:37,42,1,26,27,18,17,25,28,19,23,15,4,32,13,36,16,24,14,29,33,5,3,31,20,35,9,7,8,39,10,41,12,38,34,6,21,22,40,11,2,30/E:(37,38)/rA:42COCCCOCCCCONCCCCCCCCOOCCCCCCCOCCCOCCCOCOCC/rB:s1;s2;d3;s4;s5;d5;s7;s3d8;s9;d10;s10;s12;s13;d14;s15;s16;s17;s18;s19;d20;s20;d16;s23;d24;s25;d26;s27;s14s24d28;s8;s30;w?31;s32;s33;w?33;s35;s36;d36;s35;d39;s7s31s39;s41;/rC:;;;;;;;;;;;;;;;;;;;;;;;;;;;;;;;;;…	P37231_WT	P37231	WT	CHEMBL1947742	PMID:22225641	2012.0	PMID:22225641	2012	0	1	0	0	0		=	7.170	7.17	0.0	0.0	1.0	7.17	0.0	24L	3v9y
AICGXPKTEXWHDK_on_Q07889_WT	High	ChEMBL30	CHEMBL4205543	Cc1cc(Cn2c(N3CCNCC3)nc3c2cc(Cl)cc3C2=CCNCC2)cc(C)c1F	AICGXPKTEXWHDK	AICGXPKTEXWHDK-UHFFFAOYSA-N	InChI=1S/C25H29ClFN5/c1-16-11-18(12-17(2)23(16)27)15-32-22-14-20(26)13-21(19-3-5-28-6-4-19)24(22)30-25(32)31-9-7-29-8-10-31/h3,11-14,28-29H,4-10,15H2,1-2H3	"AuxInfo=1/0/N:1,30,23,27,24,26,10,12,9,13,3,28,20,17,5,2,29,4,22,18,21,16,31,15,7,19,32,25,11,14,8,6/E:(1,2)(7,8)(9,10)(11,12)(16,17)/rA:32CCCCCNCNCCNCCNCCCCClCCCCCNCCCCCCF/rB:s1;d2;s3;s4;s5;s6;s7;s8;s9;s10;s11;s8s12;d7;s14;s6d15;s16;d17;s18;s18;s15d20;s21;w?22;s23;s24;s25;s22s26;d4;s28;s29;s2d29;s31;/rC:;;;;;;;;;;;;;;;;;;;;;;;;;;;;;;;;"	Q07889_WT	Q07889	WT	CHEMBL4201752	PMID:30205005	2018.0	PMID:30205005	2018	0	0	1	0	0		=	6.600	6.6	0.0	0.0	1.0	6.6	0.0	FVD	6d5g
AICUOEJPCSKION_on_P28482_WT	Low	ChEMBL30	CHEMBL571038	Cc1c(-c2c[nH]c(C(=O)NC(CO)c3ccccc3)c2)nc(Nc2ccccc2Cl)nc1	AICUOEJPCSKION	AICUOEJPCSKION-UHFFFAOYSA-N	InChI=1S/C24H22ClN5O2/c1-15-12-27-24(29-19-10-6-5-9-18(19)25)30-22(15)17-11-20(26-13-17)23(32)28-21(14-31)16-7-3-2-4-8-16/h2-13,21,26,31H,14H2,1H3,(H,28,32)(H,27,29,30)	"AuxInfo=1/1/N:1,17,16,18,27,26,15,19,28,25,20,32,5,12,2,14,4,29,24,7,11,3,8,22,30,6,31,10,23,21,13,9/E:(3,4)(7,8)/rA:32CCCCCNCCONCCOCCCCCCCNCNCCCCCCClNC/rB:s1;d2;s3;d4;s5;s6;s7;d8;s8;s10;s11;s12;s11;d14;s15;d16;s17;s14d18;s4d7;s3;d21;s22;s23;d24;s25;d26;s27;s24d28;s29;s22;s2d31;/rC:;;;;;;;;;;;;;;;;;;;;;;;;;;;;;;;;"	P28482_WT	P28482	WT	CHEMBL1044904	PMID:19827834	2009.0	PMID:19827834	2009	0	0	0	1	0		>	8.699	8.699	0.0	0.0	1.0	8.699	0.0	E86	3i60
AIIJKVORRBMJHS_on_P08709_WT	High	ChEMBL30	CHEMBL524462	CCCS(=O)(=O)NC(C(=O)NC(CCSC)C(=O)NCc1ccc(C(=N)N)cc1)C(C)O	AIIJKVORRBMJHS	AIIJKVORRBMJHS-UHFFFAOYSA-N	InChI=1S/C20H33N5O5S2/c1-4-11-32(29,30)25-17(13(2)26)20(28)24-16(9-10-31-3)19(27)23-12-14-5-7-15(8-6-14)18(21)22/h5-8,13,16-17,25-26H,4,9-12H2,1-3H3,(H3,21,22)(H,23,27)(H,24,28)	"AuxInfo=1/1/N:1,31,16,2,22,29,23,28,13,14,3,20,30,21,24,12,8,25,17,9,26,27,19,11,7,32,18,10,5,6,15,4/E:(5,6)(7,8)(21,22)(29,30)/CRV:32.6/rA:32CCCSOONCCONCCCSCCONCCCCCCNNCCCCO/rB:s1;s2;s3;d4;d4;s4;s7;s8;d9;s9;s11;s12;s13;s14;s15;s12;d17;s17;s19;s20;d21;s22;d23;s24;d25;s25;s24;s21d28;s8;s30;s30;/rC:;;;;;;;;;;;;;;;;;;;;;;;;;;;;;;;;"	P08709_WT	P08709	WT	CHEMBL1005612	PMID:18674905	2008.0	PMID:18674905	2008	0	0	0	1	0		=	6.890	6.89	0.0	0.0	1.0	6.89	0.0	PSM	1wqv
AIINAKYQKGXDFN_on_P24941_WT	Low	ChEMBL30	CHEMBL2377821	Nc1c(C(=O)c2ccc(S(N)(=O)=O)cc2)sc(Nc2ccc(S(N)(=O)=O)cc2)n1	AIINAKYQKGXDFN	AIINAKYQKGXDFN-UHFFFAOYSA-N	InChI=1S/C16H15N5O5S3/c17-15-14(13(22)9-1-5-11(6-2-9)28(18,23)24)27-16(21-15)20-10-3-7-12(8-4-10)29(19,25)26/h1-8H,17H2,(H,20,21)(H2,18,23,24)(H2,19,25,26)	"AuxInfo=1/1/N:7,15,20,28,8,14,21,27,6,19,9,22,4,3,2,17,1,11,24,18,29,5,12,13,25,26,16,10,23/E:(1,2)(3,4)(5,6)(7,8)(23,24)(25,26)/CRV:28.6,29.6/rA:29NCCCOCCCCSNOOCCSCNCCCCSNOOCCN/rB:s1;d2;s3;d4;s4;d6;s7;d8;s9;s10;d10;d10;s9;s6d14;s3;s16;s17;s18;d19;s20;d21;s22;s23;d23;d23;s22;s19d27;s2d17;/rC:;;;;;;;;;;;;;;;;;;;;;;;;;;;;;"	P24941_WT	P24941	WT	CHEMBL2379056	PMID:23600925	2013.0	PMID:23600925	2013	1	0	0	0	0		=	7.160	7.16	0.0	0.0	1.0	7.16	0.0	X44	3qtu
AIIOXZPEXXZCML_on_P50579_WT	Medium	ChEMBL30	CHEMBL352943	CCSCCC(N)C(O)C(=O)NC(C)c1c2ccccc2ccc1	AIIOXZPEXXZCML	AIIOXZPEXXZCML-UHFFFAOYSA-N	InChI=1S/C19H26N2O2S/c1-3-24-12-11-17(20)18(22)19(23)21-13(2)15-10-6-8-14-7-4-5-9-16(14)15/h4-10,13,17-18,22H,3,11-12,20H2,1-2H3,(H,21,23)	"AuxInfo=1/1/N:1,14,2,19,18,23,20,22,17,24,5,4,13,21,15,16,6,8,10,7,12,9,11,3/rA:24CCSCCCNCOCONCCCCCCCCCCCC/rB:s1;s2;s3;s4;s5;s6;s6;s8;s8;d10;s10;s12;s13;s13;d15;s16;d17;s18;d19;s16s20;d21;s22;s15d23;/rC:;;;;;;;;;;;;;;;;;;;;;;;;"	P50579_WT	P50579	WT	CHEMBL716773	PMID:15012983	2004.0	PMID:15012983	2004	1	0	0	0	0		=	7.520	7.52	0.0	0.0	1.0	7.52	0.0	AO1	1r5g
AIKOTXHNUIYVMD_on_P56817_WT	High	ChEMBL30;ExCAPE-DB	CHEMBL604590;15950666	CN1C(=O)C(c2ccncc2)(c2cccc(-c3cccnc3)c2)N=C1N	AIKOTXHNUIYVMD	AIKOTXHNUIYVMD-UHFFFAOYSA-N	InChI=1S/C20H17N5O/c1-25-18(26)20(24-19(25)21,16-7-10-22-11-8-16)17-6-2-4-14(12-17)15-5-3-9-23-13-15/h2-13H,1H3,(H2,21,24)	"AuxInfo=1/1/N:1,14,19,15,18,13,7,11,20,8,10,23,22,16,17,6,12,3,25,5,26,9,21,24,2,4/E:(7,8)(10,11)/rA:26CNCOCCCCNCCCCCCCCCCCNCCNCN/rB:s1;s2;d3;s3;s5;d6;s7;d8;s9;s6d10;s5;d12;s13;d14;s15;s16;d17;s18;d19;s20;s17d21;s12d16;s5;s2w?24;s25;/rC:;;;;;;;;;;;;;;;;;;;;;;;;;;"	P56817_WT	P56817	WT	CHEMBL1664806;PubChemAID:566893	PMID:20045648	2010.0	PMID:21093114;PubChemAID:566893	2011	1;0	0	0	0	0;1		=	7.220; 7.222	7.221	0.001	0.001	2.0	7.221	0.001	472	3in3
AILRADAXUVEEIR_on_P00533_WT	High	ChEMBL30	CHEMBL3545311	COc1cc(N2CCC(N3CCN(C)CC3)CC2)ccc1Nc1ncc(Cl)c(Nc2ccccc2P(C)(C)=O)n1	AILRADAXUVEEIR	AILRADAXUVEEIR-UHFFFAOYSA-N	InChI=1S/C29H39ClN7O2P/c1-35-15-17-37(18-16-35)21-11-13-36(14-12-21)22-9-10-24(26(19-22)39-2)33-29-31-20-23(30)28(34-29)32-25-7-5-6-8-27(25)40(3,4)38/h5-10,19-21H,11-18H2,1-4H3,(H2,31,32,33,34)	"AuxInfo=1/1/N:14,1,37,38,32,33,31,34,19,20,8,17,7,18,12,15,11,16,4,25,9,5,26,21,30,3,35,28,23,27,24,29,22,40,13,6,10,39,2,36/E:(3,4)(11,12)(13,14)(15,16)(17,18)/rA:40COCCCNCCCNCCNCCCCCCCCNCNCCClCNCCCCCCPCCON/rB:s1;s2;d3;s4;s5;s6;s7;s8;s9;s10;s11;s12;s13;s13;s10s15;s9;s6s17;d5;s19;s3d20;s21;s22;d23;s24;d25;s26;s26;s28;s29;d30;s31;d32;s33;s30d34;s35;s36;s36;d36;s23d28;/rC:;;;;;;;;;;;;;;;;;;;;;;;;;…	P00533_WT	P00533	WT	CHEMBL4625255;CHEMBL4625258;CHEMBL4270447;CHEMBL4625256;CHEMBL4375048;CHEMBL4417017;CHEMBL4417018;CHEMBL4375049;CHEMBL4270446;CHEMBL4417016;CHEMBL4625257	PMID:30429956	2018.0	PMID:32631532;PMID:32631532;PMID:30429956;PMID:32631532;PMID:31298540;PMID:31718182;PMID:31718182;PMID:31298540;PMID:30429956;PMID:31718182;PMID:32631532	2020;2020;2018;2020;2019;2019;2019;2019;2018;2019;2020	1	0	0	0	0		=	7.320; 8.820; 7.420; 8.820; 7.120; 9.000; 9.000; 8.520; 7.290; 6.890; 8.600	8.073	0.811	0.256	11.0	8.52	0.48	6GY	7aem
AILRADAXUVEEIR_on_Q9UM73_WT	High	ChEMBL30	CHEMBL3545311	COc1cc(N2CCC(N3CCN(C)CC3)CC2)ccc1Nc1ncc(Cl)c(Nc2ccccc2P(C)(C)=O)n1	AILRADAXUVEEIR	AILRADAXUVEEIR-UHFFFAOYSA-N	InChI=1S/C29H39ClN7O2P/c1-35-15-17-37(18-16-35)21-11-13-36(14-12-21)22-9-10-24(26(19-22)39-2)33-29-31-20-23(30)28(34-29)32-25-7-5-6-8-27(25)40(3,4)38/h5-10,19-21H,11-18H2,1-4H3,(H2,31,32,33,34)	"AuxInfo=1/1/N:14,1,37,38,32,33,31,34,19,20,8,17,7,18,12,15,11,16,4,25,9,5,26,21,30,3,35,28,23,27,24,29,22,40,13,6,10,39,2,36/E:(3,4)(11,12)(13,14)(15,16)(17,18)/rA:40COCCCNCCCNCCNCCCCCCCCNCNCCClCNCCCCCCPCCON/rB:s1;s2;d3;s4;s5;s6;s7;s8;s9;s10;s11;s12;s13;s13;s10s15;s9;s6s17;d5;s19;s3d20;s21;s22;d23;s24;d25;s26;s26;s28;s29;d30;s31;d32;s33;s30d34;s35;s36;s36;d36;s23d28;/rC:;;;;;;;;;;;;;;;;;;;;;;;;;…	Q9UM73_WT	Q9UM73	WT	CHEMBL4668357;CHEMBL4668362;CHEMBL3824709	PMID:27144831	2016.0	PMID:32432477;PMID:32432477;PMID:27144831	2020;2020;2016	1	0	0	0	0		=	8.310; 8.770; 9.430	8.837	0.46	0.325	3.0	8.77	0.46	6GY	6mx8
AINJYWXKBKRQSX_on_P45452_WT	Medium	ChEMBL30	CHEMBL70176	COc1ccc(S(=O)(=O)N(Cc2cnccc2)c2c(C(=O)NO)cccc2C)cc1	AINJYWXKBKRQSX	AINJYWXKBKRQSX-UHFFFAOYSA-N	InChI=1S/C21H21N3O5S/c1-15-5-3-7-19(21(25)23-26)20(15)24(14-16-6-4-12-22-13-16)30(27,28)18-10-8-17(29-2)9-11-18/h3-13,26H,14H2,1-2H3,(H,23,25)	"AuxInfo=1/1/N:28,1,25,16,26,17,24,4,30,5,29,15,13,11,27,12,3,6,19,18,20,14,22,10,21,23,8,9,2,7/E:(8,9)(10,11)(27,28)/CRV:30.6/rA:30COCCCCSOONCCCNCCCCCCONOCCCCCCC/rB:s1;s2;d3;s4;d5;s6;d7;d7;s7;s10;s11;d12;s13;d14;s15;s12d16;s10;d18;s19;d20;s20;s22;s19;d24;s25;s18d26;s27;s6;s3d29;/rC:;;;;;;;;;;;;;;;;;;;;;;;;;;;;;;"	P45452_WT	P45452	WT	CHEMBL717134;CHEMBL717134;CHEMBL924952	PMID:11677139	2001.0	PMID:11677139;PMID:11677139;PMID:17275314	2001;2001;2007	1	0	0	0	0		=	7.750; 7.750; 8.100	7.867	0.165	0.117	3.0	7.75	0.0	WAY	1fm1;1fls
AINVOEOJEKKMKB_on_P55263_WT	Medium	ChEMBL30	CHEMBL216697	CN(C)c1ccc(-c2c(N)ncnc2C#Cc2cnc(N3CCOCC3)cc2)cc1	AINVOEOJEKKMKB	AINVOEOJEKKMKB-UHFFFAOYSA-N	InChI=1S/C23H24N6O/c1-28(2)19-7-5-18(6-8-19)22-20(26-16-27-23(22)24)9-3-17-4-10-21(25-15-17)29-11-13-30-14-12-29/h4-8,10,15-16H,11-14H2,1-2H3,(H2,24,26,27)	"AuxInfo=1/1/N:1,3,16,28,6,29,5,30,15,27,22,26,23,25,18,12,17,7,4,14,20,8,9,10,19,13,11,2,21,24/E:(1,2)(5,6)(7,8)(11,12)(13,14)/rA:30CNCCCCCCCNNCNCCCCCNCNCCOCCCCCC/rB:s1;s2;s2;d4;s5;d6;s7;d8;s9;s9;d11;s12;s8d13;s14;t15;s16;d17;s18;d19;s20;s21;s22;s23;s24;s21s25;s20;s17d27;s7;s4d29;/rC:;;;;;;;;;;;;;;;;;;;;;;;;;;;;;;"	P55263_WT	P55263	WT	CHEMBL903820;CHEMBL903819	PMID:17154503	2006.0	PMID:17197188	2007	1	0	0	0	0		=	7.170; 8.700	7.935	0.765	0.765	2.0	7.935	0.765	89I	2i6b
AITKRWKTZZLHEV_on_P04637_WT	High	ChEMBL30	CHEMBL4160123	C=CCOc1cc(C(=O)O)c(O)c(I)c1-n1cccc1	AITKRWKTZZLHEV	AITKRWKTZZLHEV-UHFFFAOYSA-N	InChI=1S/C14H12INO4/c1-2-7-20-10-8-9(14(18)19)13(17)11(15)12(10)16-5-3-4-6-16/h2-6,8,17H,1,7H2,(H,18,19)	"AuxInfo=1/1/N:1,2,18,19,17,20,3,6,7,5,13,15,11,8,14,16,12,9,10,4/E:(3,4)(5,6)(18,19)/rA:20CCCOCCCCOOCOCICNCCCC/rB:d1;s2;s3;s4;d5;s6;s7;d8;s8;d7;s11;s11;s13;s5d13;s15;s16;d17;s18;s16d19;/rC:;;;;;;;;;;;;;;;;;;;;"	P04637_WT	P04637	WT	CHEMBL4154039	PMID:29702446	2018.0	PMID:29702446	2018	0	0	1	0	0		=	4.480	4.48	0.0	0.0	1.0	4.48	0.0	9GT	5o1e
AITZHKQVQNLKHI_on_P24941_WT	High	Sharma2016	3507810	NCC1CCN(CC(=O)Nc2cccc3c2C(=O)c2c-3[nH]nc2C2CCCCC2)CC1	AITZHKQVQNLKHI	AITZHKQVQNLKHI-UHFFFAOYSA-N	InChI=1S/C24H31N5O2/c25-13-15-9-11-29(12-10-15)14-19(30)26-18-8-4-7-17-20(18)24(31)21-22(27-28-23(17)21)16-5-2-1-3-6-16/h4,7-8,15-16H,1-3,5-6,9-14,25H2,(H,26,30)(H,27,28)	"AuxInfo=1/1/N:27,26,28,13,25,29,14,12,4,31,5,30,2,7,3,24,15,11,8,16,19,23,20,17,1,10,22,21,6,9,18/E:(2,3)(5,6)(9,10)(11,12)/rA:31NCCCCNCCONCCCCCCCOCCNNCCCCCCCCC/rB:s1;s2;s3;s4;s5;s6;s7;d8;s8;s10;d11;s12;d13;s14;s11d15;s16;d17;s17;s15d19;s20;s21;s19d22;s23;s24;s25;s26;s27;s24s28;s6;s3s30;/rC:;;;;;;;;;;;;;;;;;;;;;;;;;;;;;;;"	P24941_WT	P24941	WT	Sharma2016.assay	PMID:12431051	2002.0	PMID:12431051	2002	1	0	0	0	0		=	7.018	7.018	0.0	0.0	1.0	7.018	0.0	D31	2b55
AIWJVLQNYNCDSL_on_P15056_WT	High	ChEMBL30	CHEMBL1087397	CN(C)Cc1ccc(-c2c3nccc(-c4cccc(NC(=O)c5cccc(C(F)(F)F)c5)c4)n3nc2)cc1	AIWJVLQNYNCDSL	AIWJVLQNYNCDSL-UHFFFAOYSA-N	InChI=1S/C29H24F3N5O/c1-36(2)18-19-9-11-20(12-10-19)25-17-34-37-26(13-14-33-27(25)37)21-5-4-8-24(16-21)35-28(38)22-6-3-7-23(15-22)29(30,31)32/h3-17H,18H2,1-2H3,(H,35,38)	"AuxInfo=1/1/N:1,3,25,17,16,24,26,18,6,38,7,37,13,12,32,33,36,4,5,8,15,23,27,19,9,14,10,21,28,29,30,31,11,35,20,2,34,22/E:(1,2)(9,10)(11,12)(30,31,32)/rA:38CNCCCCCCCCNCCCCCCCCNCOCCCCCCFFFCCNNCCC/rB:s1;s2;s2;s4;d5;s6;d7;s8;d9;s10;d11;s12;d13;s14;d15;s16;d17;s18;s19;s20;d21;s21;d23;s24;d25;s26;s27;s28;s28;s28;s23d27;s15d19;s10s14;s34;s9d35;s8;s5d37;/rC:;;;;;;;;;;;;;;;;;;;;;;;;;;;;;;;;;;;;;;"	P15056_WT	P15056	WT	CHEMBL1114817	PMID:19864136	2009.0	PMID:19864136	2009	1	0	0	0	0		=	7.620	7.62	0.0	0.0	1.0	7.62	0.0	831	3ii5
AIXMJTYHQHQJLU_on_P14174_WT	High	ChEMBL30	CHEMBL210858;CHEMBL210858;CHEMBL210858;CHEMBL209822;CHEMBL211769;CHEMBL210858;CHEMBL211769;CHEMBL210858;CHEMBL210858;CHEMBL210858;CHEMBL210858;CHEMBL210858	COC(=O)CC1CC(c2ccc(O)cc2)=NO1	AIXMJTYHQHQJLU	AIXMJTYHQHQJLU-UHFFFAOYSA-N	InChI=1S/C12H13NO4/c1-16-12(15)7-10-6-11(13-17-10)8-2-4-9(14)5-3-8/h2-5,10,14H,6-7H2,1H3	"AuxInfo=1/0/N:1,10,15,11,14,7,5,9,12,6,8,3,16,13,4,2,17/E:(2,3)(4,5)/rA:17COCOCCCCCCCCOCCNO/rB:s1;s2;d3;s3;s5;s6;s7;s8;d9;s10;d11;s12;s12;s9d14;w?8;s6s16;/rC:;;;;;;;;;;;;;;;;;"	P14174_WT	P14174	WT	CHEMBL4702212;CHEMBL4702221;CHEMBL4722621;CHEMBL865957;CHEMBL1021636;CHEMBL865957;CHEMBL3270118;CHEMBL4188511;CHEMBL4199300;CHEMBL4199296;CHEMBL1054355;CHEMBL1054357	PMID:16682188	2006.0	PMID:32940040;PMID:32940040;PMID:31767137;PMID:16682188;PMID:19090668;PMID:16682188;PMID:24712915;PMID:29428527;PMID:29812929;PMID:29812929;PMID:19592246;PMID:19592246	2020;2020;2020;2006;2009;2006;2014;2018;2018;2018;2009;2009	0;0;1;1;1;1;1;1;1;1;1;1	0	0;1;0;0;0;0;0;0;0;0;0;0	1;0;0;0;0;0;0;0;0;0;0;0	0		=	4.360; 4.330; 4.190; 4.890; 5.160; 4.960; 4.840; 4.100; 4.740; 5.160; 4.160; 4.600	4.624	0.371	0.112	12.0	4.67	0.325	HDI	1ljt
AJHFOGJCDKOZKC_on_Q13153_WT	High	ChEMBL30	CHEMBL3596908	O=C(c1ccc(Cl)cc1)c1c[nH]c2c1cc(-c1cn(C3CCNCC3)nc1)cn2	AJHFOGJCDKOZKC	AJHFOGJCDKOZKC-UHFFFAOYSA-N	InChI=1S/C22H20ClN5O/c23-17-3-1-14(2-4-17)21(29)20-12-26-22-19(20)9-15(10-25-22)16-11-27-28(13-16)18-5-7-24-8-6-18/h1-4,9-13,18,24H,5-8H2,(H,25,26)	"AuxInfo=1/1/N:4,9,5,8,21,25,22,24,15,28,27,11,18,3,16,17,6,20,14,10,2,13,7,23,29,12,26,19,1/E:(1,2)(3,4)(5,6)(7,8)/rA:29OCCCCCClCCCCNCCCCCCNCCCNCCNCCN/rB:d1;s2;d3;s4;d5;s6;s6;s3d8;s2;d10;s11;s12;s10d13;s14;d15;s16;d17;s18;s19;s20;s21;s22;s23;s20s24;s19;s17d26;s16;s13d28;/rC:;;;;;;;;;;;;;;;;;;;;;;;;;;;;;"	Q13153_WT	Q13153	WT	CHEMBL3598610	DOI:10.1039/C4MD00280F	2014.0	DOI:10.1039/C4MD00280F	2014	1	0	0	0	0		=	6.580	6.58	0.0	0.0	1.0	6.58	0.0	IPW	5kbr
AJIPIJNNOJSSQC_on_P03372_WT	High	ChEMBL30	CHEMBL1230314	CC12CCC3c4c(cc(O)cc4)CCC3C1C(O)C(O)C2O	AJIPIJNNOJSSQC	AJIPIJNNOJSSQC-UHFFFAOYSA-N	InChI=1S/C18H24O4/c1-18-7-6-12-11-5-3-10(19)8-9(11)2-4-13(12)14(18)15(20)16(21)17(18)22/h3,5,8,12-17,19-22H,2,4,6-7H2,1H3	"AuxInfo=1/0/N:1,13,11,14,12,4,3,8,7,9,6,5,15,16,17,19,21,2,10,18,20,22/rA:22CCCCCCCCCOCCCCCCCOCOCO/rB:s1;s2;s3;s4;s5;d6;s7;d8;s9;s9;s6d11;s7;s13;s5s14;s2s15;s16;s17;s17;s19;s2s19;s21;/rC:;;;;;;;;;;;;;;;;;;;;;;"	P03372_WT	P03372	WT	CHEMBL3706041	PATENT:US9034854B2	2015.0	PATENT:US9034854B2	2015	0	0	0	1	0		=	8.310	8.31	0.0	0.0	1.0	8.31	0.0	4OH	3l03
AJLILYAPRHIFAS_on_P53779_WT	Medium	ChEMBL30	CHEMBL485323	CNC(=O)CN1CCC(Nc2nc(-c3cnc4ccccn34)ccn2)CC1	AJLILYAPRHIFAS	AJLILYAPRHIFAS-UHFFFAOYSA-N	InChI=1S/C19H23N7O/c1-20-18(27)13-25-10-6-14(7-11-25)23-19-21-8-5-15(24-19)16-12-22-17-4-2-3-9-26(16)17/h2-5,8-9,12,14H,6-7,10-11,13H2,1H3,(H,20,27)(H,21,23,24)	"AuxInfo=1/1/N:1,19,20,18,23,8,26,24,21,7,27,15,5,9,13,14,17,3,11,2,25,16,10,12,6,22,4/E:(6,7)(10,11)/rA:27CNCOCNCCCNCNCCCNCCCCCNCCNCC/rB:s1;s2;d3;s3;s5;s6;s7;s8;s9;s10;d11;s12;s13;d14;s15;d16;s17;d18;s19;d20;s14s17s21;d13;s23;s11d24;s9;s6s26;/rC:;;;;;;;;;;;;;;;;;;;;;;;;;;;"	P53779_WT	P53779	WT	CHEMBL956507	PMID:18482836	2008.0	PMID:18482836	2008	1	0	0	0	0		=	6.570	6.57	0.0	0.0	1.0	6.57	0.0	JNO	3cgo
AJPLAFYBSJYISV_on_P04629_WT	High	ChEMBL30	CHEMBL1896117	Cc1nn(-c2ccccc2)c(NC(=O)c2c(Cl)cc(Cl)cc2)c1	AJPLAFYBSJYISV	AJPLAFYBSJYISV-UHFFFAOYSA-N	InChI=1S/C17H13Cl2N3O/c1-11-9-16(22(21-11)13-5-3-2-4-6-13)20-17(23)14-8-7-12(18)10-15(14)19/h2-10H,1H3,(H,20,23)	"AuxInfo=1/1/N:1,8,7,9,6,10,21,22,23,18,2,19,5,15,16,11,13,20,17,12,3,4,14/E:(3,4)(5,6)/rA:23CCNNCCCCCCCNCOCCClCCClCCC/rB:s1;d2;s3;s4;d5;s6;d7;s8;s5d9;s4;s11;s12;d13;s13;d15;s16;s16;d18;s19;s19;s15d21;s2d11;/rC:;;;;;;;;;;;;;;;;;;;;;;;"	P04629_WT	P04629	WT	CHEMBL4309191	PMID:29672039	2018.0	PMID:29672039	2018	1	0	0	0	0		=	5.480	5.48	0.0	0.0	1.0	5.48	0.0	FQJ	6d1y
AJRGHIGYPXNABY_on_A5H660_WT	High	ChEMBL30	CHEMBL2170177	COc1ccc(Cn2ccc3ccc(C(=O)NO)cc32)cc1	AJRGHIGYPXNABY	AJRGHIGYPXNABY-UHFFFAOYSA-N	InChI=1S/C17H16N2O3/c1-22-15-6-2-12(3-7-15)11-19-9-8-13-4-5-14(10-16(13)19)17(20)18-21/h2-10,21H,11H2,1H3,(H,18,20)	"AuxInfo=1/1/N:1,5,21,12,13,4,22,10,9,19,7,6,11,14,3,20,15,17,8,16,18,2/E:(2,3)(6,7)/rA:22COCCCCCNCCCCCCCONOCCCC/rB:s1;s2;d3;s4;d5;s6;s7;s8;d9;s10;d11;s12;d13;s14;d15;s15;s17;s14;s8s11d19;s6;s3d21;/rC:;;;;;;;;;;;;;;;;;;;;;;"	A5H660_WT	A5H660	WT	CHEMBL4158657;CHEMBL4158662	PMID:26937828	2016.0	PMID:30347148	2018	1;0	0	0;1	0	0		=	6.360; 6.430	6.395	0.035	0.035	2.0	6.395	0.035	GKW	6hsf;6hqy
AJSFKATVCYWKJN_on_Q03181_WT	High	ChEMBL30;ChEMBL30;ExCAPE-DB;ExCAPE-DB;ExCAPE-DB;ChEMBL30;ChEMBL30	CHEMBL427071;CHEMBL375471;16220190;44424588;44424587;CHEMBL229836;CHEMBL375471	CCCCOc1ccc(CC(CC)C(=O)O)cc1CNC(=O)c1ccc(C(F)(F)F)cc1F	AJSFKATVCYWKJN	AJSFKATVCYWKJN-UHFFFAOYSA-N	InChI=1S/C24H27F4NO4/c1-3-5-10-33-21-9-6-15(11-16(4-2)23(31)32)12-17(21)14-29-22(30)19-8-7-18(13-20(19)25)24(26,27)28/h6-9,12-13,16H,3-5,10-11,14H2,1-2H3,(H,29,30)(H,31,32)	"AuxInfo=1/1/N:1,13,2,12,3,8,25,24,7,4,10,17,31,19,9,11,18,26,23,32,6,21,14,27,33,28,29,30,20,22,15,16,5/E:(26,27,28)(31,32)/rA:33CCCCOCCCCCCCCCOOCCCNCOCCCCCFFFCCF/rB:s1;s2;s3;s4;s5;d6;s7;d8;s9;s10;s11;s12;s11;d14;s14;s9;s6d17;s18;s19;s20;d21;s21;d23;s24;d25;s26;s27;s27;s27;s26;s23d31;s32;/rC:;;;;;;;;;;;;;;;;;;;;;;;;;;;;;;;;;"	Q03181_WT	Q03181	WT	CHEMBL1655218;CHEMBL1655218;PubChemAID:554247;PubChemAID:288974;PubChemAID:288974;CHEMBL886016;CHEMBL886016	PMID:17532641	2007.0	PMID:21128600;PMID:21128600;PubChemAID:554247;PubChemAID:288974;PubChemAID:288974;PMID:17532641;PMID:17532641	2011;2011;2011;2010;2010;2007;2007	0	1;1;0;0;0;1;1	0	0	0;0;1;1;1;0;0		=	8.070; 9.140; 9.143; 8.081; 8.721; 8.720; 9.040	8.702	0.429	0.175	7.0	8.721	0.419	K55	2znp;7vwf
AJWKZOOIFOHKSK_on_P10415_WT	High	ChEMBL30	CHEMBL3794524	O=C(NS(=O)(=O)c1ccc(NC2CCOCC2)c([N+](=O)[O-])c1)c1ccc(N2CCN(CC3=C(c4ccc(Cl)cc4)CCOC3)CC2)cc1	AJWKZOOIFOHKSK	AJWKZOOIFOHKSK-UHFFFAOYSA-N	InChI=1S/C34H38ClN5O7S/c35-27-5-1-24(2-6-27)31-13-20-47-23-26(31)22-38-14-16-39(17-15-38)29-7-3-25(4-8-29)34(41)37-48(44,45)30-9-10-32(33(21-30)40(42)43)36-28-11-18-46-19-12-28/h1-10,21,28,36H,11-20,22-23H2,(H,37,41)	"AuxInfo=1/1/N:35,40,24,48,36,39,25,47,8,9,13,17,41,29,45,28,46,14,16,42,22,31,44,34,23,32,37,12,26,7,33,10,18,2,38,11,3,30,27,19,1,20,21,5,6,15,43,4/E:(1,2)(3,4)(5,6)(7,8)(11,12)(14,15)(16,17)(18,19)(42,43)(44,45)/CRV:40.5,48.6/rA:48OCNSOOCCCCNCCCOCCCN+OO-CCCCCNCCNCCCCCCCClCCCCOCCCCC/rB:d1;s2;s3;d4;d4;s4;d7;s8;d9;s10;s11;s12;s13;s14;s15;s12s16;s10;s18;d19;s19;s7d18;s2;d23;s24;d25;s26;s27;s28;s29…	P10415_WT	P10415	WT	CHEMBL3795377	PMID:26988306	2016.0	PMID:26988306	2016	0	0	0	1	0		=	7.230	7.23	0.0	0.0	1.0	7.23	0.0	1XV	4lxd
AKEUNCKRJATALU_on_P00918_WT	High	ChEMBL30	CHEMBL454808	O=C(O)c1c(O)cccc1O	AKEUNCKRJATALU	AKEUNCKRJATALU-UHFFFAOYSA-N	InChI=1S/C7H6O4/c8-4-2-1-3-5(9)6(4)7(10)11/h1-3,8-9H,(H,10,11)	"AuxInfo=1/1/N:8,7,9,5,10,4,2,6,11,1,3/E:(2,3)(4,5)(8,9)(10,11)/rA:11OCOCCOCCCCO/rB:d1;s2;s2;d4;s5;s5;d7;s8;s4d9;s10;/rC:;;;;;;;;;;;"	P00918_WT	P00918	WT	CHEMBL2340803	PMID:22668600	2013.0	PMID:22668600	2013	0	0	0	1	0		=	5.280	5.28	0.0	0.0	1.0	5.28	0.0	GRE	4e3f
AKFPMLBVLWZSQX_on_P0AEK4_WT	Low	ChEMBL30	CHEMBL297053	CN(Cc1cc2c(cccc2)n1C)C(=O)C=Cc1cnc(N)cc1	AKFPMLBVLWZSQX	AKFPMLBVLWZSQX-UHFFFAOYSA-N	InChI=1S/C19H20N4O/c1-22(19(24)10-8-14-7-9-18(20)21-12-14)13-16-11-15-5-3-4-6-17(15)23(16)2/h3-12H,13H2,1-2H3,(H2,20,21)	"AuxInfo=1/1/N:1,13,10,9,11,8,24,17,23,16,5,19,3,18,6,4,7,21,14,22,20,2,12,15/rA:24CNCCCCCCCCCNCCOCCCCNCNCC/rB:s1;s2;s3;d4;s5;d6;s7;d8;s9;s6d10;s4s7;s12;s2;d14;s14;w?16;s17;d18;s19;d20;s21;s21;s18d23;/rC:;;;;;;;;;;;;;;;;;;;;;;;;"	P0AEK4_WT	P0AEK4	WT	CHEMBL677580	PMID:12109908	2002.0	PMID:12109908	2002	1	0	0	0	0		<	4.523	4.523	0.0	0.0	1.0	4.523	0.0	AYM	1lxc
AKFVRSQELXTCFW_on_P24941_WT	Medium	ChEMBL30	CHEMBL231950	CC(=C1SC(N)=NC1=O)c1ccc(-c2ccc(S(N)(=O)=O)cc2)o1	AKFVRSQELXTCFW	AKFVRSQELXTCFW-UHFFFAOYSA-N	InChI=1S/C15H13N3O4S2/c1-8(13-14(19)18-15(16)23-13)11-6-7-12(22-11)9-2-4-10(5-3-9)24(17,20)21/h2-7H,1H3,(H2,16,18,19)(H2,17,20,21)	"AuxInfo=1/1/N:1,15,23,16,22,11,12,2,14,17,10,13,3,8,5,6,19,7,9,20,21,24,4,18/E:(2,3)(4,5)(20,21)/CRV:24.6/rA:24CCCSCNNCOCCCCCCCCSNOOCCO/rB:s1;w?2;s3;s4;s5;w?5;s3s7;d8;s2;d10;s11;d12;s13;d14;s15;d16;s17;s18;d18;d18;s17;s14d22;s10s13;/rC:;;;;;;;;;;;;;;;;;;;;;;;;"	P24941_WT	P24941	WT	CHEMBL896714	PMID:17570665	2007.0	PMID:17570665	2007	1	0	0	0	0		=	7.520	7.52	0.0	0.0	1.0	7.52	0.0	C96	2uzn
AKGLRHRNGGDMDM_on_P14324_WT	High	ChEMBL30	CHEMBL1231307	O=C(O)Cn1c(C(=O)O)cc2c1c1c(cccc1)cc2	AKGLRHRNGGDMDM	AKGLRHRNGGDMDM-UHFFFAOYSA-N	InChI=1S/C15H11NO4/c17-13(18)8-16-12(15(19)20)7-10-6-5-9-3-1-2-4-11(9)14(10)16/h1-7H,8H2,(H,17,18)(H,19,20)	"AuxInfo=1/1/N:16,17,15,18,19,20,10,4,14,11,13,6,2,12,7,5,1,3,8,9/E:(17,18)(19,20)/rA:20OCOCNCCOOCCCCCCCCCCC/rB:d1;s2;s2;s4;s5;s6;d7;s7;d6;s10;s5d11;s12;d13;s14;d15;s16;s13d17;s14;s11d19;/rC:;;;;;;;;;;;;;;;;;;;;"	P14324_WT	P14324	WT	CHEMBL3091237;CHEMBL3364478;CHEMBL4337921;CHEMBL4006785;CHEMBL3411595	PMID:23998921	2013.0	PMID:23998921;PMID:24811300;PMID:31577901;PMID:28208018;PMID:25630225	2013;2014;2019;2017;2015	1	0	0	0	0		=	4.700; 6.700; 5.890; 6.070; 6.040	5.88	0.652	0.326	5.0	6.04	0.15	BFH	3n6k
AKJCJJOQRAGWOW_on_P04150_WT	High	ChEMBL30	CHEMBL1233786	COc1ccc(F)cc1C(C)(C)CC(O)(CNc1cc(C)cc2c1cnn2-c1cccc(C(=O)N2CCCC2C(N)=O)c1)C(F)(F)F	AKJCJJOQRAGWOW	AKJCJJOQRAGWOW-UHFFFAOYSA-N	InChI=1S/C34H37F4N5O4/c1-20-13-26(40-19-33(46,34(36,37)38)18-32(2,3)25-16-22(35)10-11-29(25)47-4)24-17-41-43(28(24)14-20)23-8-5-7-21(15-23)31(45)42-12-6-9-27(42)30(39)44/h5,7-8,10-11,13-17,27,40,46H,6,9,12,18-19H2,1-4H3,(H2,39,44)	"AuxInfo=1/1/N:21,11,12,1,30,37,31,29,38,5,4,36,19,22,43,8,25,13,16,20,32,6,28,24,9,18,39,23,3,40,33,10,14,44,7,45,46,47,41,17,26,35,27,42,34,15,2/E:(2,3)(36,37,38)/rA:47COCCCCFCCCCCCCOCNCCCCCCCCNNCCCCCCONCCCCCNOCCFFF/rB:s1;s2;d3;s4;d5;s6;s6;s3d8;s9;s10;s10;s10;s13;s14;s14;s16;s17;d18;s19;s20;d20;s22;s18d23;s24;d25;s23s26;s27;d28;s29;d30;s31;s32;d33;s33;s35;s36;s37;s35s38;s39;s40;d40;s28d32;s14;s…	P04150_WT	P04150	WT	CHEMBL4322137	PMID:31188592	2019.0	PMID:31188592	2019	1	0	0	0	0		=	8.200	8.2	0.0	0.0	1.0	8.2	0.0	JZN	3k23
AKLBWCHTGHQPMA_on_Q9NR97_WT	High	ChEMBL30	CHEMBL1271705	CCCCc1nc2c(c3c(cccc3)nc2N)n1Cc1cccc(CN)c1	AKLBWCHTGHQPMA	AKLBWCHTGHQPMA-UHFFFAOYSA-N	InChI=1S/C22H25N5/c1-2-3-11-19-26-20-21(17-9-4-5-10-18(17)25-22(20)24)27(19)14-16-8-6-7-15(12-16)13-23/h4-10,12H,2-3,11,13-14,23H2,1H3,(H2,24,25)	"AuxInfo=1/1/N:1,2,3,13,12,22,23,21,14,11,4,27,25,19,24,20,9,10,5,7,8,16,26,17,15,6,18/rA:27CCCCCNCCCCCCCCNCNNCCCCCCCNC/rB:s1;s2;s3;s4;d5;s6;d7;s8;d9;s10;d11;s12;s9d13;s10;s7d15;s16;s5s8;s18;s19;d20;s21;d22;s23;s24;s25;s20d24;/rC:;;;;;;;;;;;;;;;;;;;;;;;;;;;"	Q9NR97_WT	Q9NR97	WT	CHEMBL3624092	PMID:26351878	2015.0	PMID:26351878	2015	0	1	0	0	0		=	7.850	7.85	0.0	0.0	1.0	7.85	0.0	M0A	5awb
AKMNUCBQGHFICM_on_O43613_WT	High	ChEMBL30	CHEMBL291536	Cc1nc2c(cc(NC(=O)Nc3ccnc4c3nccc4)cc2)o1	AKMNUCBQGHFICM	AKMNUCBQGHFICM-UHFFFAOYSA-N	InChI=1S/C17H13N5O2/c1-10-20-12-5-4-11(9-15(12)24-10)21-17(23)22-14-6-8-18-13-3-2-7-19-16(13)14/h2-9H,1H3,(H2,18,21,22,23)	"AuxInfo=1/1/N:1,20,21,22,23,13,19,14,6,2,7,4,16,12,5,17,9,15,18,3,8,11,10,24/rA:24CCNCCCCNCONCCCNCCNCCCCCO/rB:s1;d2;s3;d4;s5;d6;s7;s8;d9;s9;s11;d12;s13;d14;s15;s12d16;s17;d18;s19;s16d20;s7;s4d22;s2s5;/rC:;;;;;;;;;;;;;;;;;;;;;;;;"	O43613_WT	O43613	WT	CHEMBL2416555;CHEMBL2421153;CHEMBL4731163;CHEMBL3868372;CHEMBL4380596;CHEMBL4429655;CHEMBL4415169	PMID:23031594	2012.0	PMID:23891187;PMID:23941044;PMID:33062185;PMID:27818110;PMID:31860301;PMID:27546834;PMID:31404862	2013;2013;2020;2016;2020;2016;2019	0;1;0;0;0;0;1	0	0	1;0;1;1;1;1;0	0		=	7.550; 7.400; 7.320; 7.750; 7.800; 7.850; 4.750	7.203	1.019	0.416	7.0	7.55	0.23	NVK	6tq7
AKOIXTSNUPHRQM_on_P14902_WT	High	ChEMBL30	CHEMBL3753837	OC(CC1c2c(F)cccc2-c2cncn21)C1CCCCC1	AKOIXTSNUPHRQM	AKOIXTSNUPHRQM-UHFFFAOYSA-N	InChI=1S/C18H21FN2O/c19-14-8-4-7-13-16-10-20-11-21(16)15(18(13)14)9-17(22)12-5-2-1-3-6-12/h4,7-8,10-12,15,17,22H,1-3,5-6,9H2	"AuxInfo=1/0/N:20,19,21,9,18,22,10,8,3,13,15,17,11,6,4,12,2,5,7,14,16,1/E:(2,3)(5,6)/rA:22OCCCCCFCCCCCCNCNCCCCCC/rB:s1;s2;s3;s4;d5;s6;s6;d8;s9;s5d10;s11;d12;s13;d14;s4s12s15;s2;s17;s18;s19;s20;s17s21;/rC:;;;;;;;;;;;;;;;;;;;;;;"	P14902_WT	P14902	WT	CHEMBL3756249;CHEMBL3756250;CHEMBL4367262;CHEMBL4367261	PMID:26642377	2016.0	PMID:26642377;PMID:26642377;PMID:31264862;PMID:31264862	2016;2016;2019;2019	1;0;0;1	0;1;1;0	0	0	0		=	7.720; 7.260; 6.700; 7.520	7.3	0.383	0.221	4.0	7.39	0.23	5PF	5ek4
AKQAEZPFLKFQCZ_on_Q03181_WT	High	ChEMBL30	CHEMBL400300	O=C(O)COc1ccc(Sc2cc(C#Cc3ccc(C(F)(F)F)cc3)nc(C#CCN3CCOCC3)c2)c2c1CCC2	AKQAEZPFLKFQCZ	AKQAEZPFLKFQCZ-UHFFFAOYSA-N	InChI=1S/C32H27F3N2O4S/c33-32(34,35)23-9-6-22(7-10-23)8-11-25-20-26(19-24(36-25)3-2-14-37-15-17-40-18-16-37)42-30-13-12-29(41-21-31(38)39)27-4-1-5-28(27)30/h6-7,9-10,12-13,19-20H,1,4-5,14-18,21H2,(H,38,39)	"AuxInfo=1/1/N:41,29,28,40,42,17,25,15,18,24,14,7,8,30,32,36,33,35,37,12,4,16,19,27,13,11,39,38,6,9,2,20,21,22,23,26,31,1,3,34,5,10/E:(6,7)(9,10)(15,16)(17,18)(33,34,35)(38,39)/rA:42OCOCOCCCCSCCCCCCCCCCFFFCCNCCCCNCCOCCCCCCCC/rB:d1;s2;s2;s4;s5;d6;s7;d8;s9;s10;d11;s12;s13;t14;s15;d16;s17;d18;s19;s20;s20;s20;s19;s16d24;d13;s26;s27;t28;s29;s30;s31;s32;s33;s34;s31s35;s11d27;s9;s6d38;s39;s40;s38s41;/rC…	Q03181_WT	Q03181	WT	CHEMBL887280	PMID:17560785	2007.0	PMID:17560785	2007	0	1	0	0	0		=	6.890	6.89	0.0	0.0	1.0	6.89	0.0	1FA	2q5g
AKQXQLUNFKDZBN_on_P21728_WT	High	ChEMBL30	CHEMBL3697617	Cc1cc(Oc2ncccc2C(F)(F)F)ccc1-c1c(C)c(=O)[nH]c(=O)n1C	AKQXQLUNFKDZBN	AKQXQLUNFKDZBN-UHFFFAOYSA-N	InChI=1S/C19H16F3N3O3/c1-10-9-12(28-17-14(19(20,21)22)5-4-8-23-17)6-7-13(10)15-11(2)16(26)24-18(27)25(15)3/h4-9H,1-3H3,(H,24,26,27)	"AuxInfo=1/1/N:1,21,28,9,10,16,17,8,3,2,20,4,18,11,19,22,6,25,12,13,14,15,7,24,27,23,26,5/E:(20,21,22)/rA:28CCCCOCNCCCCCFFFCCCCCCCONCONC/rB:s1;d2;s3;s4;s5;d6;s7;d8;s9;s6d10;s11;s12;s12;s12;d4;s16;s2d17;s18;d19;s20;s20;d22;s22;s24;d25;s19s25;s27;/rC:;;;;;;;;;;;;;;;;;;;;;;;;;;;;"	P21728_WT	P21728	WT	CHEMBL4372467	PATENT:US9107923B2	2015.0	PMID:30525590	2019	0	0	0	1	0		=	8.070	8.07	0.0	0.0	1.0	8.07	0.0	86W	7x2d
AKWKBACKRMYPRV_on_P09237_WT	High	ChEMBL30;ExCAPE-DB	CHEMBL282146;5289314	CC(C)CC(CC(=O)O)C(=O)NC1Cc2cn(CCCCCCNC1=O)c1c2cccc1	AKWKBACKRMYPRV	AKWKBACKRMYPRV-UHFFFAOYSA-N	InChI=1S/C25H35N3O4/c1-17(2)13-18(15-23(29)30)24(31)27-21-14-19-16-28(22-10-6-5-9-20(19)22)12-8-4-3-7-11-26-25(21)32/h5-6,9-10,16-18,21H,3-4,7-8,11-15H2,1-2H3,(H,26,32)(H,27,31)(H,29,30)	"AuxInfo=1/1/N:1,3,21,20,30,31,22,19,29,32,23,18,4,14,6,16,2,5,15,28,13,27,7,10,25,24,12,17,8,9,11,26/E:(1,2)(29,30)/rA:32CCCCCCCOOCONCCCCNCCCCCCNCOCCCCCC/rB:s1;s2;s2;s4;s5;s6;d7;s7;s5;d10;s10;s12;s13;s14;d15;s16;s17;s18;s19;s20;s21;s22;s23;s13s24;d25;s17;s15d27;s28;d29;s30;s27d31;/rC:;;;;;;;;;;;;;;;;;;;;;;;;;;;;;;;;"	P09237_WT	P09237	WT	CHEMBL711569;PubChemAID:107837	DOI:10.1016/0960-894X(95)00233-J	1995.0	DOI:10.1016/0960-894X(95)00233-J;PubChemAID:107837	1995;2010	0	0	0	1;0	0;1		=	6.070; 6.071	6.071	0.0	0.0	2.0	6.071	0.0	RSS	1mmp
ALBWBHNFOJJMCV_on_P77173_WT	Medium	ChEMBL30	CHEMBL369180	CC(=O)N(C)c1cc(-c2nnc3ccc(-c4ccccc4)nn23)ccc1	ALBWBHNFOJJMCV	ALBWBHNFOJJMCV-UHFFFAOYSA-N	InChI=1S/C20H17N5O/c1-14(26)24(2)17-10-6-9-16(13-17)20-22-21-19-12-11-18(23-25(19)20)15-7-4-3-5-8-15/h3-13H,1-2H3	"AuxInfo=1/0/N:1,5,19,18,20,25,17,21,24,26,14,13,7,2,16,8,6,15,12,9,11,10,22,4,23,3/E:(4,5)(7,8)/rA:26CCONCCCCCNNCCCCCCCCCCNNCCC/rB:s1;d2;s2;s4;s4;d6;s7;s8;d9;s10;d11;s12;d13;s14;s15;d16;s17;d18;s19;s16d20;d15;s9s12s22;d8;s24;s6d25;/rC:;;;;;;;;;;;;;;;;;;;;;;;;;;"	P77173_WT	P77173	WT	CHEMBL925860	PMID:18075579	2007.0	PMID:18075579	2007	0	0	1	0	0		=	4.080; 4.080	4.08	0.0	0.0	2.0	4.08	0.0	CL3	1y2g
ALDCXILJAYAUTH_on_P00374_WT	Medium	ChEMBL30	CHEMBL37520	COc1ccc(OCCCCC(=O)O)cc1Cc1cnc(N)nc1N	ALDCXILJAYAUTH	ALDCXILJAYAUTH-UHFFFAOYSA-N	InChI=1S/C17H22N4O4/c1-24-14-6-5-13(25-7-3-2-4-15(22)23)9-11(14)8-12-10-20-17(19)21-16(12)18/h5-6,9-10H,2-4,7-8H2,1H3,(H,22,23)(H4,18,19,20,21)	"AuxInfo=1/1/N:1,10,9,11,5,4,8,17,15,19,16,18,6,3,12,24,21,25,22,20,23,13,14,2,7/E:(22,23)/rA:25COCCCCOCCCCCOOCCCCCNCNNCN/rB:s1;s2;d3;s4;d5;s6;s7;s8;s9;s10;s11;d12;s12;s6;s3d15;s16;s17;d18;s19;d20;s21;s21;s18d23;s24;/rC:;;;;;;;;;;;;;;;;;;;;;;;;;"	P00374_WT	P00374	WT	CHEMBL668098;CHEMBL668097;CHEMBL668096	PMID:14998335	2004.0	PMID:14998335	2004	1	0	0	0	0		=	5.100; 5.100; 5.300	5.167	0.094	0.067	3.0	5.1	0.0	DH1	3f8z;3f8y;3f91;3fs6
ALDCXILJAYAUTH_on_P16184_WT	High	ChEMBL30	CHEMBL37520	COc1ccc(OCCCCC(=O)O)cc1Cc1cnc(N)nc1N	ALDCXILJAYAUTH	ALDCXILJAYAUTH-UHFFFAOYSA-N	InChI=1S/C17H22N4O4/c1-24-14-6-5-13(25-7-3-2-4-15(22)23)9-11(14)8-12-10-20-17(19)21-16(12)18/h5-6,9-10H,2-4,7-8H2,1H3,(H,22,23)(H4,18,19,20,21)	"AuxInfo=1/1/N:1,10,9,11,5,4,8,17,15,19,16,18,6,3,12,24,21,25,22,20,23,13,14,2,7/E:(22,23)/rA:25COCCCCOCCCCCOOCCCCCNCNNCN/rB:s1;s2;d3;s4;d5;s6;s7;s8;s9;s10;s11;d12;s12;s6;s3d15;s16;s17;d18;s19;d20;s21;s21;s18d23;s24;/rC:;;;;;;;;;;;;;;;;;;;;;;;;;"	P16184_WT	P16184	WT	CHEMBL664178	PMID:12699390	2003.0	PMID:12699390	2003	1	0	0	0	0		=	7.270	7.27	0.0	0.0	1.0	7.27	0.0	DH1	2fzh
ALJLAOVBUJZEDK_on_P28845_WT	High	ChEMBL30	CHEMBL518303	CC1CN(c2ccc(F)cc2C(F)(F)F)CCN1S(=O)(=O)c1cccc(-n2cncn2)c1	ALJLAOVBUJZEDK	ALJLAOVBUJZEDK-UHFFFAOYSA-N	InChI=1S/C20H19F4N5O2S/c1-14-11-27(19-6-5-15(21)9-18(19)20(22,23)24)7-8-29(14)32(30,31)17-4-2-3-16(10-17)28-13-25-12-26-28/h2-6,9-10,12-14H,7-8,11H2,1H3	"AuxInfo=1/0/N:1,24,25,23,7,6,16,17,10,32,3,30,28,2,8,26,22,11,5,12,9,13,14,15,29,31,4,27,18,20,21,19/E:(22,23,24)(30,31)/CRV:32.6/rA:32CCCNCCCCFCCCFFFCCNSOOCCCCCNCNCNC/rB:s1;s2;s3;s4;d5;s6;d7;s8;s8;s5d10;s11;s12;s12;s12;s4;s16;s2s17;s18;d19;d19;s19;d22;s23;d24;s25;s26;s27;d28;s29;s27d30;s22d26;/rC:;;;;;;;;;;;;;;;;;;;;;;;;;;;;;;;;"	P28845_WT	P28845	WT	CHEMBL1013098	PMID:18578516	2008.0	PMID:18578516	2008	1	0	0	0	0		=	7.580	7.58	0.0	0.0	1.0	7.58	0.0	17R	3hfg
ALJORCZKMBZYCR_on_P00338_WT	High	ChEMBL30	CHEMBL4081890	NS(=O)(=O)c1ccc(Cc2c(CC3CC3)n(-c3nc(C(=O)O)cs3)nc2-c2cccc(-c3ccccc3)c2)cc1	ALJORCZKMBZYCR	ALJORCZKMBZYCR-UHFFFAOYSA-N	InChI=1S/C30H26N4O4S2/c31-40(37,38)24-13-11-19(12-14-24)15-25-27(16-20-9-10-20)34(30-32-26(18-39-30)29(35)36)33-28(25)23-8-4-7-22(17-23)21-5-2-1-3-6-21/h1-8,11-14,17-18,20H,9-10,15-16H2,(H,35,36)(H2,31,37,38)	"AuxInfo=1/1/N:35,34,36,29,33,37,30,28,14,15,7,39,6,40,9,12,38,23,8,13,32,31,27,5,10,19,11,26,20,17,1,18,25,16,21,22,3,4,24,2/E:(2,3)(5,6)(9,10)(11,12)(13,14)(35,36)(37,38)/CRV:40.6/rA:40NSOOCCCCCCCCCCCNCNCCOOCSNCCCCCCCCCCCCCCC/rB:s1;d2;d2;s2;d5;s6;d7;s8;s9;d10;s11;s12;s13;s13s14;s11;s16;d17;s18;s19;d20;s20;d19;s17s23;s16;s10d25;s26;d27;s28;d29;s30;s31;d32;s33;d34;s35;s32d36;s27d31;s8;s5d39;/rC:;…	P00338_WT	P00338	WT	CHEMBL4032330;CHEMBL4032328;CHEMBL4032329;CHEMBL4670705;CHEMBL4670706;CHEMBL4670711;CHEMBL4670708	PMID:29120638	2017.0	PMID:29120638;PMID:29120638;PMID:29120638;PMID:32902275;PMID:32902275;PMID:32902275;PMID:32902275	2017;2017;2017;2020;2020;2020;2020	1;0;1;1;1;0;1	0;1;0;0;0;0;0	0;0;0;0;0;1;0	0	0		=	7.500; 6.770; 7.500; 7.620; 6.350; 9.960; 6.200	7.414	1.169	0.477	7.0	7.5	0.73	9YA	5w8l
ALKHFUPBQSAGMS_on_P56817_WT	High	ChEMBL30	CHEMBL2347205;CHEMBL2347204;CHEMBL2347204;CHEMBL2347205;CHEMBL2347205;CHEMBL2347204	CC1(c2cc(NC(=O)c3ccc(C#N)cn3)ccc2F)N=C(N)OCC1F	ALKHFUPBQSAGMS	ALKHFUPBQSAGMS-UHFFFAOYSA-N	InChI=1S/C18H15F2N5O2/c1-18(15(20)9-27-17(22)25-18)12-6-11(3-4-13(12)19)24-16(26)14-5-2-10(7-21)8-23-14/h2-6,8,15H,9H2,1H3,(H2,22,25)(H,24,26)	"AuxInfo=1/1/N:1,11,17,18,10,4,13,15,25,12,5,3,19,9,26,7,22,2,20,27,14,23,16,6,21,8,24/rA:27CCCCCNCOCCCCCNCNCCCFNCNOCCF/rB:s1;s2;d3;s4;s5;s6;d7;s7;d9;s10;d11;s12;t13;s12;s9d15;d5;s17;s3d18;s19;s2;w?21;s22;s22;s24;s2s25;s26;/rC:;;;;;;;;;;;;;;;;;;;;;;;;;;;"	P56817_WT	P56817	WT	CHEMBL4224427;CHEMBL4224427;CHEMBL2353183;CHEMBL3705196;CHEMBL2353183;CHEMBL3705196	PMID:23590342	2013.0	PMID:29775538;PMID:29775538;PMID:23590342;PATENT:US8754075B2;PMID:23590342;PATENT:US8754075B2	2018;2018;2013;2014;2013;2014	1	0	0	0	0		=	5.930; 7.320; 7.550; 7.570; 6.360; 9.000	7.288	0.982	0.439	6.0	7.435	0.605	1H6	4j0y;4j0v
ALMZPAHRESNZRJ_on_Q9GZT9_WT	Medium	ChEMBL30	CHEMBL1230217	O=C(O)CNC(=O)c1nc2c(cc(Cl)c(Cl)c2)[nH]1	ALMZPAHRESNZRJ	ALMZPAHRESNZRJ-UHFFFAOYSA-N	InChI=1S/C10H7Cl2N3O3/c11-4-1-6-7(2-5(4)12)15-9(14-6)10(18)13-3-8(16)17/h1-2H,3H2,(H,13,18)(H,14,15)(H,16,17)	"AuxInfo=1/1/N:12,17,4,13,15,11,10,2,8,6,14,16,5,18,9,1,3,7/E:(1,2)(4,5)(6,7)(11,12)(14,15)(16,17)/rA:18OCOCNCOCNCCCCClCClCN/rB:d1;s2;s2;s4;s5;d6;s6;d8;s9;d10;s11;d12;s13;s13;s15;s10d15;s8s11;/rC:;;;;;;;;;;;;;;;;;;"	Q9GZT9_WT	Q9GZT9	WT	CHEMBL1696528	PMID:24900242	2010.0	PMID:24900242	2010	1	0	0	0	0		=	4.900	4.9	0.0	0.0	1.0	4.9	0.0	42Z	3oui
ALNDHUQPXHHNON_on_P58154_WT	High	ChEMBL30	CHEMBL1391421	O=[N+]([O-])C=C1NCCN1Cc1cnc(Cl)cc1	ALNDHUQPXHHNON	ALNDHUQPXHHNON-UHFFFAOYSA-N	InChI=1S/C10H11ClN4O2/c11-9-2-1-8(5-13-9)6-14-4-3-12-10(14)7-15(16)17/h1-2,5,7,12H,3-4,6H2	"AuxInfo=1/0/N:17,16,7,8,12,10,4,11,14,5,15,6,13,9,2,1,3/E:(16,17)/CRV:15.5/rA:17ON+O-CCNCCNCCCNCClCC/rB:d1;s2;s2;w?4;s5;s6;s7;s5s8;s9;s10;d11;s12;d13;s14;s14;s11d16;/rC:;;;;;;;;;;;;;;;;;"	P58154_WT	P58154	WT	CHEMBL3067864	PMID:21341671	2011.0	PMID:21341671	2011	0	0	0	1	0		=	7.100	7.1	0.0	0.0	1.0	7.1	0.0	N1Y	3wtl;3wtm
ALNKCGBLFMOHAW_on_P28482_WT	High	ChEMBL30	CHEMBL3604856	Oc1nccc(N2CCc3c(C2)c(-c2ccncc2)n[nH]3)c1	ALNKCGBLFMOHAW	ALNKCGBLFMOHAW-UHFFFAOYSA-N	InChI=1S/C16H15N5O/c22-15-9-12(3-7-18-15)21-8-4-14-13(10-21)16(20-19-14)11-1-5-17-6-2-11/h1-3,5-7,9H,4,8,10H2,(H,18,22)(H,19,20)	"AuxInfo=1/1/N:15,19,5,9,16,18,4,8,22,12,14,6,11,10,2,13,17,3,21,20,7,1/E:(1,2)(5,6)/rA:22OCNCCCNCCCCCCCCCNCCNNC/rB:s1;d2;s3;d4;s5;s6;s7;s8;s9;d10;s7s11;s11;s13;d14;s15;d16;s17;s14d18;d13;s10s20;s2d6;/rC:;;;;;;;;;;;;;;;;;;;;;;"	P28482_WT	P28482	WT	CHEMBL3606319	PMID:26144345	2015.0	PMID:26144345	2015	1	0	0	0	0		=	8.300	8.3	0.0	0.0	1.0	8.3	0.0	4VB	5buj
ALUZXISFDWHPFA_on_P21836_WT	Low	ChEMBL30	CHEMBL4239268	Nc1cc2c(cc1)c1c(cc(N)cc1)[n+](CCCCCc1cnnn1CCNc1c3CCCCc3nc3c1cccc3)c2-c1ccccc1	ALUZXISFDWHPFA	ALUZXISFDWHPFA-UHFFFAOYSA-O	InChI=1S/C41H42N8/c42-29-18-20-32-33-21-19-30(43)26-39(33)48(41(36(32)25-29)28-11-3-1-4-12-28)23-10-2-5-13-31-27-45-47-49(31)24-22-44-40-34-14-6-8-16-37(34)46-38-17-9-7-15-35(38)40/h1,3-4,6,8,11-12,14,16,18-21,25-27,43H,2,5,7,9-10,13,15,17,22-24,42H2,(H,44,46)/p+1	"AuxInfo=1/5/N:47,18,46,48,19,40,32,41,33,17,45,49,20,39,31,42,34,7,13,6,14,27,16,26,3,10,22,44,2,11,21,5,8,38,30,4,37,35,9,29,43,1,12,28,23,36,24,15,25/E:(3,4)(11,12)/rA:49NCCCCCCCCCCNCCN+CCCCCCCNNNCCNCCCCCCCNCCCCCCCCCCCCC/rB:s1;d2;s3;d4;s5;s2d6;s5;d8;s9;d10;s11;s11;s8d13;s9;s15;s16;s17;s18;s19;s20;d21;s22;d23;s21s24;s25;s26;s27;s28;d29;s30;s31;s32;s33;s30s34;d35;s36;s29d37;s38;d39;s40;s37d41;s4…	P21836_WT	P21836	WT	CHEMBL4232681	PMID:29873484	2018.0	PMID:29873484	2018	0	0	1	0	0		=	13.481	13.481	0.0	0.0	1.0	13.481	0.0	5NZ	5ehz;5ehn
ALVGMCFQOGIUFY_on_P0A0K8_WT	High	ChEMBL30	CHEMBL3760057	O=C1Nc2c(cccc2)C1=Cc1cccnc1	ALVGMCFQOGIUFY	ALVGMCFQOGIUFY-UHFFFAOYSA-N	InChI=1S/C14H10N2O/c17-14-12(8-10-4-3-7-15-9-10)11-5-1-2-6-13(11)16-14/h1-9H,(H,16,17)	"AuxInfo=1/1/N:7,8,14,13,6,9,15,11,17,12,5,10,4,2,16,3,1/rA:17OCNCCCCCCCCCCCCNC/rB:d1;s2;s3;d4;s5;d6;s7;s4d8;s2s5;w?10;s11;d12;s13;d14;s15;s12d16;/rC:;;;;;;;;;;;;;;;;;"	P0A0K8_WT	P0A0K8	WT	CHEMBL3762663	PMID:26786695	2016.0	PMID:26786695	2016	1	0	0	0	0		=	3.080	3.08	0.0	0.0	1.0	3.08	0.0	EVO	5cph
ALVVXSSFOOYRDP_on_Q9VWX8_WT	High	ChEMBL30	CHEMBL1938454	O=C(CN1CCCCC1)NN1c2ccccc2Sc2c1cccc2	ALVVXSSFOOYRDP	ALVVXSSFOOYRDP-UHFFFAOYSA-N	InChI=1S/C19H21N3OS/c23-19(14-21-12-6-1-7-13-21)20-22-15-8-2-4-10-17(15)24-18-11-5-3-9-16(18)22/h2-5,8-11H,1,6-7,12-14H2,(H,20,23)	"AuxInfo=1/1/N:7,14,22,15,23,6,8,13,21,16,24,5,9,3,12,20,17,19,2,10,4,11,1,18/E:(2,3)(4,5)(6,7)(8,9)(10,11)(12,13)(15,16)(17,18)/rA:24OCCNCCCCCNNCCCCCCSCCCCCC/rB:d1;s2;s3;s4;s5;s6;s7;s4s8;s2;s10;s11;d12;s13;d14;s15;s12d16;s17;s18;s11d19;s20;d21;s22;s19d23;/rC:;;;;;;;;;;;;;;;;;;;;;;;;"	Q9VWX8_WT	Q9VWX8	WT	CHEMBL4145363	PMID:29966094	2018.0	PMID:29966094	2018	0	0	1	0	0		=	4.150	4.15	0.0	0.0	1.0	4.15	0.0	XOC	5aan
ALYDGEQICGMVIP_on_P40337_WT	High	ChEMBL30	CHEMBL3344088	CC(=O)NC(Cc1ccccc1)C(=O)NC(C(=O)N1CC(O)CC1C(=O)NCc1ccc(-c2c(C)ncs2)cc1)C(C)(C)C	ALYDGEQICGMVIP	ALYDGEQICGMVIP-UHFFFAOYSA-N	InChI=1S/C33H41N5O5S/c1-20-28(44-19-35-20)24-13-11-23(12-14-24)17-34-31(42)27-16-25(40)18-38(27)32(43)29(33(3,4)5)37-30(41)26(36-21(2)39)15-22-9-7-6-8-10-22/h6-14,19,25-27,29,40H,15-18H2,1-5H3,(H,34,42)(H,36,39)(H,37,41)	"AuxInfo=1/1/N:35,1,42,43,44,10,9,11,8,12,30,40,31,39,6,23,28,20,37,34,2,7,29,32,21,5,24,33,16,13,25,17,41,27,36,4,15,19,3,22,14,26,18,38/E:(3,4,5)(7,8)(9,10)(11,12)(13,14)/rA:44CCONCCCCCCCCCONCCONCCOCCCONCCCCCCCCNCSCCCCCC/rB:s1;d2;s2;s4;s5;s6;d7;s8;d9;s10;s7d11;s5;d13;s13;s15;s16;d17;s17;s19;s20;s21;s21;s19s23;s24;d25;s25;s27;s28;d29;s30;d31;s32;d33;s34;s34;d36;s33s37;s32;s29d39;s16;s41;s41;s41;…	P40337_WT	P40337	WT	CHEMBL3370433	PMID:25166285	2014.0	PMID:25166285	2014	0	0	1	0	0		=	6.540	6.54	0.0	0.0	1.0	6.54	0.0	3JO	4w9k
AMCGLRWKUQPNKD_on_P33316_WT	High	ChEMBL30	CHEMBL3659894;CHEMBL3664414	CC(NS(=O)(=O)CCCOCn1ccc(=O)[nH]c1=O)c1cccc(OC2CCCC2)c1	AMCGLRWKUQPNKD	AMCGLRWKUQPNKD-UHFFFAOYSA-N	InChI=1S/C21H29N3O6S/c1-16(17-6-4-9-19(14-17)30-18-7-2-3-8-18)23-31(27,28)13-5-12-29-15-24-11-10-20(25)22-21(24)26/h4,6,9-11,14,16,18,23H,2-3,5,7-8,12-13,15H2,1H3,(H,22,25,26)	"AuxInfo=1/1/N:1,28,29,22,8,21,27,30,23,14,13,9,7,31,11,2,20,26,24,15,18,17,3,12,16,19,5,6,10,25,4/E:(2,3)(7,8)(27,28)/CRV:31.6/rA:31CCNSOOCCCOCNCCCONCOCCCCCOCCCCCC/rB:s1;s2;s3;d4;d4;s4;s7;s8;s9;s10;s11;s12;d13;s14;d15;s15;s12s17;d18;s2;d20;s21;d22;s23;s24;s25;s26;s27;s28;s26s29;s20d24;/rC:;;;;;;;;;;;;;;;;;;;;;;;;;;;;;;;"	P33316_WT	P33316	WT	CHEMBL3705505;CHEMBL3705334	PATENT:US8530490B2	2013.0	PATENT:US8883759B2;PATENT:US8530490B2	2014;2013	1	0	0	0	0		=	7.220; 6.850	7.035	0.185	0.185	2.0	7.035	0.185	FKM	5h4j
AMCULSZUZIHVRH_on_P53582_WT	High	ChEMBL30	CHEMBL1673077	CCCC(C)C(N)P(=O)(O)O	AMCULSZUZIHVRH	AMCULSZUZIHVRH-UHFFFAOYSA-N	InChI=1S/C6H16NO3P/c1-3-4-5(2)6(7)11(8,9)10/h5-6H,3-4,7H2,1-2H3,(H2,8,9,10)	"AuxInfo=1/1/N:1,5,2,3,4,6,7,9,10,11,8/E:(8,9,10)/rA:11CCCCCCNPOOO/rB:s1;s2;s3;s4;s4;s6;s6;d8;s8;s8;/rC:;;;;;;;;;;;"	P53582_WT	P53582	WT	CHEMBL3420499	PMID:25699713	2015.0	PMID:25699713	2015	0	0	0	1	0		=	4.260	4.26	0.0	0.0	1.0	4.26	0.0	Q07	4u69;4u6z
AMEMBWOWTMXVHT_on_P29476_WT	High	ChEMBL30	CHEMBL2332792	Cc1cc(C2CC2NCCOC2CNCC2Cc2nc(N)cc(C)c2)ccc1	AMEMBWOWTMXVHT	AMEMBWOWTMXVHT-UHFFFAOYSA-N	InChI=1S/C23H32N4O/c1-15-4-3-5-17(8-15)20-12-21(20)26-6-7-28-22-14-25-13-18(22)11-19-9-16(2)10-23(24)27-19/h3-5,8-10,18,20-22,25-26H,6-7,11-14H2,1-2H3,(H2,24,27)	"AuxInfo=1/1/N:1,24,27,28,26,9,10,3,25,22,17,6,15,13,2,23,4,16,18,5,7,12,20,21,14,8,19,11/rA:28CCCCCCCNCCOCCNCCCCNCNCCCCCCC/rB:s1;d2;s3;s4;s5;s5s6;s7;s8;s9;s10;s11;s12;s13;s14;s12s15;s16;s17;d18;s19;s20;d20;s22;s23;s18d23;d4;s26;s2d27;/rC:;;;;;;;;;;;;;;;;;;;;;;;;;;;;"	P29476_WT	P29476	WT	CHEMBL2344060	PMID:23352768	2013.0	PMID:23352768	2013	0	0	0	1	0		=	6.760	6.76	0.0	0.0	1.0	6.76	0.0	X2C	3rqk
AMKFOVYTEUFMCU_on_P33247_WT	Medium	ChEMBL30	CHEMBL66412	CN(C(=O)Oc1ccc(Cl)cc1)C1CCC(c2ccc(CN3CCCCC3)cc2)CC1	AMKFOVYTEUFMCU	AMKFOVYTEUFMCU-UHFFFAOYSA-N	InChI=1S/C26H33ClN2O2/c1-28(26(30)31-25-15-11-23(27)12-16-25)24-13-9-22(10-14-24)21-7-5-20(6-8-21)19-29-17-3-2-4-18-29/h5-8,11-12,15-16,22,24H,2-4,9-10,13-14,17-19H2,1H3	"AuxInfo=1/0/N:1,25,24,26,19,28,18,29,15,30,8,11,14,31,7,12,23,27,21,20,17,16,9,13,6,3,10,2,22,4,5/E:(3,4)(5,6)(7,8)(9,10)(11,12)(13,14)(15,16)(17,18)/rA:31CNCOOCCCCClCCCCCCCCCCCNCCCCCCCCC/rB:s1;s2;d3;s3;s5;d6;s7;d8;s9;s9;s6d11;s2;s13;s14;s15;s16;d17;s18;d19;s20;s21;s22;s23;s24;s25;s22s26;s20;s17d28;s16;s13s30;/rC:;;;;;;;;;;;;;;;;;;;;;;;;;;;;;;;"	P33247_WT	P33247	WT	CHEMBL809137	PMID:12747780	2003.0	PMID:12747780	2003	1	0	0	0	0		=	6.390	6.39	0.0	0.0	1.0	6.39	0.0	R23	1o79
AMLQLZSHSQNJKQ_on_Q9UM73_WT	High	ChEMBL30;ChEMBL30;ChEMBL30;ExCAPE-DB;ChEMBL30	CHEMBL3286812;CHEMBL3286812;CHEMBL3286812;73819542;CHEMBL3286812	CNC(=O)c1ccc(F)cc1C(C)Oc1c(N)ncc(-c2c(OC)nccc2)n1	AMLQLZSHSQNJKQ	AMLQLZSHSQNJKQ-UHFFFAOYSA-N	InChI=1S/C20H20FN5O3/c1-11(15-9-12(21)6-7-13(15)18(27)23-2)29-20-17(22)25-10-16(26-20)14-5-4-8-24-19(14)28-3/h4-11H,1-3H3,(H2,22,25)(H,23,27)	"AuxInfo=1/1/N:13,1,24,27,28,7,6,26,10,19,12,8,5,21,11,20,16,3,22,15,9,17,2,25,18,29,4,23,14/rA:29CNCOCCCCFCCCCOCCNNCCCCOCNCCCN/rB:s1;s2;d3;s3;d5;s6;d7;s8;s8;s5d10;s11;s12;s12;s14;d15;s16;s16;d18;s19;s20;d21;s22;s23;s22;d25;s26;s21d27;s15d20;/rC:;;;;;;;;;;;;;;;;;;;;;;;;;;;;;"	Q9UM73_WT	Q9UM73	WT	CHEMBL3293162;CHEMBL3293163;CHEMBL3293164;PubChemAID:1153093;CHEMBL3293161	PMID:24819116	2014.0	PMID:24819116;PMID:24819116;PMID:24819116;PubChemAID:1153093;PMID:24819116	2014;2014;2014;2015;2014	0;1;1;0;0	0	0	1;0;0;0;1	0;0;0;1;0		=	8.090; 7.800; 6.510; 9.071; 9.070	8.108	0.949	0.474	5.0	8.09	0.98	YPW	4cmo
AMSUHYUVOVCWTP_on_O60885_WT	High	ChEMBL30	CHEMBL4521078	Cc1noc(C)c1-c1cnc2c(-c3ccc(C(=O)O)cc3)cn(C(C)c3ncccc3)c2c1	AMSUHYUVOVCWTP	AMSUHYUVOVCWTP-UHFFFAOYSA-N	InChI=1S/C26H22N4O3/c1-15-24(17(3)33-29-15)20-12-23-25(28-13-20)21(18-7-9-19(10-8-18)26(31)32)14-30(23)16(2)22-6-4-5-11-27-22/h4-14,16H,1-3H3,(H,31,32)	"AuxInfo=1/1/N:1,25,6,30,29,31,14,21,15,20,28,33,9,22,2,24,5,13,16,8,12,26,32,7,11,17,27,10,3,23,18,19,4/E:(7,8)(9,10)(31,32)/rA:33CCNOCCCCCNCCCCCCCOOCCCNCCCNCCCCCC/rB:s1;d2;s3;s4;s5;s2d5;s7;d8;s9;d10;s11;s12;d13;s14;d15;s16;d17;s17;s16;s13d20;d12;s22;s23;s24;s24;d26;s27;d28;s29;s26d30;s11s23;s8d32;/rC:;;;;;;;;;;;;;;;;;;;;;;;;;;;;;;;;;"	O60885_WT	O60885	WT	CHEMBL4368961;CHEMBL4368962	PMID:30542529	2018.0	PMID:30542529	2018	0	0	1	0	0		=	8.770; 8.210	8.49	0.28	0.28	2.0	8.49	0.28	6JF	5wmg
AMWZXPSBURRZMG_on_P07900_WT	High	ChEMBL30;ChEMBL30;ExCAPE-DB	CHEMBL3235353;CHEMBL3235353;73437616	Cc1cn(-c2cc(C3CCCC3)c3C(=O)NCCc3c2)c2c1C(=O)CC(C)(C)C2	AMWZXPSBURRZMG	AMWZXPSBURRZMG-UHFFFAOYSA-N	InChI=1S/C25H30N2O2/c1-15-14-27(20-12-25(2,3)13-21(28)22(15)20)18-10-17-8-9-26-24(29)23(17)19(11-18)16-6-4-5-7-16/h10-11,14,16H,4-9,12-13H2,1-3H3,(H,26,29)	"AuxInfo=1/1/N:1,27,28,10,11,9,12,18,17,20,6,29,25,3,2,8,19,5,7,21,23,22,13,14,26,16,4,24,15/E:(2,3)(4,5)(6,7)/rA:29CCCNCCCCCCCCCCONCCCCCCCOCCCCC/rB:s1;d2;s3;s4;d5;s6;s7;s8;s9;s10;s8s11;d7;s13;d14;s14;s16;s17;s13s18;s5d19;s4;s2d21;s22;d23;s23;s25;s26;s26;s21s26;/rC:;;;;;;;;;;;;;;;;;;;;;;;;;;;;;"	P07900_WT	P07900	WT	CHEMBL4713207;CHEMBL3242256;PubChemAID:1126126	PMID:24673104	2014.0	PMID:33428418;PMID:24673104;PubChemAID:1126126	2021;2014;2015	1;0;0	0	0	0;1;0	0;0;1		=	8.300; 8.300; 8.301	8.3	0.0	0.0	3.0	8.3	0.0	2QA	4o0b
AMYUZLUBFKOUEX_on_P12268_WT	High	ChEMBL30	CHEMBL410744	COc1c(C)c2c(C(=O)OC2)c(O)c1CCOP(=O)(O)CP(=O)(O)OCC1OC(n2cnc3c2ncnc3N)C(O)C1O	AMYUZLUBFKOUEX	AMYUZLUBFKOUEX-UHFFFAOYSA-N	InChI=1S/C23H29N5O13P2/c1-10-12-5-38-23(32)14(12)16(29)11(19(10)37-2)3-4-39-42(33,34)9-43(35,36)40-6-13-17(30)18(31)22(41-13)28-8-27-15-20(24)25-7-26-21(15)28/h7-8,13,17-18,22,29-31H,3-6,9H2,1-2H3,(H,33,34)(H,35,36)(H2,24,25,26)	"AuxInfo=1/1/N:5,1,15,16,11,26,36,31,21,4,14,6,27,7,33,12,42,40,3,38,34,29,8,39,37,35,32,30,13,43,41,9,19,20,23,24,2,10,17,25,28,18,22/E:(33,34)(35,36)/rA:43COCCCCCCOOCCOCCCOPOOCPOOOCCOCNCNCCNCNCNCOCO/rB:s1;s2;d3;s4;s4;d6;s7;d8;s8;s6s10;s7;s12;s3d12;s14;s15;s16;s17;d18;s18;s18;s21;d22;s22;s22;s25;s26;s27;s28;s29;s30;d31;s32;s30d33;s34;d35;s36;s33d37;s38;s29;s40;s27s40;s42;/rC:;;;;;;;;;;;;;;;;;;;;…	P12268_WT	P12268	WT	CHEMBL3101582	PMID:11806722	2002.0	PMID:24269162	2014	0	0	0	1	0		=	6.600	6.6	0.0	0.0	1.0	6.6	0.0	MYD	1nf7
ANCWCJFYCNNXDR_on_P55263_WT	High	ChEMBL30	CHEMBL1814776	C#Cc1cn(C2OC(CO)C(O)C2O)c2c1c(N)ncn2	ANCWCJFYCNNXDR	ANCWCJFYCNNXDR-UHFFFAOYSA-N	InChI=1S/C13H14N4O4/c1-2-6-3-17(12-8(6)11(14)15-5-16-12)13-10(20)9(19)7(4-18)21-13/h1,3,5,7,9-10,13,18-20H,4H2,(H2,14,15,16)	"AuxInfo=1/1/N:1,2,4,9,20,3,8,16,11,13,17,15,6,18,19,21,5,10,12,14,7/rA:21CCCCNCOCCOCOCOCCCNNCN/rB:t1;s2;d3;s4;s5;s6;s7;s8;s9;s8;s11;s6s11;s13;s5;s3d15;s16;s17;d17;s19;s15d20;/rC:;;;;;;;;;;;;;;;;;;;;;"	P55263_WT	P55263	WT	CHEMBL3385544	PMID:21711054	2011.0	PMID:25259627	2014	1	0	0	0	0		=	6.700	6.7	0.0	0.0	1.0	6.7	0.0	HO4	4o1l
ANDWOIMHOOWCLK_on_P23458_WT	High	ChEMBL30;ChEMBL30;ChEMBL30;ChEMBL30;ChEMBL30;ChEMBL30;ChEMBL30;ChEMBL30;ChEMBL30;ChEMBL30;ChEMBL30;ExCAPE-DB;ChEMBL30	CHEMBL2386634;CHEMBL2386634;CHEMBL2386633;CHEMBL2386633;CHEMBL2386634;CHEMBL2386633;CHEMBL2386633;CHEMBL2386633;CHEMBL2386634;CHEMBL2386634;CHEMBL2386634;58394837;CHEMBL2386633	CC(O)c1nc2c(c3c(nc2)[nH]cc3)n1C1CCC(C#N)CC1	ANDWOIMHOOWCLK	ANDWOIMHOOWCLK-UHFFFAOYSA-N	InChI=1S/C17H19N5O/c1-10(23)17-21-14-9-20-16-13(6-7-19-16)15(14)22(17)12-4-2-11(8-18)3-5-12/h6-7,9-12,23H,2-5H2,1H3,(H,19,20)	"AuxInfo=1/1/N:1,18,22,17,23,14,13,20,11,2,19,16,8,6,7,9,4,21,12,10,5,15,3/E:(2,3)(4,5)/rA:23CCOCNCCCCNCNCCNCCCCCNCC/rB:s1;s2;s2;d4;s5;d6;s7;d8;s9;s6d10;s9;s12;s8d13;s4s7;s15;s16;s17;s18;s19;t20;s19;s16s22;/rC:;;;;;;;;;;;;;;;;;;;;;;;"	P23458_WT	P23458	WT	CHEMBL2390549;CHEMBL2390546;CHEMBL2390549;CHEMBL2390549;CHEMBL2390550;CHEMBL2390550;CHEMBL2390546;CHEMBL2390550;CHEMBL2390546;CHEMBL2390550;CHEMBL2390549;PubChemAID:750444;CHEMBL2390546	PMID:23659214	2013.0	PMID:23659214;PMID:23659214;PMID:23659214;PMID:23659214;PMID:23659214;PMID:23659214;PMID:23659214;PMID:23659214;PMID:23659214;PMID:23659214;PMID:23659214;PubChemAID:750444;PMID:23659214	2013;2013;2013;2013;2013;2013;2013;2013;2013;2013;2013;2014;2013	0	1;1;1;1;0;0;1;0;1;0;1;0;1	0	0;0;0;0;1;1;0;1;0;1;0;0;0	0;0;0;0;0;0;0;0;0;0;0;1;0		=	7.310; 7.110; 6.920; 6.920; 9.050; 8.720; 6.890; 8.720; 7.110; 9.050; 7.310; 9.046; 6.890	7.773	0.92	0.266	13.0	7.31	0.42	1J5	4ivb
ANJTVLIZGCUXLD_on_P32297_WT	Low	ChEMBL30	CHEMBL497939	O=c1cccc2C3CNCC(C3)Cn21	ANJTVLIZGCUXLD	ANJTVLIZGCUXLD-UHFFFAOYSA-N	InChI=1S/C11H14N2O/c14-11-3-1-2-10-9-4-8(5-12-6-9)7-13(10)11/h1-3,8-9,12H,4-7H2	"AuxInfo=1/0/N:4,5,3,12,10,8,13,11,7,6,2,9,14,1/rA:14OCCCCCCCNCCCCN/rB:d1;s2;d3;s4;d5;s6;s7;s8;s9;s10;s7s11;s11;s2s6s13;/rC:;;;;;;;;;;;;;;"	P32297_WT	P32297	WT	CHEMBL839756;CHEMBL750565;CHEMBL908428;CHEMBL838764;CHEMBL839749;CHEMBL2343668;CHEMBL885360;CHEMBL950042;CHEMBL3363169	PMID:9435889	1997.0	PMID:16033252;PMID:9435889;PMID:16934977;PMID:15887955;PMID:15908213;PMID:23461628;PMID:16171993;PMID:18356044;PMID:24901260	2005;1997;2006;2005;2005;2013;2005;2008;2014	0	1;1;0;0;0;0;0;0;0	0	0;0;1;1;1;1;1;1;1	0		=	4.170; 4.580; 6.280; 6.080; 6.080; 6.550; 6.080; 5.810; 6.320	5.772	0.777	0.275	9.0	6.08	0.24	C5E	5syo
ANQHSFFUNMTTRS_on_P27487_WT	High	ChEMBL30	CHEMBL425584	NC(CC(=O)N1CCCC1CNC(=O)c1ccccc1)Cc1c(F)cccc1	ANQHSFFUNMTTRS	ANQHSFFUNMTTRS-UHFFFAOYSA-N	InChI=1S/C22H26FN3O2/c23-20-11-5-4-9-17(20)13-18(24)14-21(27)26-12-6-10-19(26)15-25-22(28)16-7-2-1-3-8-16/h1-5,7-9,11,18-19H,6,10,12-15,24H2,(H,25,28)	"AuxInfo=1/1/N:18,17,19,27,26,8,16,20,28,9,25,7,21,3,11,15,22,2,10,23,4,13,24,1,12,6,5,14/E:(2,3)(7,8)/rA:28NCCCONCCCCCNCOCCCCCCCCCFCCCC/rB:s1;s2;s3;d4;s4;s6;s7;s8;s6s9;s10;s11;s12;d13;s13;d15;s16;d17;s18;s15d19;s2;s21;d22;s23;s23;d25;s26;s22d27;/rC:;;;;;;;;;;;;;;;;;;;;;;;;;;;;"	P27487_WT	P27487	WT	CHEMBL3074800	PMID:16376544	2006.0	DOI:10.1007/s00044-012-0455-6	2013	1	0	0	0	0		=	7.050	7.05	0.0	0.0	1.0	7.05	0.0	FPB	2bub
ANWDLDKKFUMOHP_on_P02879_WT	High	ChEMBL30	CHEMBL2314130	Nc1nc(O)c2ncc(C(=O)NCC(=O)NC(Cc3ccccc3)C(=O)NC(Cc3ccccc3)C(=O)O)nc2n1	ANWDLDKKFUMOHP	ANWDLDKKFUMOHP-UHFFFAOYSA-N	InChI=1S/C27H26N8O6/c28-27-34-22-21(25(39)35-27)29-13-19(32-22)23(37)30-14-20(36)31-17(11-15-7-3-1-4-8-15)24(38)33-18(26(40)41)12-16-9-5-2-6-10-16/h1-10,13,17-18H,11-12,14H2,(H,30,37)(H,31,36)(H,33,38)(H,40,41)(H3,28,32,34,35,39)	"AuxInfo=1/1/N:22,33,21,23,32,34,20,24,31,35,18,29,8,13,19,30,17,28,9,14,6,40,10,25,4,36,2,1,7,12,16,39,27,41,3,15,11,26,5,37,38/E:(3,4)(5,6)(7,8)(9,10)(40,41)/rA:41NCNCOCNCCCONCCONCCCCCCCCCONCCCCCCCCCOONCN/rB:s1;d2;s3;s4;d4;s6;d7;s8;s9;d10;s10;s12;s13;d14;s14;s16;s17;s18;d19;s20;d21;s22;s19d23;s17;d25;s25;s27;s28;s29;d30;s31;d32;s33;s30d34;s28;d36;s36;d9;s6s39;s2d40;/rC:;;;;;;;;;;;;;;;;;;;;;;;;;…	P02879_WT	P02879	WT	CHEMBL2320360	PMID:23214944	2013.0	PMID:23214944	2013	1	0	0	0	0		=	4.820	4.82	0.0	0.0	1.0	4.82	0.0	19M	4hup
AOAAZBKGFGSOFM_on_P51955_WT	Medium	ChEMBL30	CHEMBL1230337	COc1c(OC)c(OC)cc(-c2cnc(N)c(-c3ccc(C(=O)O)c(C)c3)n2)c1	AOAAZBKGFGSOFM	AOAAZBKGFGSOFM-UHFFFAOYSA-N	InChI=1S/C21H21N3O5/c1-11-7-12(5-6-14(11)21(25)26)18-20(22)23-10-15(24-18)13-8-16(27-2)19(29-4)17(9-13)28-3/h5-10H,1-4H3,(H2,22,23)(H,25,26)	"AuxInfo=1/1/N:26,1,9,6,19,20,27,29,10,13,25,18,11,21,12,3,7,17,4,15,22,16,14,28,23,24,2,8,5/E:(2,3)(8,9)(16,17)(25,26)(27,28)/rA:29COCCOCCOCCCCCNCNCCCCCCOOCCCNC/rB:s1;s2;d3;s4;s5;s4;s7;s8;d7;s10;s11;d12;s13;d14;s15;s15;s17;d18;s19;d20;s21;d22;s22;s21;s25;s18d25;s12d17;s3d11;/rC:;;;;;;;;;;;;;;;;;;;;;;;;;;;;;"	P51955_WT	P51955	WT	CHEMBL1286641;CHEMBL1286645;CHEMBL1286646	PMID:20936789	2010.0	PMID:20936789	2010	1	0	0	0	0		=	5.580; 5.920; 5.640	5.713	0.148	0.105	3.0	5.64	0.06	4VQ	2xkc
AOAQKDDVWLOZFV_on_O94925_WT	High	ChEMBL30	CHEMBL2177758	Nc1nnc(CCSCCc2nnc(N)s2)s1	AOAQKDDVWLOZFV	AOAQKDDVWLOZFV-UHFFFAOYSA-N	InChI=1S/C8H12N6S3/c9-7-13-11-5(16-7)1-3-15-4-2-6-12-14-8(10)17-6/h1-4H2,(H2,9,13)(H2,10,14)	"AuxInfo=1/1/N:6,10,7,9,5,11,2,14,1,15,4,12,3,13,8,17,16/E:(1,2)(3,4)(5,6)(7,8)(9,10)(11,12)(13,14)(16,17)/gE:(1,2)/rA:17NCNNCCCSCCCNNCNSS/rB:s1;d2;s3;d4;s5;s6;s7;s8;s9;s10;d11;s12;d13;s14;s11s14;s2s5;/rC:;;;;;;;;;;;;;;;;;"	O94925_WT	O94925	WT	CHEMBL2189067	PMID:23151085	2012.0	PMID:23151085	2012	1	0	0	0	0		=	4.000	4.0	0.0	0.0	1.0	4.0	0.0	BP0	3vp2
AOEHUXLJSHGXHN_on_P00918_WT	High	ChEMBL30	CHEMBL374721	COc1cc2c(cc1O)CCC1C2CCC2(C)C(OS(N)(=O)=O)CCC12	AOEHUXLJSHGXHN	AOEHUXLJSHGXHN-UHFFFAOYSA-N	InChI=1S/C19H27NO5S/c1-19-8-7-12-13(15(19)5-6-18(19)25-26(20,22)23)4-3-11-9-16(21)17(24-2)10-14(11)12/h9-10,12-13,15,18,21H,3-8H2,1-2H3,(H2,20,22,23)	"AuxInfo=1/1/N:17,1,10,11,25,24,14,15,7,4,6,13,12,5,26,8,3,18,16,21,9,22,23,2,19,20/E:(22,23)/CRV:26.6/rA:26COCCCCCCOCCCCCCCCCOSNOOCCC/rB:s1;s2;d3;s4;d5;s6;s3d7;s8;s6;s10;s11;s5s12;s13;s14;s15;s16;s16;s18;s19;s20;d20;d20;s18;s24;s12s16s25;/rC:;;;;;;;;;;;;;;;;;;;;;;;;;;"	P00918_WT	P00918	WT	CHEMBL948318;CHEMBL4424675	PMID:17181151	2006.0	PMID:18260615;PMID:30721041	2008;2019	1;0	0	0	0;1	0		=	6.280; 4.990	5.635	0.645	0.645	2.0	5.635	0.645	WZC	2x7s
AOGBXAFIKRFUPJ_on_P56817_WT	Medium	ChEMBL30	CHEMBL1824354	CN1C(=O)C(c2cscc2)(c2cccc(-c3cnccc3)c2)N=C1N	AOGBXAFIKRFUPJ	AOGBXAFIKRFUPJ-UHFFFAOYSA-N	InChI=1S/C19H16N4OS/c1-23-17(24)19(22-18(23)20,16-7-9-25-12-16)15-6-2-4-13(10-15)14-5-3-8-21-11-14/h2-12H,1H3,(H2,20,22)	"AuxInfo=1/1/N:1,13,20,14,21,12,10,19,9,22,17,7,15,16,11,6,3,24,5,25,18,23,2,4,8/rA:25CNCOCCCSCCCCCCCCCNCCCCNCN/rB:s1;s2;d3;s3;s5;d6;s7;s8;s6d9;s5;d11;s12;d13;s14;s15;d16;s17;d18;s19;s16d20;s11d15;s5;s2w?23;s24;/rC:;;;;;;;;;;;;;;;;;;;;;;;;;"	P56817_WT	P56817	WT	CHEMBL1825605;CHEMBL1825608	PMID:21835615	2011.0	PMID:21835615	2011	1;0	0;1	0	0	0		=	7.220; 6.380	6.8	0.42	0.42	2.0	6.8	0.42	532	3s7m
AOGOZJCRIFBTTN_on_P30291_WT	High	ExCAPE-DB;ChEMBL30;ChEMBL30	10364585;CHEMBL512341;CHEMBL512341	COc1ccccc1-c1cc2c(c3c1C(=O)NC3=O)c1c(ccc(O)c1)n2CCCO	AOGOZJCRIFBTTN	AOGOZJCRIFBTTN-UHFFFAOYSA-N	InChI=1S/C24H20N2O5/c1-31-19-6-3-2-5-14(19)15-12-18-20(22-21(15)23(29)25-24(22)30)16-11-13(28)7-8-17(16)26(18)9-4-10-27/h2-3,5-8,11-12,27-28H,4,9-10H2,1H3,(H,25,29,30)	"AuxInfo=1/1/N:1,6,5,29,7,4,23,22,28,30,26,10,24,8,9,20,21,11,3,12,14,13,15,18,17,27,31,25,16,19,2/rA:31COCCCCCCCCCCCCCONCOCCCCCOCNCCCO/rB:s1;s2;d3;s4;d5;s6;s3d7;s8;d9;s10;d11;s12;s9d13;s14;d15;s15;s13s17;d18;s12;d20;s21;d22;s23;s24;s20d24;s11s21;s27;s28;s29;s30;/rC:;;;;;;;;;;;;;;;;;;;;;;;;;;;;;;;"	P30291_WT	P30291	WT	PubChemAID:363039;CHEMBL1006579;CHEMBL1006579	PMID:17869387	2008.0	PubChemAID:363039;PMID:18976834;PMID:18976834	2010;2009;2009	0;1;1	0	0	0	1;0;0		=	7.523; 7.520; 7.520	7.521	0.001	0.001	3.0	7.52	0.0	330	2io6
AOKQNZVJJXPUQA_on_Q96C86_WT	High	ChEMBL30	CHEMBL1097198	C[n+]1cn(C2OC(COP(=O)(O)O)C(O)C2O)c2c1c(O)nc(N)n2	AOKQNZVJJXPUQA	AOKQNZVJJXPUQA-UHFFFAOYSA-O	InChI=1S/C11H16N5O8P/c1-15-3-16(8-5(15)9(19)14-11(12)13-8)10-7(18)6(17)4(24-10)2-23-25(20,21)22/h3-4,6-7,10,17-18H,2H2,1H3,(H4-,12,13,14,19,20,21,22)/p+1	"AuxInfo=1/2/N:1,8,3,7,19,14,16,18,20,5,23,24,25,22,2,4,15,17,21,11,12,13,9,6,10/E:(20,21,22)/CRV:15+1,21-1/rA:25CN+CNCOCCOPOOOCOCOCCCONCNN/rB:s1;d2;s3;s4;s5;s6;s7;s8;s9;d10;s10;s10;s7;s14;s5s14;s16;s4;s2d18;s19;s20;d20;s22;s23;s18d23;/rC:;;;;;;;;;;;;;;;;;;;;;;;;;"	Q96C86_WT	Q96C86	WT	CHEMBL4623588;CHEMBL4182516	PMID:29195795	2018.0	PMID:32362385;PMID:29195795	2020;2018	0;1	0	0	1;0	0		=	4.860; 4.380	4.62	0.24	0.24	2.0	4.62	0.24	G7M	1xmm
AOMAGJKZRYWVSR_on_Q13451_WT	High	ChEMBL30	CHEMBL2348602;CHEMBL2058234	COc1c(OC)cc(CCC(OC(=O)C2CCCCN2S(=O)(=O)c2cc(Cl)cc(Cl)c2)c2cccc(OCC(=O)O)c2)cc1	AOMAGJKZRYWVSR	AOMAGJKZRYWVSR-UHFFFAOYSA-N	InChI=1S/C31H33Cl2NO9S/c1-40-28-12-10-20(14-29(28)41-2)9-11-27(21-6-5-7-24(15-21)42-19-30(35)36)43-31(37)26-8-3-4-13-34(26)44(38,39)25-17-22(32)16-23(33)18-25/h5-7,10,12,14-18,26-27H,3-4,8-9,11,13,19H2,1-2H3,(H,35,36)	"AuxInfo=1/1/N:1,6,17,18,34,33,35,16,9,43,10,44,19,7,42,28,25,31,38,8,32,26,29,36,24,15,11,3,4,39,13,27,30,20,40,41,14,22,23,2,5,37,12,21/E:(17,18)(22,23)(32,33)(35,36)(38,39)/CRV:44.6/rA:44COCCOCCCCCCOCOCCCCCNSOOCCCClCCClCCCCCCOCCOOCCC/rB:s1;s2;d3;s4;s5;s4;d7;s8;s9;s10;s11;s12;d13;s13;s15;s16;s17;s18;s15s19;s20;d21;d21;s21;d24;s25;s26;d26;s28;s29;s24d29;s11;d32;s33;d34;s35;s36;s37;s38;d39;s39;s3…	Q13451_WT	Q13451	WT	CHEMBL2351899;CHEMBL2061147	PMID:22455398	2012.0	PMID:23647266;PMID:22455398	2013;2012	0;1	0	0	1;0	0		=	4.860; 4.650	4.755	0.105	0.105	2.0	4.755	0.105	0OS	4drq
AOMMPEGZDRAGRC_on_O14965_WT	High	ChEMBL30	CHEMBL223147	CCN1C(=O)C(C)(C)c2c1cc1c3c([nH]c1c2)-c1n[nH]c(C)c1CCC3	AOMMPEGZDRAGRC	AOMMPEGZDRAGRC-UHFFFAOYSA-N	InChI=1S/C21H24N4O/c1-5-25-17-9-14-13-8-6-7-12-11(2)23-24-19(12)18(13)22-16(14)10-15(17)21(3,4)20(25)26/h9-10,22H,5-8H2,1-4H3,(H,23,24)	"AuxInfo=1/1/N:1,22,7,8,2,25,24,26,11,17,21,23,13,12,9,16,10,14,18,4,6,15,20,19,3,5/E:(3,4)/rA:26CCNCOCCCCCCCCCNCCCNNCCCCCC/rB:s1;s2;s3;d4;s4;s6;s6;s6;s3d9;s10;d11;s12;d13;s14;s12s15;s9d16;s14;d18;s19;s20;s21;s18d21;s23;s24;s13s25;/rC:;;;;;;;;;;;;;;;;;;;;;;;;;;"	O14965_WT	O14965	WT	CHEMBL970773;CHEMBL970774	PMID:18630890	2008.0	PMID:18630890	2008	1	0	0	0	0		=	6.800; 7.100	6.95	0.15	0.15	2.0	6.95	0.15	83H	3coh
AONNGYBECNOVTK_on_O60885_WT	High	ChEMBL30	CHEMBL1828986	CCOc1cc(-c2c(C)onc2C)cc(C(C)O)c1	AONNGYBECNOVTK	AONNGYBECNOVTK-UHFFFAOYSA-N	InChI=1S/C15H19NO3/c1-5-18-14-7-12(10(3)17)6-13(8-14)15-9(2)16-19-11(15)4/h6-8,10,17H,5H2,1-4H3	"AuxInfo=1/0/N:1,13,17,9,2,14,19,5,12,16,8,15,6,4,7,11,18,3,10/rA:19CCOCCCCCCONCCCCCCOC/rB:s1;s2;s3;d4;s5;s6;d7;s8;s8;s10;s7d11;s12;d6;s14;s15;s16;s16;s4d15;/rC:;;;;;;;;;;;;;;;;;;;"	O60885_WT	O60885	WT	CHEMBL2344880	PMID:21851057	2011.0	PMID:23517011	2013	1	0	0	0	0		=	5.320; 5.320	5.32	0.0	0.0	2.0	5.32	0.0	ODR	3svg
AOOWOKALXAVACG_on_P00746_WT	High	ChEMBL30	CHEMBL3890777	NC(=O)c1nn(CC(=O)N2CCSC2C(=O)Nc2cccc(Br)n2)c2c1cccn2	AOOWOKALXAVACG	AOOWOKALXAVACG-UHFFFAOYSA-N	InChI=1S/C18H16BrN7O3S/c19-11-4-1-5-12(22-11)23-17(29)18-25(7-8-30-18)13(27)9-26-16-10(3-2-6-21-16)14(24-26)15(20)28/h1-6,18H,7-9H2,(H2,20,28)(H,22,23,29)	"AuxInfo=1/1/N:20,28,27,21,19,29,11,12,7,26,22,18,8,4,2,25,15,14,23,1,30,24,17,5,10,6,9,3,16,13/rA:30NCOCNNCCONCCSCCONCCCCCBrNCCCCCN/rB:s1;d2;s2;d4;s5;s6;s7;d8;s8;s10;s11;s12;s10s13;s14;d15;s15;s17;d18;s19;d20;s21;s22;s18d22;s6;s4d25;s26;d27;s28;s25d29;/rC:;;;;;;;;;;;;;;;;;;;;;;;;;;;;;;"	P00746_WT	P00746	WT	CHEMBL3865462;CHEMBL3865467;CHEMBL3865466;CHEMBL3865463	PMID:27994744	2016.0	PMID:27994744	2016	1;1;1;0	0	0;0;0;1	0	0		=	7.560; 6.690; 7.720; 7.720	7.422	0.428	0.247	4.0	7.64	0.08	J55	5tca
AOPRHEOJTUWSAR_on_P24941_WT	Low	ChEMBL30	CHEMBL1738742	CCC(CO)Nc1nc(NCc2ccccc2)c2[nH]nc(C(C)C)c2n1	AOPRHEOJTUWSAR	AOPRHEOJTUWSAR-UHFFFAOYSA-N	InChI=1S/C19H26N6O/c1-4-14(11-26)21-19-22-16-15(12(2)3)24-25-17(16)18(23-19)20-10-13-8-6-5-7-9-13/h5-9,12,14,26H,4,10-11H2,1-3H3,(H,24,25)(H2,20,21,22,23)	"AuxInfo=1/1/N:1,23,24,2,15,14,16,13,17,11,4,22,12,3,21,25,18,9,7,10,6,26,8,20,19,5/E:(2,3)(6,7)(8,9)/rA:26CCCCONCNCNCCCCCCCCNNCCCCCN/rB:s1;s2;s3;s4;s3;s6;d7;s8;s9;s10;s11;d12;s13;d14;s15;s12d16;d9;s18;s19;d20;s21;s22;s22;s18s21;s7d25;/rC:;;;;;;;;;;;;;;;;;;;;;;;;;;"	P24941_WT	P24941	WT	CHEMBL1767839	PMID:21417417	2011.0	PMID:21417417	2011	1	0	0	0	0		=	7.400	7.4	0.0	0.0	1.0	7.4	0.0	404	3pj8
AOQCCSFIEWPXMC_on_P23526_WT	High	ChEMBL30	CHEMBL3545569	CNCCNC(=O)CN(CC(=O)N(C)N1Cc2c(cccc2)C1)c1cc(Cl)ccc1Oc1ccc(Cl)cc1	AOQCCSFIEWPXMC	AOQCCSFIEWPXMC-UHFFFAOYSA-N	InChI=1S/C28H31Cl2N5O3/c1-31-13-14-32-27(36)18-34(19-28(37)33(2)35-16-20-5-3-4-6-21(20)17-35)25-15-23(30)9-12-26(25)38-24-10-7-22(29)8-11-24/h3-12,15,31H,13-14,16-19H2,1-2H3,(H,32,36)	"AuxInfo=1/1/N:1,14,20,21,19,22,34,37,28,33,38,29,3,4,25,23,16,8,10,18,17,35,26,32,24,30,6,11,36,27,2,5,13,9,15,7,12,31/E:(3,4)(5,6)(7,8)(10,11)(16,17)(20,21)/rA:38CNCCNCOCNCCONCNCCCCCCCCCCCClCCCOCCCCClCC/rB:s1;s2;s3;s4;s5;d6;s6;s8;s9;s10;d11;s11;s13;s13;s15;s16;d17;s18;d19;s20;s17d21;s15s18;s9;d24;s25;s26;d26;s28;s24d29;s30;s31;d32;s33;d34;s35;s35;s32d37;/rC:;;;;;;;;;;;;;;;;;;;;;;;;;;;;;;;;;;;;;…	P23526_WT	P23526	WT	CHEMBL3367519;CHEMBL3598548	PMID:25022879	2014.0	PMID:25022879;PMID:26037610	2014;2015	0;1	0	0	1;0	0		=	8.820; 8.300	8.56	0.26	0.26	2.0	8.56	0.26	XFA	4yvf
AOQJDTPGTHTUAQ_on_P43490_WT	High	ChEMBL30	CHEMBL2420670	O=C(NCc1ccc(S(=O)(=O)N2CCCCC2)cc1)c1cc2c(ccnc2)[nH]1	AOQJDTPGTHTUAQ	AOQJDTPGTHTUAQ-UHFFFAOYSA-N	InChI=1S/C20H22N4O3S/c25-20(19-12-16-14-21-9-8-18(16)23-19)22-13-15-4-6-17(7-5-15)28(26,27)24-10-2-1-3-11-24/h4-9,12,14,23H,1-3,10-11,13H2,(H,22,25)	"AuxInfo=1/1/N:15,14,16,6,19,7,18,24,25,13,17,21,4,27,5,22,8,23,20,2,26,3,28,12,1,10,11,9/E:(2,3)(4,5)(6,7)(10,11)(26,27)/CRV:28.6/rA:28OCNCCCCCSOONCCCCCCCCCCCCCNCN/rB:d1;s2;s3;s4;d5;s6;d7;s8;d9;d9;s9;s12;s13;s14;s15;s12s16;s8;s5d18;s2;d20;s21;d22;s23;d24;s25;s22d26;s20s23;/rC:;;;;;;;;;;;;;;;;;;;;;;;;;;;;"	P43490_WT	P43490	WT	CHEMBL2423680	PMID:23859118	2013.0	PMID:23859118	2013	1	0	0	0	0		=	8.050	8.05	0.0	0.0	1.0	8.05	0.0	1QR	4kfn
AOZPVMOOEJAZGK_on_Q08345_WT	High	ChEMBL30	CHEMBL3421914	CCN1CCN(Cc2c(C(F)(F)F)cc(C(=O)Nc3ccc(C)c(Oc4ccc5NC(=O)Cc5c4)c3)cc2)CC1	AOZPVMOOEJAZGK	AOZPVMOOEJAZGK-UHFFFAOYSA-N	InChI=1S/C30H31F3N4O3/c1-3-36-10-12-37(13-11-36)18-21-6-5-20(15-25(21)30(31,32)33)29(39)34-23-7-4-19(2)27(17-23)40-24-8-9-26-22(14-24)16-28(38)35-26/h4-9,14-15,17H,3,10-13,16,18H2,1-2H3,(H,34,39)(H,35,38)	"AuxInfo=1/1/N:1,23,2,21,37,38,20,27,28,4,40,5,39,35,14,33,36,7,22,15,8,34,19,26,9,29,24,31,16,10,11,12,13,18,30,3,6,32,17,25/E:(10,11)(12,13)(31,32,33)/rA:40CCNCCNCCCCFFFCCCONCCCCCCOCCCCNCOCCCCCCCC/rB:s1;s2;s3;s4;s5;s6;s7;d8;s9;s10;s10;s10;s9;d14;s15;d16;s16;s18;d19;s20;d21;s22;s22;s24;s25;d26;s27;d28;s29;s30;d31;s31;s29s33;s26d34;s19d24;s15;s8d37;s6;s3s39;/rC:;;;;;;;;;;;;;;;;;;;;;;;;;;;;;;;;;;;…	Q08345_WT	Q08345	WT	CHEMBL3424172;CHEMBL3424173	PMID:25569119	2015.0	PMID:25569119	2015	1	0	0	0	0		=	6.980; 7.070	7.025	0.045	0.045	2.0	7.025	0.045	DI1	4ckr
APAVSBDDVLUPIF_on_P09467_WT	High	ChEMBL30	CHEMBL589266	NC(=O)c1c2Cc3c(ncs3)-c2c(OCP(=O)(O)O)cc1	APAVSBDDVLUPIF	APAVSBDDVLUPIF-UHFFFAOYSA-N	InChI=1S/C12H11N2O5PS/c13-12(15)6-1-2-8(19-5-20(16,17)18)10-7(6)3-9-11(10)14-4-21-9/h1-2,4H,3,5H2,(H2,13,15)(H2,16,17,18)	"AuxInfo=1/1/N:21,20,6,10,15,4,5,13,7,12,8,2,1,9,3,17,18,19,14,16,11/E:(16,17,18)/rA:21NCOCCCCCNCSCCOCPOOOCC/rB:s1;d2;s2;d4;s5;s6;d7;s8;d9;s7s10;s5s8;d12;s13;s14;s15;d16;s16;s16;s13;s4d20;/rC:;;;;;;;;;;;;;;;;;;;;;"	P09467_WT	P09467	WT	CHEMBL1074153	PMID:20045638	2010.0	PMID:20045638	2010	1	0	0	0	0		=	9.000	9.0	0.0	0.0	1.0	9.0	0.0	2T6	3kc1
APGIIVSHRRCAPU_on_P34913_WT	Low	ChEMBL30	CHEMBL487818	Nc1nonc1-c1ccccc1	APGIIVSHRRCAPU	APGIIVSHRRCAPU-UHFFFAOYSA-N	InChI=1S/C8H7N3O/c9-8-7(10-12-11-8)6-4-2-1-3-5-6/h1-5H,(H2,9,11)	"AuxInfo=1/1/N:10,9,11,8,12,7,6,2,1,5,3,4/E:(2,3)(4,5)/rA:12NCNONCCCCCCC/rB:s1;d2;s3;s4;s2d5;s6;d7;s8;d9;s10;s7d11;/rC:;;;;;;;;;;;;"	P34913_WT	P34913	WT	CHEMBL4432729	PMID:27545443	2016.0	PMID:27545443	2016	1	0	0	0	0		=	3.685	3.685	0.0	0.0	1.0	3.685	0.0	JF6	5ai0
APGOABVITLQCKW_on_P07900_WT	Low	ChEMBL30	CHEMBL398346	CCNC(=O)c1noc(-c2cc(Cl)c(O)cc2O)c1-c1ccc(CN2CCOCC2)cc1	APGOABVITLQCKW	APGOABVITLQCKW-UHFFFAOYSA-N	InChI=1S/C23H24ClN3O5/c1-2-25-23(30)21-20(22(32-26-21)16-11-17(24)19(29)12-18(16)28)15-5-3-14(4-6-15)13-27-7-9-31-10-8-27/h3-6,11-12,28-29H,2,7-10,13H2,1H3,(H,25,30)	"AuxInfo=1/1/N:1,2,22,31,21,32,26,30,27,29,11,16,24,23,20,10,12,17,14,19,6,9,4,13,3,7,25,18,15,5,28,8/E:(3,4)(5,6)(7,8)(9,10)/rA:32CCNCOCNOCCCCClCOCCOCCCCCCNCCOCCCC/rB:s1;s2;s3;d4;s4;d6;s7;s8;s9;d10;s11;s12;d12;s14;s14;s10d16;s17;s6d9;s19;d20;s21;d22;s23;s24;s25;s26;s27;s28;s25s29;s23;s20d31;/rC:;;;;;;;;;;;;;;;;;;;;;;;;;;;;;;;;"	P07900_WT	P07900	WT	CHEMBL943064	PMID:18020435	2008.0	PMID:18020435	2008	1	0	0	0	0		=	7.680	7.68	0.0	0.0	1.0	7.68	0.0	2EQ	5nyi;2vcj
APGQPPIXNOCMOK_on_P43235_WT	High	ChEMBL30	CHEMBL2316312;CHEMBL281540	CC(C)CC(NC(=O)OCc1ccccc1)C(=O)NCC(=O)CNC(=O)C(CC(C)C)NC(=O)OCc1ccccc1	APGQPPIXNOCMOK	APGQPPIXNOCMOK-UHFFFAOYSA-N	InChI=1S/C31H42N4O7/c1-21(2)15-26(34-30(39)41-19-23-11-7-5-8-12-23)28(37)32-17-25(36)18-33-29(38)27(16-22(3)4)35-31(40)42-20-24-13-9-6-10-14-24/h5-14,21-22,26-27H,15-20H2,1-4H3,(H,32,37)(H,33,38)(H,34,39)(H,35,40)	"AuxInfo=1/1/N:1,3,30,31,14,40,13,15,39,41,12,16,38,42,4,28,20,23,10,36,2,29,11,37,21,5,27,17,25,7,33,19,24,6,32,22,18,26,8,34,9,35/E:(1,2,3,4)(5,6)(7,8,9,10)(11,12,13,14)(15,16)(17,18)(19,20)(21,22)(23,24)(26,27)(28,29)(30,31)(32,33)(34,35)(37,38)(39,40)(41,42)/gE:(1,2)(3,4)/rA:42CCCCCNCOOCCCCCCCCONCCOCNCOCCCCCNCOOCCCCCCC/rB:s1;s2;s2;s4;s5;s6;d7;s7;s9;s10;d11;s12;d13;s14;s11d15;s5;d17;s17;s19;s2…	P43235_WT	P43235	WT	CHEMBL2319560;CHEMBL820317	PMID:9733481	1998.0	PMID:23350811;PMID:11311061	2013;2001	0	0	0	1	0		=	7.660; 7.660	7.66	0.0	0.0	2.0	7.66	0.0	SDK	1au0
APIXJSLKIYYUKG_on_O00408_WT	High	ChEMBL30	CHEMBL275084	CC(C)Cn1c(=O)n(C)c(=O)c2c1nc[nH]2	APIXJSLKIYYUKG	APIXJSLKIYYUKG-UHFFFAOYSA-N	InChI=1S/C10H14N4O2/c1-6(2)4-14-8-7(11-5-12-8)9(15)13(3)10(14)16/h5-6H,4H2,1-3H3,(H,11,12)	"AuxInfo=1/1/N:1,3,9,4,15,2,12,13,10,6,16,14,8,5,11,7/E:(1,2)/rA:16CCCCNCONCCOCCNCN/rB:s1;s2;s2;s4;s5;d6;s6;s8;s8;d10;s10;s5d12;s13;d14;s12s15;/rC:;;;;;;;;;;;;;;;;"	O00408_WT	O00408	WT	CHEMBL4425304;CHEMBL759849	PMID:2985781	1985.0	PMID:26908025;PMID:2985781	2016;1985	1	0	0	0	0		=	5.400; 4.920	5.16	0.24	0.24	2.0	5.16	0.24	IBM	3itu
APIXJSLKIYYUKG_on_O60658_WT	Low	ChEMBL30	CHEMBL275084	CC(C)Cn1c(=O)n(C)c(=O)c2c1nc[nH]2	APIXJSLKIYYUKG	APIXJSLKIYYUKG-UHFFFAOYSA-N	InChI=1S/C10H14N4O2/c1-6(2)4-14-8-7(11-5-12-8)9(15)13(3)10(14)16/h5-6H,4H2,1-3H3,(H,11,12)	"AuxInfo=1/1/N:1,3,9,4,15,2,12,13,10,6,16,14,8,5,11,7/E:(1,2)/rA:16CCCCNCONCCOCCNCN/rB:s1;s2;s2;s4;s5;d6;s6;s8;s8;d10;s10;s5d12;s13;d14;s12s15;/rC:;;;;;;;;;;;;;;;;"	O60658_WT	O60658	WT	CHEMBL4425331	PMID:26908025	2016.0	PMID:26908025	2016	1	0	0	0	0		=	3.155	3.155	0.0	0.0	1.0	3.155	0.0	IBM	3ecn
APIXJSLKIYYUKG_on_O76074_WT	High	ChEMBL30	CHEMBL275084	CC(C)Cn1c(=O)n(C)c(=O)c2c1nc[nH]2	APIXJSLKIYYUKG	APIXJSLKIYYUKG-UHFFFAOYSA-N	InChI=1S/C10H14N4O2/c1-6(2)4-14-8-7(11-5-12-8)9(15)13(3)10(14)16/h5-6H,4H2,1-3H3,(H,11,12)	"AuxInfo=1/1/N:1,3,9,4,15,2,12,13,10,6,16,14,8,5,11,7/E:(1,2)/rA:16CCCCNCONCCOCCNCN/rB:s1;s2;s2;s4;s5;d6;s6;s8;s8;d10;s10;s5d12;s13;d14;s12s15;/rC:;;;;;;;;;;;;;;;;"	O76074_WT	O76074	WT	CHEMBL4425325	PMID:11606139	2001.0	PMID:26908025	2016	1	0	0	0	0		=	5.680	5.68	0.0	0.0	1.0	5.68	0.0	IBM	3jwr;1rkp
APIXJSLKIYYUKG_on_P51160_WT	Low	ChEMBL30	CHEMBL275084	CC(C)Cn1c(=O)n(C)c(=O)c2c1nc[nH]2	APIXJSLKIYYUKG	APIXJSLKIYYUKG-UHFFFAOYSA-N	InChI=1S/C10H14N4O2/c1-6(2)4-14-8-7(11-5-12-8)9(15)13(3)10(14)16/h5-6H,4H2,1-3H3,(H,11,12)	"AuxInfo=1/1/N:1,3,9,4,15,2,12,13,10,6,16,14,8,5,11,7/E:(1,2)/rA:16CCCCNCONCCOCCNCN/rB:s1;s2;s2;s4;s5;d6;s6;s8;s8;d10;s10;s5d12;s13;d14;s12s15;/rC:;;;;;;;;;;;;;;;;"	P51160_WT	P51160	WT	CHEMBL4425330	PMID:26908025	2016.0	PMID:26908025	2016	0	0	0	1	0		=	5.070	5.07	0.0	0.0	1.0	5.07	0.0	IBM	3jwr
APIXJSLKIYYUKG_on_Q08499_WT	High	ChEMBL30	CHEMBL275084	CC(C)Cn1c(=O)n(C)c(=O)c2c1nc[nH]2	APIXJSLKIYYUKG	APIXJSLKIYYUKG-UHFFFAOYSA-N	InChI=1S/C10H14N4O2/c1-6(2)4-14-8-7(11-5-12-8)9(15)13(3)10(14)16/h5-6H,4H2,1-3H3,(H,11,12)	"AuxInfo=1/1/N:1,3,9,4,15,2,12,13,10,6,16,14,8,5,11,7/E:(1,2)/rA:16CCCCNCONCCOCCNCN/rB:s1;s2;s2;s4;s5;d6;s6;s8;s8;d10;s10;s5d12;s13;d14;s12s15;/rC:;;;;;;;;;;;;;;;;"	Q08499_WT	Q08499	WT	CHEMBL4425323;CHEMBL4147411	PMID:2985781	1985.0	PMID:26908025;PMID:29407945	2016;2018	1	0	0	0	0		=	4.510; 4.420	4.465	0.045	0.045	2.0	4.465	0.045	IBM	1zkn
APIXJSLKIYYUKG_on_Q13370_WT	High	ChEMBL30	CHEMBL275084	CC(C)Cn1c(=O)n(C)c(=O)c2c1nc[nH]2	APIXJSLKIYYUKG	APIXJSLKIYYUKG-UHFFFAOYSA-N	InChI=1S/C10H14N4O2/c1-6(2)4-14-8-7(11-5-12-8)9(15)13(3)10(14)16/h5-6H,4H2,1-3H3,(H,11,12)	"AuxInfo=1/1/N:1,3,9,4,15,2,12,13,10,6,16,14,8,5,11,7/E:(1,2)/rA:16CCCCNCONCCOCCNCN/rB:s1;s2;s2;s4;s5;d6;s6;s8;s8;d10;s10;s5d12;s13;d14;s12s15;/rC:;;;;;;;;;;;;;;;;"	Q13370_WT	Q13370	WT	CHEMBL4425307	PMID:2985781	1985.0	PMID:26908025	2016	1	0	0	0	0		=	6.620	6.62	0.0	0.0	1.0	6.62	0.0	IBM	1soj
APIXJSLKIYYUKG_on_Q13946_WT	High	ChEMBL30	CHEMBL275084	CC(C)Cn1c(=O)n(C)c(=O)c2c1nc[nH]2	APIXJSLKIYYUKG	APIXJSLKIYYUKG-UHFFFAOYSA-N	InChI=1S/C10H14N4O2/c1-6(2)4-14-8-7(11-5-12-8)9(15)13(3)10(14)16/h5-6H,4H2,1-3H3,(H,11,12)	"AuxInfo=1/1/N:1,3,9,4,15,2,12,13,10,6,16,14,8,5,11,7/E:(1,2)/rA:16CCCCNCONCCOCCNCN/rB:s1;s2;s2;s4;s5;d6;s6;s8;s8;d10;s10;s5d12;s13;d14;s12s15;/rC:;;;;;;;;;;;;;;;;"	Q13946_WT	Q13946	WT	CHEMBL4268301	PMID:15887951	2005.0	PMID:30245393	2018	1	0	0	0	0		=	4.070	4.07	0.0	0.0	1.0	4.07	0.0	IBM	1zkl
APIXJSLKIYYUKG_on_Q6S996_WT	Low	ChEMBL30	CHEMBL275084	CC(C)Cn1c(=O)n(C)c(=O)c2c1nc[nH]2	APIXJSLKIYYUKG	APIXJSLKIYYUKG-UHFFFAOYSA-N	InChI=1S/C10H14N4O2/c1-6(2)4-14-8-7(11-5-12-8)9(15)13(3)10(14)16/h5-6H,4H2,1-3H3,(H,11,12)	"AuxInfo=1/1/N:1,3,9,4,15,2,12,13,10,6,16,14,8,5,11,7/E:(1,2)/rA:16CCCCNCONCCOCCNCN/rB:s1;s2;s2;s4;s5;d6;s6;s8;s8;d10;s10;s5d12;s13;d14;s12s15;/rC:;;;;;;;;;;;;;;;;"	Q6S996_WT	Q6S996	WT	CHEMBL4425313	PMID:26908025	2016.0	PMID:26908025	2016	1	0	0	0	0		=	3.237	3.237	0.0	0.0	1.0	3.237	0.0	IBM	2r8q
APJDXGPCNQYTQN_on_P03951_WT	High	ChEMBL30	CHEMBL4077140;CHEMBL4063677	COC(=O)Nc1ccc2-c3c[nH]c(n3)C(NC(=O)C=Cc3cc(Cl)ccc3-n3cnnn3)CC=CC(C)CC(=O)Nc2c1	APJDXGPCNQYTQN	APJDXGPCNQYTQN-UHFFFAOYSA-N	InChI=1S/C29H28ClN9O4/c1-17-4-3-5-22(34-26(40)11-6-18-13-19(30)7-10-25(18)39-16-32-37-38-39)28-31-15-24(36-28)21-9-8-20(33-29(42)43-2)14-23(21)35-27(41)12-17/h3-4,6-11,13-17,22H,5,12H2,1-2H3,(H,31,36)(H,33,42)(H,34,40)(H,35,41)	"AuxInfo=1/1/N:37,1,34,35,33,20,25,7,8,26,19,38,22,43,11,29,36,21,23,6,9,15,42,10,27,17,39,13,3,24,12,30,5,16,41,14,31,32,28,18,40,4,2/rA:43COCONCCCCCCNCNCNCOCCCCCClCCCNCNNNCCCCCCCONCC/rB:s1;s2;d3;s3;s5;d6;s7;d8;s9;d10;s11;s12;s10d13;s13;s15;s16;d17;s17;w?19;s20;d21;s22;s23;d23;s25;s21d26;s27;s28;d29;s30;s28d31;s15;s33;w?34;s35;s36;s36;s38;d39;s39;s9s41;s6d42;/rC:;;;;;;;;;;;;;;;;;;;;;;;;;;;;;;;;;…	P03951_WT	P03951	WT	CHEMBL4056973	PMID:28687203	2017.0	PMID:28687203	2017	0	0	0	1	0		=	8.700; 9.890	9.295	0.595	0.595	2.0	9.295	0.595	9FA	5q0f
APLFXDJBXZUPOM_on_Q9NWZ3_WT	High	ChEMBL30	CHEMBL4279192;CHEMBL4292700;CHEMBL4279192;CHEMBL4292700;CHEMBL4292700;CHEMBL4292700	CN(C)C1CCC(Nc2ncnc3c2c(C2CCC(C(N)=O)CC2)c[nH]3)CC1	APLFXDJBXZUPOM	APLFXDJBXZUPOM-UHFFFAOYSA-N	InChI=1S/C21H32N6O/c1-27(2)16-9-7-15(8-10-16)26-21-18-17(11-23-20(18)24-12-25-21)13-3-5-14(6-4-13)19(22)28/h11-16H,3-10H2,1-2H3,(H2,22,28)(H2,23,24,25,26)	"AuxInfo=1/1/N:1,3,17,24,18,23,6,27,5,28,25,11,16,19,7,4,15,14,20,13,9,21,26,12,10,8,2,22/E:(1,2)(3,4)(5,6)(7,8)(9,10)/rA:28CNCCCCCNCNCNCCCCCCCCNOCCCNCC/rB:s1;s2;s2;s4;s5;s6;s7;s8;d9;s10;d11;s12;s9d13;s14;s15;s16;s17;s18;s19;s20;d20;s19;s16s23;d15;s13s25;s7;s4s27;/rC:;;;;;;;;;;;;;;;;;;;;;;;;;;;;"	Q9NWZ3_WT	Q9NWZ3	WT	CHEMBL4266468;CHEMBL4266473;CHEMBL4266473;CHEMBL4266473;CHEMBL4266468;CHEMBL4266468	PMID:29398441	2018.0	PMID:29398441	2018	1	0	0	0	0		=	8.400; 4.870; 6.120; 4.870; 6.450; 6.450	6.193	1.191	0.533	6.0	6.285	0.79	CJT	6f3d
APLJSSOXDWUNGV_on_P03372_WT	High	ExCAPE-DB;ChEMBL30;ChEMBL30;ChEMBL30	44439809;CHEMBL241301;CHEMBL391910;CHEMBL391909	CC(CCc1ccc(O)cc1)NC(=O)Cc1c(-c2ccccc2)[nH]c2ccccc12	APLJSSOXDWUNGV	APLJSSOXDWUNGV-UHFFFAOYSA-N	InChI=1S/C26H26N2O2/c1-18(11-12-19-13-15-21(29)16-14-19)27-25(30)17-23-22-9-5-6-10-24(22)28-26(23)20-7-3-2-4-8-20/h2-10,13-16,18,28-29H,11-12,17H2,1H3,(H,27,30)	"AuxInfo=1/1/N:1,21,20,22,28,27,19,23,29,26,3,4,6,11,7,10,15,2,5,18,8,30,16,25,13,17,12,24,9,14/E:(3,4)(7,8)(13,14)(15,16)/rA:30CCCCCCCCOCCNCOCCCCCCCCCNCCCCCC/rB:s1;s2;s3;s4;d5;s6;d7;s8;s8;s5d10;s2;s12;d13;s13;s15;d16;s17;d18;s19;d20;s21;s18d22;s17;s24;d25;s26;d27;s28;s16s25d29;/rC:;;;;;;;;;;;;;;;;;;;;;;;;;;;;;;"	P03372_WT	P03372	WT	PubChemAID:306462;CHEMBL886514;CHEMBL886514;CHEMBL886514	PMID:17289385	2007.0	PubChemAID:306462;PMID:17289385;PMID:17289385;PMID:17289385	2010;2007;2007;2007	0;1;1;1	0	0	0	1;0;0;0		=	7.432; 9.000; 9.000; 7.430	8.216	0.785	0.453	4.0	8.216	0.784	IOK	2iok
APLVPBUBDFWWAD_on_Q9H2K2_WT	High	ChEMBL30	CHEMBL424414	Cc1c2ccccc2nc(O)c1	APLVPBUBDFWWAD	APLVPBUBDFWWAD-UHFFFAOYSA-N	InChI=1S/C10H9NO/c1-7-6-10(12)11-9-5-3-2-4-8(7)9/h2-6H,1H3,(H,11,12)	"AuxInfo=1/1/N:1,5,6,4,7,12,2,3,8,10,9,11/rA:12CCCCCCCCNCOC/rB:s1;d2;s3;d4;s5;d6;s3s7;d8;s9;s10;s2d10;/rC:;;;;;;;;;;;;"	Q9H2K2_WT	Q9H2K2	WT	CHEMBL2382496	PMID:23672613	2013.0	PMID:23672613	2013	1	0	0	0	0		=	4.920	4.92	0.0	0.0	1.0	4.92	0.0	AJ2	3w51
APUFNRAMLCSAKF_on_P00918_WT	High	ExCAPE-DB;ChEMBL30	49843539;CHEMBL1271639	NS(=O)(=O)c1cc(C(=O)CSc2nc3c(cnc4c3cccc4)[nH]2)ccc1Cl	APUFNRAMLCSAKF	APUFNRAMLCSAKF-UHFFFAOYSA-N	InChI=1S/C18H13ClN4O3S2/c19-12-6-5-10(7-16(12)28(20,25)26)15(24)9-27-18-22-14-8-21-13-4-2-1-3-11(13)17(14)23-18/h1-8H,9H2,(H,22,23)(H2,20,25,26)	"AuxInfo=1/1/N:21,22,20,23,25,26,6,16,10,7,19,27,18,15,8,5,14,12,28,1,17,24,13,9,3,4,11,2/E:(25,26)/CRV:28.6/rA:28NSOOCCCCOCSCNCCCNCCCCCCNCCCCl/rB:s1;d2;d2;s2;d5;s6;s7;d8;s8;s10;s11;d12;s13;d14;s15;d16;s17;s14d18;s19;d20;s21;s18d22;s12s15;d7;s25;s5d26;s27;/rC:;;;;;;;;;;;;;;;;;;;;;;;;;;;;"	P00918_WT	P00918	WT	PubChemAID:527832;CHEMBL1272347	PMID:20926301	2010.0	PubChemAID:527832;PMID:20926301	2011;2010	0	0	0;1	0	1;0		=	7.523; 7.520	7.521	0.002	0.002	2.0	7.521	0.002	E27	3myq
AQEDGKFVSWOMSY_on_O14757_WT	High	ChEMBL30	CHEMBL4096683	NC(=O)c1c2[nH]c(-c3ccccc3)cc2c(NC2CCCNC2)cc1	AQEDGKFVSWOMSY	AQEDGKFVSWOMSY-UHFFFAOYSA-N	InChI=1S/C20H22N4O/c21-20(25)15-8-9-17(23-14-7-4-10-22-12-14)16-11-18(24-19(15)16)13-5-2-1-3-6-13/h1-3,5-6,8-9,11,14,22-24H,4,7,10,12H2,(H2,21,25)	"AuxInfo=1/1/N:11,10,12,20,9,13,19,25,24,21,14,23,8,18,4,15,16,7,5,2,1,22,17,6,3/E:(2,3)(5,6)/rA:25NCOCCNCCCCCCCCCCNCCCCNCCC/rB:s1;d2;s2;d4;s5;s6;s7;d8;s9;d10;s11;s8d12;d7;s5s14;d15;s16;s17;s18;s19;s20;s21;s18s22;s16;s4d24;/rC:;;;;;;;;;;;;;;;;;;;;;;;;;"	O14757_WT	O14757	WT	CHEMBL4037443;CHEMBL4037437	PMID:29301085	2018.0	PMID:29301085	2018	0;1	1;0	0	0	0		=	7.280; 7.510	7.395	0.115	0.115	2.0	7.395	0.115	D4Z	6fck
AQEYCNKFBRLUOT_on_P14555_WT	High	ExCAPE-DB	3711	Cc1c(CC(N)=O)c2c(ccc(OCCCP(=O)(O)O)c2)n1Cc1ccccc1	AQEYCNKFBRLUOT	AQEYCNKFBRLUOT-UHFFFAOYSA-N	InChI=1S/C21H25N2O5P/c1-15-18(13-21(22)24)19-12-17(28-10-5-11-29(25,26)27)8-9-20(19)23(15)14-16-6-3-2-4-7-16/h2-4,6-9,12H,5,10-11,13-14H2,1H3,(H2,22,24)(H2,25,26,27)	"AuxInfo=1/1/N:1,27,26,28,15,25,29,11,10,14,16,21,4,23,2,24,12,3,8,9,5,6,22,7,18,19,20,13,17/E:(3,4)(6,7)(25,26,27)/rA:29CCCCCNOCCCCCOCCCPOOOCNCCCCCCC/rB:s1;d2;s3;s4;s5;d5;s3;d8;s9;d10;s11;s12;s13;s14;s15;s16;d17;s17;s17;s8d12;s2s9;s22;s23;d24;s25;d26;s27;s24d28;/rC:;;;;;;;;;;;;;;;;;;;;;;;;;;;;;"	P14555_WT	P14555	WT	PubChemAID:158934	PMID:8978843	1996.0	PubChemAID:158934	2010	0	0	0	0	1		=	7.244	7.244	0.0	0.0	1.0	7.244	0.0	8IN	1db4
AQGNHMOJWBZFQQ_on_P49841_WT	High	ChEMBL30;ChEMBL30;Merget2017;ChEMBL30;ChEMBL30;ExCAPE-DB;ChEMBL30;Christmann2016	CHEMBL412142;CHEMBL412142;Merget2017.compound.1542;CHEMBL412142;CHEMBL412142;9956119;CHEMBL412142;Christmann2016.compound.543	Cc1c[nH]c(-c2cnc(NCCNc3ccc(C#N)cn3)nc2-c2c(Cl)cc(Cl)cc2)n1	AQGNHMOJWBZFQQ	AQGNHMOJWBZFQQ-UHFFFAOYSA-N	InChI=1S/C22H18Cl2N8/c1-13-10-29-21(31-13)17-12-30-22(32-20(17)16-4-3-15(23)8-18(16)24)27-7-6-26-19-5-2-14(9-25)11-28-19/h2-5,8,10-12H,6-7H2,1H3,(H,26,28)(H,29,31)(H,27,30,32)	"AuxInfo=1/1/N:1,16,30,31,15,12,11,27,18,3,20,7,2,17,28,24,6,25,14,23,5,9,29,26,19,13,10,21,4,8,32,22/rA:32CCCNCCCNCNCCNCCCCCNCNNCCCClCCClCCN/rB:s1;d2;s3;s4;s5;d6;s7;d8;s9;s10;s11;s12;s13;d14;s15;d16;s17;t18;s17;s14d20;s9;s6d22;s23;d24;s25;s25;d27;s28;s28;s24d30;s2d5;/rC:;;;;;;;;;;;;;;;;;;;;;;;;;;;;;;;;"	P49841_WT	P49841	WT	CHEMBL1942616;CHEMBL1942617;Merget2017.assay;CHEMBL4733696;CHEMBL4689299;PubChemAID:641179;CHEMBL4022757;Christmann2016.assay	PMID:15559249	2004.0	PMID:22261023;PMID:22261023;DOI:10.1021/ci400709d;PMID:33097303;PMID:33440320;PubChemAID:641179;PMID:29016121;DOI:10.1038/nchembio.530	2012;2012;2011;2021;2021;2012;2017;2011	1;0;0;1;1;0;1;0	0;1;0;0;0;0;0;0	0	0;0;0;0;0;0;0;1	0;0;1;0;0;1;0;0		=	7.520; 5.820; 8.036; 8.150; 8.000; 7.523; 8.310; 8.398	7.72	0.779	0.295	8.0	8.018	0.336	65C	5hln;6b8j
AQHHHDLHHXJYJD_on_P07550_WT	High	ChEMBL30	CHEMBL27;CHEMBL452861;CHEMBL27;CHEMBL452861;CHEMBL27;CHEMBL27;CHEMBL27;CHEMBL27;CHEMBL27;CHEMBL27;CHEMBL27;CHEMBL27;CHEMBL27;CHEMBL27	CC(C)NCC(O)COc1c2ccccc2ccc1	AQHHHDLHHXJYJD	AQHHHDLHHXJYJD-UHFFFAOYSA-N	InChI=1S/C16H21NO2/c1-12(2)17-10-14(18)11-19-16-9-5-7-13-6-3-4-8-15(13)16/h3-9,12,14,17-18H,10-11H2,1-2H3	"AuxInfo=1/0/N:1,3,14,13,18,15,17,12,19,5,8,2,16,6,11,10,4,7,9/E:(1,2)/rA:19CCCNCCOCOCCCCCCCCCC/rB:s1;s2;s2;s4;s5;s6;s6;s8;s9;d10;s11;d12;s13;d14;s11s15;d16;s17;s10d18;/rC:;;;;;;;;;;;;;;;;;;;"	P07550_WT	P07550	WT	CHEMBL1058735;CHEMBL2395283;CHEMBL1833711;CHEMBL2395283;CHEMBL1833707;CHEMBL3738004;CHEMBL4630500;CHEMBL4630501;CHEMBL4402768;CHEMBL4145115;CHEMBL4425965;CHEMBL3100638;CHEMBL3100637;CHEMBL4425964	PMID:6115059	1981.0	PMID:19168263;PMID:23403082;PMID:21870877;PMID:23403082;PMID:21870877;PMID:26565745;PMID:32686936;PMID:32686936;PMID:31151791;PMID:29851481;PMID:27239696;PMID:24326276;PMID:24326276;PMID:27239696	2009;2013;2011;2013;2011;2015;2020;2020;2019;2018;2016;2014;2014;2016	0;0;0;1;0;1;1;1;0;0;0;0;0;0	0	1;0;1;0;1;0;0;0;0;0;1;0;0;1	0;1;0;0;0;0;0;0;1;1;0;1;1;0	0		=	9.100; 9.270; 9.620; 9.110; 9.220; 7.300; 9.260; 9.320; 9.490; 8.760; 6.820; 9.340; 8.430; 10.000	8.931	0.846	0.235	14.0	9.24	0.195	SNP	6ps5
AQHKBYHDRXLQLW_on_Q07889_WT	High	ChEMBL30	CHEMBL4160484	NC(Cc1c[nH]c2cc(Cl)ccc12)C(=O)NC1CCN(Cc2c[nH]c3ccc(Cl)cc23)CC1	AQHKBYHDRXLQLW	AQHKBYHDRXLQLW-UHFFFAOYSA-N	InChI=1S/C25H27Cl2N5O/c26-17-2-4-23-21(10-17)16(13-29-23)14-32-7-5-19(6-8-32)31-25(33)22(28)9-15-12-30-24-11-18(27)1-3-20(15)24/h1-4,10-13,19,22,29-30H,5-9,14,28H2,(H,31,33)	"AuxInfo=1/1/N:11,27,12,26,18,33,19,32,3,30,8,5,23,21,4,22,28,9,17,13,31,2,25,7,14,29,10,1,24,6,16,20,15/E:(5,6)(7,8)/rA:33NCCCCNCCCClCCCCONCCCNCCCNCCCCClCCCC/rB:s1;s2;s3;d4;s5;s6;d7;s8;s9;d9;s11;s4s7d12;s2;d14;s14;s16;s17;s18;s19;s20;s21;d22;s23;s24;d25;s26;d27;s28;s28;s22s25d30;s20;s17s32;/rC:;;;;;;;;;;;;;;;;;;;;;;;;;;;;;;;;;"	Q07889_WT	Q07889	WT	CHEMBL4137131	PMID:29856609	2018.0	PMID:29856609	2018	0	1	0	0	0		=	5.850	5.85	0.0	0.0	1.0	5.85	0.0	EC4	6bvi
AQHXGQTWGFVXTB_on_P11362_WT	High	ExCAPE-DB;ChEMBL30;ChEMBL30;ChEMBL30;ChEMBL30	24774737;CHEMBL2088096;CHEMBL2088096;CHEMBL2088096;CHEMBL2088096	COc1cc(CCc2n[nH]c(Nc3ccnc(NCc4cc(C)no4)n3)c2)cc(OC)c1	AQHXGQTWGFVXTB	AQHXGQTWGFVXTB-UHFFFAOYSA-N	InChI=1S/C22H25N7O3/c1-14-8-19(32-29-14)13-24-22-23-7-6-20(26-22)25-21-11-16(27-28-21)5-4-15-9-17(30-2)12-18(10-15)31-3/h6-12H,4-5,13H2,1-3H3,(H3,23,24,25,26,27,28)	"AuxInfo=1/1/N:23,1,31,6,7,14,15,21,4,28,27,32,19,22,5,8,3,29,20,13,11,17,16,18,12,26,9,10,24,2,30,25/E:(2,3)(9,10)(17,18)(30,31)/rA:32COCCCCCCNNCNCCCNCNCCCCCNONCCCOCC/rB:s1;s2;d3;s4;s5;s6;s7;d8;s9;s10;s11;s12;d13;s14;d15;s16;s17;s18;s19;d20;s21;s22;d22;s20s24;s13d17;s8d11;d5;s28;s29;s30;s3d29;/rC:;;;;;;;;;;;;;;;;;;;;;;;;;;;;;;;;"	P11362_WT	P11362	WT	PubChemAID:683400;CHEMBL3111127;CHEMBL2090012;CHEMBL3111125;CHEMBL3111126	PMID:22612866	2012.0	PubChemAID:683400;PMID:24900792;PMID:22612866;PMID:24900792;PMID:24900792	2013;2014;2012;2014;2014	0;1;1;0;0	0	0;0;0;1;1	0	1;0;0;0;0		=	8.699; 7.220; 8.700; 8.510; 8.240	8.274	0.553	0.277	5.0	8.51	0.19	2K5	4nk9
AQIMGTQPGXDDPP_on_P18031_WT	High	ChEMBL30;ExCAPE-DB	CHEMBL205997;5327158	CNC(=O)C1Cc2c(cc(NS(=O)(=O)O)cc2)CN1C(=O)CCc1cc(C(=O)O)ccc1	AQIMGTQPGXDDPP	AQIMGTQPGXDDPP-UHFFFAOYSA-N	InChI=1S/C21H23N3O7S/c1-22-20(26)18-11-14-6-7-17(23-32(29,30)31)10-16(14)12-24(18)19(25)8-5-13-3-2-4-15(9-13)21(27)28/h2-4,6-7,9-10,18,23H,5,8,11-12H2,1H3,(H,22,26)(H,27,28)(H,29,30,31)	"AuxInfo=1/1/N:1,31,32,30,23,17,16,22,25,9,6,18,24,7,26,8,10,5,20,3,27,2,11,19,21,4,28,29,13,14,15,12/E:(27,28)(29,30,31)/CRV:32.6/rA:32CNCOCCCCCCNSOOOCCCNCOCCCCCCOOCCC/rB:s1;s2;d3;s3;s5;s6;d7;s8;d9;s10;s11;d12;d12;s12;s10;s7d16;s8;s5s18;s19;d20;s20;s22;s23;d24;s25;s26;d27;s27;d26;s30;s24d31;/rC:;;;;;;;;;;;;;;;;;;;;;;;;;;;;;;;;"	P18031_WT	P18031	WT	CHEMBL869484;PubChemAID:262276	PMID:16386905	2006.0	PMID:16386905;PubChemAID:262276	2006;2010	1;0	0	0	0	0;1		=	5.600; 5.602	5.601	0.001	0.001	2.0	5.601	0.001	UN7	2f71
AQLZGQUKWNQYPH_on_P35790_WT	High	ChEMBL30	CHEMBL3763993	CN1CCCN(Cc2ccc(CN)cc2)CC1	AQLZGQUKWNQYPH	AQLZGQUKWNQYPH-UHFFFAOYSA-N	InChI=1S/C14H23N3/c1-16-7-2-8-17(10-9-16)12-14-5-3-13(11-15)4-6-14/h3-6H,2,7-12,15H2,1H3	"AuxInfo=1/0/N:1,4,10,14,9,15,3,5,17,16,12,7,11,8,13,2,6/E:(3,4)(5,6)/rA:17CNCCCNCCCCCCNCCCC/rB:s1;s2;s3;s4;s5;s6;s7;d8;s9;d10;s11;s12;s11;s8d14;s6;s2s16;/rC:;;;;;;;;;;;;;;;;;"	P35790_WT	P35790	WT	CHEMBL3769127;CHEMBL3769133	PMID:26700752	2016.0	PMID:26700752	2016	0;1	0	1;0	0	0		=	3.880; 4.060	3.97	0.09	0.09	2.0	3.97	0.09	5R8	5eqe
AQNBGQLJCYVCBR_on_O60885_WT	High	ChEMBL30	CHEMBL3780093	CCNS(=O)(=O)c1ccc2c3c1cccc3C(=O)N2CC	AQNBGQLJCYVCBR	AQNBGQLJCYVCBR-UHFFFAOYSA-N	InChI=1S/C15H16N2O3S/c1-3-16-21(19,20)13-9-8-12-14-10(13)6-5-7-11(14)15(18)17(12)4-2/h5-9,16H,3-4H2,1-2H3	"AuxInfo=1/0/N:1,21,2,20,14,13,15,9,8,12,16,10,7,11,17,3,19,18,5,6,4/E:(19,20)/CRV:21.6/rA:21CCNSOOCCCCCCCCCCCONCC/rB:s1;s2;s3;d4;d4;s4;d7;s8;d9;s10;s7d11;s12;d13;s14;s11d15;s16;d17;s10s17;s19;s20;/rC:;;;;;;;;;;;;;;;;;;;;;"	O60885_WT	O60885	WT	CHEMBL3782657	PMID:26731490	2016.0	PMID:26731490	2016	1	0	0	0	0		=	5.960	5.96	0.0	0.0	1.0	5.96	0.0	EB5	5crm
AQOKCDNYWBIDND_on_P42330_WT	Medium	ChEMBL30	CHEMBL1200963	CCNC(=O)CCCC=CCC1C(O)CC(O)C1C=CC(O)CCc1ccccc1	AQOKCDNYWBIDND	AQOKCDNYWBIDND-UHFFFAOYSA-N	InChI=1S/C25H37NO4/c1-2-26-25(30)13-9-4-3-8-12-21-22(24(29)18-23(21)28)17-16-20(27)15-14-19-10-6-5-7-11-19/h3,5-8,10-11,16-17,20-24,27-29H,2,4,9,12-15,18H2,1H3,(H,26,30)	"AuxInfo=1/1/N:1,2,9,8,28,27,29,10,7,26,30,11,6,24,23,20,19,15,25,21,12,18,13,16,4,3,22,14,17,5/E:(6,7)(10,11)/rA:30CCNCOCCCCCCCCOCCOCCCCOCCCCCCCC/rB:s1;s2;s3;d4;s4;s6;s7;s8;w?9;s10;s11;s12;s13;s13;s15;s16;s12s16;s18;w?19;s20;s21;s21;s23;s24;d25;s26;d27;s28;s25d29;/rC:;;;;;;;;;;;;;;;;;;;;;;;;;;;;;;"	P42330_WT	P42330	WT	CHEMBL3888223	PATENT:US9271961B2	2016.0	PATENT:US9271961B2	2016	1	0	0	0	0		=	5.300	5.3	0.0	0.0	1.0	5.3	0.0	15M	2f38
AQSNIXKAKUZPSI_on_P00918_WT	High	ChEMBL30;ChEMBL30;ChEMBL30;ExCAPE-DB	CHEMBL218382;CHEMBL218382;CHEMBL218382;9804302	COc1c(OS(N)(=O)=O)cc2CCC3C(CCC4(C)C(OS(N)(=O)=O)CCC34)c2c1	AQSNIXKAKUZPSI	AQSNIXKAKUZPSI-UHFFFAOYSA-N	InChI=1S/C19H28N2O7S2/c1-19-8-7-12-13(15(19)5-6-18(19)28-30(21,24)25)4-3-11-9-17(27-29(20,22)23)16(26-2)10-14(11)12/h9-10,12-13,15,18H,3-8H2,1-2H3,(H2,20,22,23)(H2,21,24,25)	"AuxInfo=1/1/N:19,1,12,13,27,26,16,17,10,30,11,15,14,29,28,3,4,20,18,7,23,8,9,24,25,2,5,21,6,22/E:(22,23)(24,25)/CRV:29.6,30.6/rA:30COCCOSNOOCCCCCCCCCCCOSNOOCCCCC/rB:s1;s2;d3;s4;s5;s6;d6;d6;s4;d10;s11;s12;s13;s14;s15;s16;s17;s18;s18;s20;s21;s22;d22;d22;s20;s26;s14s18s27;s11s15;s3d29;/rC:;;;;;;;;;;;;;;;;;;;;;;;;;;;;;;"	P00918_WT	P00918	WT	CHEMBL948318;CHEMBL4424675;CHEMBL4424677;PubChemAID:317983	PMID:17181151	2006.0	PMID:18260615;PMID:30721041;PMID:30721041;PubChemAID:317983	2008;2019;2019;2010	1;0;0;0	0	0;0;1;0	0;1;0;0	0;0;0;1		=	6.420; 6.570; 5.430; 6.421	6.21	0.455	0.262	4.0	6.421	0.075	PO1	2gd8
AQTBUVAFYDVTFD_on_P34913_WT	High	ChEMBL30	CHEMBL1231797	O=C(Nc1ccc(I)cc1)NC1CCCCC1	AQTBUVAFYDVTFD	AQTBUVAFYDVTFD-UHFFFAOYSA-N	InChI=1S/C13H17IN2O/c14-10-6-8-12(9-7-10)16-13(17)15-11-4-2-1-3-5-11/h6-9,11H,1-5H2,(H2,15,16,17)	"AuxInfo=1/1/N:15,14,16,13,17,6,9,5,10,7,12,4,2,8,11,3,1/E:(2,3)(4,5)(6,7)(8,9)/rA:17OCNCCCCICCNCCCCCC/rB:d1;s2;s3;d4;s5;d6;s7;s7;s4d9;s2;s11;s12;s13;s14;s15;s12s16;/rC:;;;;;;;;;;;;;;;;;"	P34913_WT	P34913	WT	CHEMBL3821236	DOI:10.1039/C6MD00042H	2016.0	DOI:10.1039/C6MD00042H	2016	1	0	0	0	0		=	6.850	6.85	0.0	0.0	1.0	6.85	0.0	CIU	1vj5
AQTLNSKLZWRJEV_on_Q07343_WT	High	ChEMBL30;ExCAPE-DB	CHEMBL2402509;71598545	CCC(C#N)(CC)Nc1nc(NC)nc(-n2cncn2)n1	AQTLNSKLZWRJEV	AQTLNSKLZWRJEV-UHFFFAOYSA-N	InChI=1S/C12H17N9/c1-4-12(5-2,6-13)20-10-17-9(14-3)18-11(19-10)21-8-15-7-16-21/h7-8H,4-5H2,1-3H3,(H2,14,17,18,19,20)	"AuxInfo=1/1/N:1,7,13,2,6,4,19,17,11,9,15,3,5,12,18,20,10,14,21,8,16/E:(1,2)(4,5)/rA:21CCCCNCCNCNCNCNCNCNCNN/rB:s1;s2;s3;t4;s3;s6;s3;s8;d9;s10;s11;s12;d11;s14;s15;s16;d17;s18;s16d19;s9d15;/rC:;;;;;;;;;;;;;;;;;;;;;"	Q07343_WT	Q07343	WT	CHEMBL2405819;PubChemAID:759578	PMID:23806553	2013.0	PMID:23806553;PubChemAID:759578	2013;2014	1;0	0	0	0	0;1		=	9.060; 9.060	9.06	0.0	0.0	2.0	9.06	0.0	1S1	4kp6
AQTPWCUIYUOEMG_on_P49327_WT	Medium	ChEMBL30	CHEMBL3646801	O=C(C1CC1)N1CCC(Cc2nnc(O)n2-c2ccc(-c3ccc4occc4c3)cc2)C1	AQTPWCUIYUOEMG	AQTPWCUIYUOEMG-UHFFFAOYSA-N	InChI=1S/C25H24N4O3/c30-24(18-1-2-18)28-11-9-16(15-28)13-23-26-27-25(31)29(23)21-6-3-17(4-7-21)19-5-8-22-20(14-19)10-12-32-22/h3-8,10,12,14,16,18H,1-2,9,11,13,15H2,(H,27,31)	"AuxInfo=1/1/N:4,5,19,30,22,18,31,23,8,27,7,26,10,29,32,9,20,3,21,28,17,24,11,2,14,12,13,6,16,1,15,25/E:(1,2)(3,4)(6,7)/rA:32OCCCCNCCCCCNNCONCCCCCCCCOCCCCCCC/rB:d1;s2;s3;s3s4;s2;s6;s7;s8;s9;s10;d11;s12;d13;s14;s11s14;s16;d17;s18;d19;s20;d21;s22;d23;s24;s25;d26;s24s27;s21d28;s20;s17d30;s6s9;/rC:;;;;;;;;;;;;;;;;;;;;;;;;;;;;;;;;"	P49327_WT	P49327	WT	CHEMBL3706007	PATENT:US8802864B2	2014.0	PATENT:US8802864B2	2014	1	0	0	0	0		=	8.000	8.0	0.0	0.0	1.0	8.0	0.0	2W4	4piv
AQVFETGXIRKVAQ_on_P11309_WT	High	ExCAPE-DB;ChEMBL30	2765355;CHEMBL409038	Nc1nc(-c2cc3c(-c4ccc(Cl)cc4)onc3cc2)ccn1	AQVFETGXIRKVAQ	AQVFETGXIRKVAQ-UHFFFAOYSA-N	InChI=1S/C17H11ClN4O/c18-12-4-1-10(2-5-12)16-13-9-11(3-6-15(13)22-23-16)14-7-8-20-17(19)21-14/h1-9H,(H2,19,20,21)	"AuxInfo=1/1/N:10,15,20,11,14,19,21,22,6,9,5,12,7,4,18,8,2,13,1,23,3,17,16/E:(1,2)(4,5)/rA:23NCNCCCCCCCCCClCCONCCCCCN/rB:s1;d2;s3;s4;d5;s6;d7;s8;d9;s10;d11;s12;s12;s9d14;s8;s16;s7d17;s18;s5d19;d4;s21;s2d22;/rC:;;;;;;;;;;;;;;;;;;;;;;;"	P11309_WT	P11309	WT	PubChemAID:410272;CHEMBL957365	PMID:18290603	2008.0	PubChemAID:410272;PMID:19072652	2010;2009	0;1	0	0	0	1;0		=	7.041; 7.040	7.04	0.0	0.0	2.0	7.04	0.001	VX1	3bgp
ARAIBEBZBOPLMB_on_Q07599_WT	Medium	ChEMBL30	CHEMBL222813	CC(=O)NC1C(NC(=N)N)C=C(C(=O)O)OC1C(O)C(O)CO	ARAIBEBZBOPLMB	ARAIBEBZBOPLMB-UHFFFAOYSA-N	InChI=1S/C12H20N4O7/c1-4(18)15-8-5(16-12(13)14)2-7(11(21)22)23-10(8)9(20)6(19)3-17/h2,5-6,8-10,17,19-20H,3H2,1H3,(H,15,18)(H,21,22)(H4,13,14,16)	"AuxInfo=1/1/N:1,11,22,2,6,20,12,5,18,17,13,8,9,10,4,7,23,3,21,19,14,15,16/E:(13,14)(21,22)/rA:23CCONCCNCNNCCCOOOCCOCOCO/rB:s1;d2;s2;s4;s5;s6;s7;d8;s8;s6;w?11;s12;d13;s13;s12;s5s16;s17;s18;s18;s20;s20;s22;/rC:;;;;;;;;;;;;;;;;;;;;;;;"	Q07599_WT	Q07599	WT	CHEMBL4276517	PMID:30365885	2018.0	PMID:30365885	2018	1	0	0	0	0		=	8.130	8.13	0.0	0.0	1.0	8.13	0.0	ZMR	2htq
ARAIBEBZBOPLMB_on_Q194T1_WT	High	ChEMBL30	CHEMBL222813	CC(=O)NC1C(NC(=N)N)C=C(C(=O)O)OC1C(O)C(O)CO	ARAIBEBZBOPLMB	ARAIBEBZBOPLMB-UHFFFAOYSA-N	InChI=1S/C12H20N4O7/c1-4(18)15-8-5(16-12(13)14)2-7(11(21)22)23-10(8)9(20)6(19)3-17/h2,5-6,8-10,17,19-20H,3H2,1H3,(H,15,18)(H,21,22)(H4,13,14,16)	"AuxInfo=1/1/N:1,11,22,2,6,20,12,5,18,17,13,8,9,10,4,7,23,3,21,19,14,15,16/E:(13,14)(21,22)/rA:23CCONCCNCNNCCCOOOCCOCOCO/rB:s1;d2;s2;s4;s5;s6;s7;d8;s8;s6;w?11;s12;d13;s13;s12;s5s16;s17;s18;s18;s20;s20;s22;/rC:;;;;;;;;;;;;;;;;;;;;;;;"	Q194T1_WT	Q194T1	WT	CHEMBL3239462	PMID:24613627	2014.0	PMID:24613627	2014	1	0	0	0	0		=	5.850	5.85	0.0	0.0	1.0	5.85	0.0	ZMR	3tic
ARAIBEBZBOPLMB_on_Q9Y3R4_WT	High	ChEMBL30	CHEMBL222813	CC(=O)NC1C(NC(=N)N)C=C(C(=O)O)OC1C(O)C(O)CO	ARAIBEBZBOPLMB	ARAIBEBZBOPLMB-UHFFFAOYSA-N	InChI=1S/C12H20N4O7/c1-4(18)15-8-5(16-12(13)14)2-7(11(21)22)23-10(8)9(20)6(19)3-17/h2,5-6,8-10,17,19-20H,3H2,1H3,(H,15,18)(H,21,22)(H4,13,14,16)	"AuxInfo=1/1/N:1,11,22,2,6,20,12,5,18,17,13,8,9,10,4,7,23,3,21,19,14,15,16/E:(13,14)(21,22)/rA:23CCONCCNCNNCCCOOOCCOCOCO/rB:s1;d2;s2;s4;s5;s6;s7;d8;s8;s6;w?11;s12;d13;s13;s12;s5s16;s17;s18;s18;s20;s20;s22;/rC:;;;;;;;;;;;;;;;;;;;;;;;"	Q9Y3R4_WT	Q9Y3R4	WT	CHEMBL4059400;CHEMBL4418864;CHEMBL4059396;CHEMBL4418880;CHEMBL3821004;CHEMBL1280936;CHEMBL1108053;CHEMBL2390085;CHEMBL3591824	PMID:18694948	2008.0	PMID:29425031;PATENT:WO2018213933A1;PMID:29425031;PATENT:WO2018213933A1;PMID:27095056;PMID:18694948;PMID:20222714;PMID:24900705;DOI:10.1039/C4MD00089G	2018;2018;2018;2018;2016;2008;2010;2013;2014	1;1;0;0;1;1;0;1;1	0	0	0;0;1;1;0;0;1;0;0	0		=	5.110; 5.110; 5.240; 5.240; 4.810; 4.790; 4.770; 4.800; 5.280	5.017	0.208	0.073	9.0	5.11	0.17	ZMR	2f0z
ARAVOODWJJJNBY_on_P00742_WT	High	ChEMBL30	CHEMBL3955803;CHEMBL3981807;CHEMBL3955803;CHEMBL3955803;CHEMBL3955803;CHEMBL3955803;CHEMBL3955803;CHEMBL3955803;CHEMBL3955803;CHEMBL3955803;CHEMBL3955803;CHEMBL3955803;CHEMBL3955803	O=C(CN1CC(O)C(NC(=O)c2ccc(Cl)s2)C1)Nc1ccc(-n2ccccc2=O)cc1F	ARAVOODWJJJNBY	ARAVOODWJJJNBY-UHFFFAOYSA-N	InChI=1S/C22H20ClFN4O4S/c23-19-7-6-18(33-19)22(32)26-16-10-27(11-17(16)29)12-20(30)25-15-5-4-13(9-14(15)24)28-8-2-1-3-21(28)31/h1-9,16-17,29H,10-12H2,(H,25,30)(H,26,32)	"AuxInfo=1/1/N:27,26,28,22,21,13,14,25,31,18,5,3,23,32,20,8,6,12,15,2,29,10,16,33,19,9,4,24,7,1,30,11,17/rA:33OCCNCCOCNCOCCCCClSCNCCCCNCCCCCOCCF/rB:d1;s2;s3;s4;s5;s6;s6;s8;s9;d10;s10;d12;s13;d14;s15;s12s15;s4s8;s2;s19;d20;s21;d22;s23;s24;d25;s26;d27;s24s28;d29;s23;s20d31;s32;/rC:;;;;;;;;;;;;;;;;;;;;;;;;;;;;;;;;;"	P00742_WT	P00742	WT	CHEMBL3885775;CHEMBL3885759;CHEMBL3885766;CHEMBL3885774;CHEMBL3885773;CHEMBL3885769;CHEMBL3885777;CHEMBL3885768;CHEMBL3885770;CHEMBL3885771;CHEMBL3885776;CHEMBL3885767;CHEMBL3885772	PMID:19200624	2009.0	CHEMBL3885741		1;0;1;1;1;1;1;1;1;1;1;1;1	0	0;1;0;0;0;0;0;0;0;0;0;0;0	0	0		=	8.850; 8.010; 8.770; 8.790; 8.920; 9.040; 8.800; 8.900; 8.730; 8.780; 8.710; 8.840; 8.800	8.765	0.233	0.067	13.0	8.8	0.05	H25	2vwn
ARBUGBBNEFAECO_on_O14757_WT	High	ExCAPE-DB;ChEMBL30;ChEMBL30	2059510;CHEMBL190201;CHEMBL190201	COc1ccc(-c2c(-c3ccc(OC)cc3)c3c(NCCO)ncnc3o2)cc1	ARBUGBBNEFAECO	ARBUGBBNEFAECO-UHFFFAOYSA-N	InChI=1S/C22H21N3O4/c1-27-16-7-3-14(4-8-16)18-19-21(23-11-12-26)24-13-25-22(19)29-20(18)15-5-9-17(28-2)10-6-15/h3-10,13,26H,11-12H2,1-2H3,(H,23,24,25)	"AuxInfo=1/1/N:14,1,10,16,5,28,11,15,4,29,20,21,24,9,6,12,3,8,17,7,18,26,19,23,25,22,13,2,27/E:(3,4)(5,6)(7,8)(9,10)/rA:29COCCCCCCCCCCOCCCCCNCCONCNCOCC/rB:s1;s2;d3;s4;d5;s6;d7;s8;d9;s10;d11;s12;s13;s12;s9d15;s8;d17;s18;s19;s20;s21;s18;d23;s24;s17d25;s7s26;s6;s3d28;/rC:;;;;;;;;;;;;;;;;;;;;;;;;;;;;;"	O14757_WT	O14757	WT	PubChemAID:238485;CHEMBL839540;CHEMBL832809	PMID:15974586	2005.0	PubChemAID:238485;PMID:15974586;PMID:15974586	2010;2005;2005	0;0;1	0	0	0;1;0	1;0;0		=	5.143; 5.140; 4.810	5.031	0.156	0.111	3.0	5.14	0.003	PFP	2br1
ARIOBGGRZJITQX_on_P49761_WT	High	ChEMBL30	CHEMBL261720	Nc1nc(Nc2ccc(S(N)(=O)=O)cc2)nn1C(=S)Nc1c(F)cccc1F	ARIOBGGRZJITQX	ARIOBGGRZJITQX-UHFFFAOYSA-N	InChI=1S/C15H13F2N7O2S2/c16-10-2-1-3-11(17)12(10)21-15(27)24-13(18)22-14(23-24)20-8-4-6-9(7-5-8)28(19,25)26/h1-7H,(H,21,27)(H2,19,25,26)(H3,18,20,22,23)	"AuxInfo=1/1/N:25,24,26,7,15,8,14,6,9,22,27,21,2,4,18,23,28,1,11,5,20,3,16,17,12,13,19,10/E:(2,3)(4,5)(6,7)(10,11)(16,17)(25,26)/CRV:28.6/rA:28NCNCNCCCCSNOOCCNNCSNCCFCCCCF/rB:s1;d2;s3;s4;s5;d6;s7;d8;s9;s10;d10;d10;s9;s6d14;d4;s2s16;s17;d18;s18;s20;d21;s22;s22;d24;s25;s21d26;s27;/rC:;;;;;;;;;;;;;;;;;;;;;;;;;;;;"	P49761_WT	P49761	WT	CHEMBL4003367	PMID:27940419	2017.0	PMID:27940419	2017	1	0	0	0	0		=	7.540	7.54	0.0	0.0	1.0	7.54	0.0	DKI	2wu6
ARIRIZBKMKMEBD_on_P03956_WT	High	ChEMBL30	CHEMBL1235735	O=C(CC1(S(=O)(=O)c2ccc(Oc3ccccc3)cc2)CCOCC1)NO	ARIRIZBKMKMEBD	ARIRIZBKMKMEBD-UHFFFAOYSA-N	InChI=1S/C19H21NO6S/c21-18(20-22)14-19(10-12-25-13-11-19)27(23,24)17-8-6-16(7-9-17)26-15-4-2-1-3-5-15/h1-9,22H,10-14H2,(H,20,21)	"AuxInfo=1/1/N:16,15,17,14,18,10,19,9,20,21,25,22,24,3,13,11,8,2,4,26,1,27,6,7,23,12,5/E:(2,3)(4,5)(6,7)(8,9)(10,11)(12,13)(23,24)/CRV:27.6/rA:27OCCCSOOCCCCOCCCCCCCCCCOCCNO/rB:d1;s2;s3;s4;d5;d5;s5;d8;s9;d10;s11;s12;d13;s14;d15;s16;s13d17;s11;s8d19;s4;s21;s22;s23;s4s24;s2;s26;/rC:;;;;;;;;;;;;;;;;;;;;;;;;;;;"	P03956_WT	P03956	WT	CHEMBL3384473	PMID:25265401	2014.0	PMID:25265401	2014	0	0	0	1	0		=	7.640	7.64	0.0	0.0	1.0	7.64	0.0	RS2	966c
ARLKCWCREKRROD_on_P06746_WT	High	ExCAPE-DB;ChEMBL30	23679072;CHEMBL1201384	Nc1nc(=O)n(C2CCC(COP(=O)(O)OP(=O)(O)OP(=O)(O)O)O2)cc1	ARLKCWCREKRROD	ARLKCWCREKRROD-UHFFFAOYSA-N	InChI=1S/C9H16N3O12P3/c10-7-3-4-12(9(13)11-7)8-2-1-6(22-8)5-21-26(17,18)24-27(19,20)23-25(14,15)16/h3-4,6,8H,1-2,5H2,(H,17,18)(H,19,20)(H2,10,11,13)(H2,14,15,16)	"AuxInfo=1/1/N:9,8,27,26,11,10,2,7,4,1,3,6,5,22,23,24,14,15,18,19,12,25,20,16,21,13,17/E:(14,15,16)(17,18)(19,20)/rA:27NCNCONCCCCCOPOOOPOOOPOOOOCC/rB:s1;d2;s3;d4;s4;s6;s7;s8;s9;s10;s11;s12;d13;s13;s13;s16;d17;s17;s17;s20;d21;s21;s21;s7s10;s6;s2d26;/rC:;;;;;;;;;;;;;;;;;;;;;;;;;;;"	P06746_WT	P06746	WT	PubChemAID:402635;CHEMBL1002759	PMID:16038535	2005.0	PubChemAID:402635;PMID:16038535	2010;2005	0;1	0	0	0	1;0		=	5.886; 5.890	5.888	0.002	0.002	2.0	5.888	0.002	DCT	2fmp;9icn;9ics;1bpy
ARLQMQGVVFXZCW_on_Q04609_WT	High	ChEMBL30	CHEMBL3309678	CC(=O)N(CCCCC(NC(=O)NC(CCC(=O)O)C(=O)O)C(=O)O)Cc1ccc(Br)cc1	ARLQMQGVVFXZCW	ARLQMQGVVFXZCW-UHFFFAOYSA-N	InChI=1S/C21H28BrN3O8/c1-13(26)25(12-14-5-7-15(22)8-6-14)11-3-2-4-16(19(29)30)23-21(33)24-17(20(31)32)9-10-18(27)28/h5-8,16-17H,2-4,9-12H2,1H3,(H,27,28)(H,29,30)(H,31,32)(H2,23,24,33)	"AuxInfo=1/1/N:1,7,6,8,28,33,29,32,15,16,5,26,2,27,30,9,14,17,23,20,11,31,10,13,4,3,18,19,24,25,21,22,12/E:(5,6)(7,8)(27,28)(29,30)(31,32)/rA:33CCONCCCCCNCONCCCCOOCOOCOOCCCCCBrCC/rB:s1;d2;s2;s4;s5;s6;s7;s8;s9;s10;d11;s11;s13;s14;s15;s16;d17;s17;s14;d20;s20;s9;d23;s23;s4;s26;d27;s28;d29;s30;s30;s27d32;/rC:;;;;;;;;;;;;;;;;;;;;;;;;;;;;;;;;;"	Q04609_WT	Q04609	WT	CHEMBL3579845	PMID:24954515	2014.0	PMID:25923815	2015	0	0	0	1	0		=	10.350	10.35	0.0	0.0	1.0	10.35	0.0	JB7	4ngm
ARMFMDYRYOKSOW_on_P53779_WT	Medium	ChEMBL30	CHEMBL248176	CCNC(=O)N1CCC(Nc2nc(-c3c[nH]c4ccccc34)c(Cl)cn2)CC1	ARMFMDYRYOKSOW	ARMFMDYRYOKSOW-UHFFFAOYSA-N	InChI=1S/C20H23ClN6O/c1-2-22-20(28)27-9-7-13(8-10-27)25-19-24-12-16(21)18(26-19)15-11-23-17-6-4-3-5-14(15)17/h3-6,11-13,23H,2,7-10H2,1H3,(H,22,28)(H,24,25,26)	"AuxInfo=1/1/N:1,2,20,19,21,18,8,27,7,28,15,25,9,22,14,23,17,13,11,4,24,3,16,26,10,12,6,5/E:(7,8)(9,10)/rA:28CCNCONCCCNCNCCCNCCCCCCCClCNCC/rB:s1;s2;s3;d4;s4;s6;s7;s8;s9;s10;d11;s12;s13;d14;s15;s16;d17;s18;d19;s20;s14s17d21;d13;s23;s23;s11d25;s9;s6s27;/rC:;;;;;;;;;;;;;;;;;;;;;;;;;;;;"	P53779_WT	P53779	WT	CHEMBL886372	PMID:17459703	2007.0	PMID:17459703	2007	1	0	0	0	0		=	7.240	7.24	0.0	0.0	1.0	7.24	0.0	J07	2p33
ARPFWVKYXJZULB_on_P00742_WT	High	ExCAPE-DB;ChEMBL30;ChEMBL30;ChEMBL30	44441290;CHEMBL257207;CHEMBL247732;CHEMBL245678	CN1CCc2c(C1)sc(C(=O)NC1CCCCC1NC(=O)c1cc3c(ccc(Cl)c3)[nH]1)n2	ARPFWVKYXJZULB	ARPFWVKYXJZULB-UHFFFAOYSA-N	InChI=1S/C23H26ClN5O2S/c1-29-9-8-18-20(12-29)32-23(28-18)22(31)27-17-5-3-2-4-16(17)26-21(30)19-11-13-10-14(24)6-7-15(13)25-19/h6-7,10-11,16-17,25H,2-5,8-9,12H2,1H3,(H,26,30)(H,27,31)	"AuxInfo=1/1/N:1,16,15,17,14,27,26,4,3,30,23,7,24,28,25,18,13,5,22,6,20,10,9,29,31,19,12,32,2,21,11,8/rA:32CNCCCCCSCCONCCCCCCNCOCCCCCCCClCNN/rB:s1;s2;s3;s4;d5;s2s6;s6;s8;s9;d10;s10;s12;s13;s14;s15;s16;s13s17;s18;s19;d20;s20;d22;s23;d24;s25;d26;s27;s28;s24d28;s22s25;s5d9;/rC:;;;;;;;;;;;;;;;;;;;;;;;;;;;;;;;;"	P00742_WT	P00742	WT	PubChemAID:308350;CHEMBL931901;CHEMBL906423;CHEMBL906423	PMID:17555959	2007.0	PubChemAID:308350;PMID:18039572;PMID:17555959;PMID:17555959	2010;2008;2007;2007	0;1;1;1	0	0	0	1;0;0;0		=	6.123; 7.390; 6.120; 7.390	6.756	0.634	0.366	4.0	6.756	0.633	D92	2ei6;2ei7
ARSRJFRKVXALTF_on_P11309_WT	High	ChEMBL30	CHEMBL247484	O=c1cc(-c2cc(O)c(O)c(O)c2)oc2c1c(O)cc(O)c2	ARSRJFRKVXALTF	ARSRJFRKVXALTF-UHFFFAOYSA-N	InChI=1S/C15H10O7/c16-7-3-8(17)14-9(18)5-12(22-13(14)4-7)6-1-10(19)15(21)11(20)2-6/h1-5,16-17,19-21H	"AuxInfo=1/0/N:6,13,19,22,3,5,20,17,2,7,11,4,15,16,9,21,18,1,8,12,10,14/E:(1,2)(10,11)(19,20)/rA:22OCCCCCCOCOCOCOCCCOCCOC/rB:d1;s2;d3;s4;d5;s6;s7;d7;s9;s9;s11;s5d11;s4;s14;s2d15;s16;s17;d17;s19;s20;s15d20;/rC:;;;;;;;;;;;;;;;;;;;;;;"	P11309_WT	P11309	WT	CHEMBL4370677	PMID:30733087	2019.0	PMID:30733087	2019	1	0	0	0	0		=	6.190	6.19	0.0	0.0	1.0	6.19	0.0	MYF	2o65
ARWHTQLGMWHTAZ_on_P07900_WT	Low	ChEMBL30	CHEMBL109822	CCCCn1c(Cc2cc3c(cc2)OCO3)nc2c1nc(F)nc2N	ARWHTQLGMWHTAZ	ARWHTQLGMWHTAZ-UHFFFAOYSA-N	InChI=1S/C17H18FN5O2/c1-2-3-6-23-13(20-14-15(19)21-17(18)22-16(14)23)8-10-4-5-11-12(7-10)25-9-24-11/h4-5,7H,2-3,6,8-9H2,1H3,(H2,19,21,22)	"AuxInfo=1/1/N:1,2,3,13,12,4,9,7,15,8,11,10,6,18,24,19,21,22,25,17,23,20,5,14,16/rA:25CCCCNCCCCCCCCOCONCCNCFNCN/rB:s1;s2;s3;s4;s5;s6;s7;d8;s9;d10;s11;s8d12;s11;s14;s10s15;d6;s17;s5d18;s19;d20;s21;s21;s18d23;s24;/rC:;;;;;;;;;;;;;;;;;;;;;;;;;"	P07900_WT	P07900	WT	CHEMBL636772	PMID:14698151	2004.0	PMID:14698151	2004	1	0	0	0	0		=	4.770	4.77	0.0	0.0	1.0	4.77	0.0	PUX	1uyk
ARWMKZDWGIOCEU_on_P25440_WT	High	ChEMBL30	CHEMBL4218735	CC(=O)N1c2c(cc(C3=CCNCC3)cc2)N(Cc2ccccc2CO)CC1C1CC1	ARWMKZDWGIOCEU	ARWMKZDWGIOCEU-UHFFFAOYSA-N	InChI=1S/C26H31N3O2/c1-18(31)29-24-9-8-21(19-10-12-27-13-11-19)14-25(24)28(16-26(29)20-6-7-20)15-22-4-2-3-5-23(22)17-30/h2-5,8-10,14,20,26-27,30H,6-7,11-13,15-17H2,1H3	"AuxInfo=1/0/N:1,21,22,20,23,30,31,15,16,10,14,11,13,7,18,27,25,2,9,29,8,19,24,5,6,28,12,17,4,26,3/E:(6,7)/rA:31CCONCCCCCCCNCCCCNCCCCCCCCOCCCCC/rB:s1;d2;s2;s4;d5;s6;d7;s8;w?9;s10;s11;s12;s9s13;s8;s5d15;s6;s17;s18;d19;s20;d21;s22;s19d23;s24;s25;s17;s4s27;s28;s29;s29s30;/rC:;;;;;;;;;;;;;;;;;;;;;;;;;;;;;;;"	P25440_WT	P25440	WT	CHEMBL4189304;CHEMBL4189305;CHEMBL4189289;CHEMBL4189288	PMID:29656650	2018.0	PMID:29656650	2018	0;0;1;1	0	1;1;0;0	0	0		=	5.880; 7.490; 6.500; 5.600	6.368	0.725	0.419	4.0	6.19	0.45	D7B	6ffg
ARWMRRUIIHCDKG_on_P56817_WT	Medium	ChEMBL30	CHEMBL251862	CCNc1cc(N2CCCC2=O)cc(C(=O)NC(Cc2ccccc2)C(O)CNC(C)C(=O)NC2CCCCC2)c1	ARWMRRUIIHCDKG	ARWMRRUIIHCDKG-UHFFFAOYSA-N	InChI=1S/C32H45N5O4/c1-3-33-26-18-24(19-27(20-26)37-16-10-15-30(37)39)32(41)36-28(17-23-11-6-4-7-12-23)29(38)21-34-22(2)31(40)35-25-13-8-5-9-14-25/h4,6-7,11-12,18-20,22,25,28-29,33-34,38H,3,5,8-10,13-17,21H2,1-2H3,(H,35,40)(H,36,41)	"AuxInfo=1/1/N:1,31,2,23,38,22,24,37,39,9,21,25,36,40,10,8,19,41,13,5,28,30,20,14,35,4,6,18,26,11,32,15,3,29,34,17,7,27,12,33,16/E:(6,7)(8,9)(11,12)(13,14)/rA:41CCNCCCNCCCCOCCCONCCCCCCCCCOCNCCCONCCCCCCC/rB:s1;s2;s3;d4;s5;s6;s7;s8;s9;s7s10;d11;d6;s13;s14;d15;s15;s17;s18;s19;d20;s21;d22;s23;s20d24;s18;s26;s26;s28;s29;s30;s30;d32;s32;s34;s35;s36;s37;s38;s35s39;s4d14;/rC:;;;;;;;;;;;;;;;;;;;;;;;;;;;;;…	P56817_WT	P56817	WT	CHEMBL931966;CHEMBL945835;CHEMBL1211671;CHEMBL1211665;CHEMBL1211670	PMID:18171614	2008.0	PMID:18171614;PMID:18166458;PMID:20579874;PMID:20579874;PMID:20579874	2008;2008;2010;2010;2010	1	0	0	0	0		=	6.510; 6.440; 6.440; 7.890; 6.510	6.758	0.567	0.283	5.0	6.51	0.07	VG5	2xfj;2vj6
ARWTVHVQANENHV_on_P04191_WT	High	ChEMBL30	CHEMBL2332100	CC=C(C)C(=O)OC1C(C)=C2C(C1OC(=O)CCCCCCC)C(C)(OC(C)=O)CC(OC(=O)CCC)C1(OC(=O)CCC)C2OC(=O)C1(C)O	ARWTVHVQANENHV	ARWTVHVQANENHV-UHFFFAOYSA-N	InChI=1S/C38H56O13/c1-10-14-15-16-17-20-27(41)47-32-30-29(23(6)31(32)48-34(43)22(5)13-4)33-38(51-28(42)19-12-3,37(9,45)35(44)49-33)25(46-26(40)18-11-2)21-36(30,8)50-24(7)39/h13,25,30-33,45H,10-12,14-21H2,1-9H3	"AuxInfo=1/0/N:23,37,44,1,4,10,28,25,50,22,36,43,2,21,20,19,18,35,42,17,30,3,9,27,31,33,15,40,11,12,8,13,45,5,47,24,49,38,29,34,16,41,6,48,51,32,14,7,46,26,39/rA:51CCCCCOOCCCCCCOCOCCCCCCCCCOCCOCCOCOCCCCOCOCCCCOCOCCO/rB:s1;w?2;s3;s3;d5;s5;s7;s8;s9;w?9;s11;s8s12;s13;s14;d15;s15;s17;s18;s19;s20;s21;s22;s12;s24;s24;s26;s27;d27;s24;s30;s31;s32;d33;s33;s35;s36;s31;s38;s39;d40;s40;s42;s43;s11s38;s45;s46…	P04191_WT	P04191	WT	CHEMBL2341189	PMID:23574308	2013.0	PMID:23574308	2013	0	0	1	0	0		=	7.960; 7.960	7.96	0.0	0.0	2.0	7.96	0.0	1HT	4j2t
ARYVAQSYRLZVQD_on_P09874_WT	High	ChEMBL30	CHEMBL3606021	NC(=O)c1cc(F)cc2c1C(=O)N(C1CCN(C3CCC(F)(F)CC3)CC1)C2	ARYVAQSYRLZVQD	ARYVAQSYRLZVQD-UHFFFAOYSA-N	InChI=1S/C20H24F3N3O2/c21-13-9-12-11-26(19(28)17(12)16(10-13)18(24)27)15-3-7-25(8-4-15)14-1-5-20(22,23)6-2-14/h9-10,14-15H,1-8,11H2,(H2,24,27)	"AuxInfo=1/1/N:19,25,15,27,20,24,16,26,8,5,28,9,6,18,14,4,10,2,11,21,7,22,23,1,17,13,3,12/E:(1,2)(3,4)(5,6)(7,8)(22,23)/rA:28NCOCCCFCCCCONCCCNCCCCFFCCCCC/rB:s1;d2;s2;d4;s5;s6;d6;s8;s4d9;s10;d11;s11;s13;s14;s15;s16;s17;s18;s19;s20;s21;s21;s21;s18s24;s17;s14s26;s9s13;/rC:;;;;;;;;;;;;;;;;;;;;;;;;;;;;"	P09874_WT	P09874	WT	CHEMBL3607349;CHEMBL3607369	PMID:26222319	2015.0	PMID:26222319	2015	1;0	0	0;1	0	0		=	7.400; 8.070	7.735	0.335	0.335	2.0	7.735	0.335	D7N	5a00
ARYVAQSYRLZVQD_on_Q9UGN5_WT	High	ChEMBL30	CHEMBL3606021	NC(=O)c1cc(F)cc2c1C(=O)N(C1CCN(C3CCC(F)(F)CC3)CC1)C2	ARYVAQSYRLZVQD	ARYVAQSYRLZVQD-UHFFFAOYSA-N	InChI=1S/C20H24F3N3O2/c21-13-9-12-11-26(19(28)17(12)16(10-13)18(24)27)15-3-7-25(8-4-15)14-1-5-20(22,23)6-2-14/h9-10,14-15H,1-8,11H2,(H2,24,27)	"AuxInfo=1/1/N:19,25,15,27,20,24,16,26,8,5,28,9,6,18,14,4,10,2,11,21,7,22,23,1,17,13,3,12/E:(1,2)(3,4)(5,6)(7,8)(22,23)/rA:28NCOCCCFCCCCONCCCNCCCCFFCCCCC/rB:s1;d2;s2;d4;s5;s6;d6;s8;s4d9;s10;d11;s11;s13;s14;s15;s16;s17;s18;s19;s20;s21;s21;s21;s18s24;s17;s14s26;s9s13;/rC:;;;;;;;;;;;;;;;;;;;;;;;;;;;;"	Q9UGN5_WT	Q9UGN5	WT	CHEMBL3607371	PMID:26222319	2015.0	PMID:26222319	2015	0	0	1	0	0		=	5.860	5.86	0.0	0.0	1.0	5.86	0.0	D7N	4zzy
ASCHWJRXPZBPHV_on_P9WGR1_WT	High	ChEMBL30	CHEMBL264415	CCCCCCc1ccc(Oc2c([N+](=O)[O-])cccc2)c(O)c1	ASCHWJRXPZBPHV	ASCHWJRXPZBPHV-UHFFFAOYSA-N	InChI=1S/C18H21NO4/c1-2-3-4-5-8-14-11-12-18(16(20)13-14)23-17-10-7-6-9-15(17)19(21)22/h6-7,9-13,20H,2-5,8H2,1H3	"AuxInfo=1/0/N:1,2,3,4,5,18,19,6,17,20,8,9,23,7,13,21,12,10,14,22,15,16,11/E:(21,22)/CRV:19.5/rA:23CCCCCCCCCCOCCN+OO-CCCCCOC/rB:s1;s2;s3;s4;s5;s6;d7;s8;d9;s10;s11;d12;s13;d14;s14;s13;d17;s18;s12d19;s10;s21;s7d21;/rC:;;;;;;;;;;;;;;;;;;;;;;;"	P9WGR1_WT	P9WGR1	WT	CHEMBL4147581;CHEMBL4147581;CHEMBL936676;CHEMBL936672	PMID:18457948	2008.0	PMID:29407960;PMID:29407960;PMID:18457948;PMID:18457948	2018;2018;2008;2008	1;0;0;1	0	0	0;1;1;0	0		=	6.740; 6.890; 9.000; 6.750	7.345	0.957	0.553	4.0	6.82	0.075	1TN	4oxy
ASCVQXWPIHGQIB_on_P00533_WT	High	Sharma2016;ChEMBL30	10071179;CHEMBL2347963	CN(C)CCC(=O)Nc1cc(-c2c(-c3ccccc3)oc3c2c(NC(CO)c2ccccc2)ncn3)ccc1	ASCVQXWPIHGQIB	ASCVQXWPIHGQIB-UHFFFAOYSA-N	InChI=1S/C31H31N5O3/c1-36(2)17-16-26(38)34-24-15-9-14-23(18-24)27-28-30(35-25(19-37)21-10-5-3-6-11-21)32-20-33-31(28)39-29(27)22-12-7-4-8-13-22/h3-15,18,20,25,37H,16-17,19H2,1-2H3,(H,34,38)(H,32,33,35)	"AuxInfo=1/1/N:1,3,31,17,30,32,16,18,38,29,33,15,19,37,39,5,4,10,26,35,28,14,11,9,25,6,12,22,13,23,21,34,36,8,24,2,27,7,20/E:(1,2)(5,6)(7,8)(10,11)(12,13)/rA:39CNCCCCONCCCCCCCCCCCOCCCNCCOCCCCCCNCNCCC/rB:s1;s2;s2;s4;s5;d6;s6;s8;d9;s10;s11;d12;s13;d14;s15;d16;s17;s14d18;s13;s20;s12d21;s22;s23;s24;s25;s26;s25;d28;s29;d30;s31;s28d32;d23;s34;s21d35;d11;s37;s9d38;/rC:;;;;;;;;;;;;;;;;;;;;;;;;;;;;;;;;;;;…	P00533_WT	P00533	WT	Sharma2016.assay;CHEMBL2351567	PMID:23611691	2013.0	PMID:24665000;PMID:23611691	2014;2013	1	0	0	0	0		=	8.097; 8.100	8.098	0.002	0.002	2.0	8.098	0.002	KJ8	4jq8
ASEJDWRSZYAIOT_on_Q79MP6_WT	High	ChEMBL30	CHEMBL1231535	O=C(O)C(Cc1ccccc1)C(Cc1cc2c(cc1)OCO2)C(=O)O	ASEJDWRSZYAIOT	ASEJDWRSZYAIOT-UHFFFAOYSA-N	InChI=1S/C19H18O6/c20-18(21)14(8-12-4-2-1-3-5-12)15(19(22)23)9-13-6-7-16-17(10-13)25-11-24-16/h1-7,10,14-15H,8-9,11H2,(H,20,21)(H,22,23)	"AuxInfo=1/1/N:9,8,10,7,11,19,18,5,13,15,21,6,14,4,12,17,16,2,23,1,3,24,25,20,22/E:(2,3)(4,5)(20,21)(22,23)/rA:25OCOCCCCCCCCCCCCCCCCOCOCOO/rB:d1;s2;s2;s4;s5;d6;s7;d8;s9;s6d10;s4;s12;s13;d14;s15;d16;s17;s14d18;s17;s20;s16s21;s12;d23;s23;/rC:;;;;;;;;;;;;;;;;;;;;;;;;;"	Q79MP6_WT	Q79MP6	WT	CHEMBL3076630	DOI:10.1007/s00044-012-0172-1	2013.0	DOI:10.1007/s00044-012-0172-1	2013	1	0	0	0	0		=	8.430	8.43	0.0	0.0	1.0	8.43	0.0	BYS	1jje
ASMLDRAEBPYENO_on_Q8IU85_WT	High	ChEMBL30	CHEMBL1835063	NC(=O)c1c(Nc2cccc(C(F)(F)F)c2)nc(N2CCCC(N)C2)nc1	ASMLDRAEBPYENO	ASMLDRAEBPYENO-UHFFFAOYSA-N	InChI=1S/C17H19F3N6O/c18-17(19,20)10-3-1-5-12(7-10)24-15-13(14(22)27)8-23-16(25-15)26-6-2-4-11(21)9-26/h1,3,5,7-8,11H,2,4,6,9,21H2,(H2,22,27)(H,23,24,25)	"AuxInfo=1/1/N:9,21,10,22,8,20,16,27,25,11,23,7,4,2,5,18,12,13,14,15,24,1,26,6,17,19,3/E:(18,19,20)/rA:27NCOCCNCCCCCCFFFCNCNCCCCNCNC/rB:s1;d2;s2;d4;s5;s6;d7;s8;d9;s10;s11;s12;s12;s12;s7d11;s5;d17;s18;s19;s20;s21;s22;s23;s19s23;s18;s4d26;/rC:;;;;;;;;;;;;;;;;;;;;;;;;;;;"	Q8IU85_WT	Q8IU85	WT	CHEMBL4629876;CHEMBL4629886	PMID:32433887	2020.0	PMID:32433887	2020	1	0	0	0	0		=	6.750; 6.730	6.74	0.01	0.01	2.0	6.74	0.01	MMW	6t6f
ASNFTDCKZKHJSW_on_P19491_WT	Low	ChEMBL30	CHEMBL279956	NC(Cn1oc(=O)[nH]c1=O)C(=O)O	ASNFTDCKZKHJSW	ASNFTDCKZKHJSW-UHFFFAOYSA-N	InChI=1S/C5H7N3O5/c6-2(3(9)10)1-8-4(11)7-5(12)13-8/h2H,1,6H2,(H,9,10)(H,7,11,12)	"AuxInfo=1/1/N:3,2,11,9,6,1,8,4,12,13,10,7,5/E:(9,10)/rA:13NCCNOCONCOCOO/rB:s1;s2;s3;s4;s5;d6;s6;s4s8;d9;s2;d11;s11;/rC:;;;;;;;;;;;;;"	P19491_WT	P19491	WT	CHEMBL697173;CHEMBL697804	PMID:1361582	1992.0	PMID:10229632;PMID:1361582	1999;1992	1	0	0	0	0		=	5.160; 5.890	5.525	0.365	0.365	2.0	5.525	0.365	QUS	2al4;1mm6;7rz8;1p1o;4uqk;7rz7;7rza;5vhz;7ryz;3b6t;1mm7
ASNFTDCKZKHJSW_on_P19492_WT	Low	ChEMBL30	CHEMBL279956	NC(Cn1oc(=O)[nH]c1=O)C(=O)O	ASNFTDCKZKHJSW	ASNFTDCKZKHJSW-UHFFFAOYSA-N	InChI=1S/C5H7N3O5/c6-2(3(9)10)1-8-4(11)7-5(12)13-8/h2H,1,6H2,(H,9,10)(H,7,11,12)	"AuxInfo=1/1/N:3,2,11,9,6,1,8,4,12,13,10,7,5/E:(9,10)/rA:13NCCNOCONCOCOO/rB:s1;s2;s3;s4;s5;d6;s6;s4s8;d9;s2;d11;s11;/rC:;;;;;;;;;;;;;"	P19492_WT	P19492	WT	CHEMBL697173;CHEMBL697804	PMID:1361582	1992.0	PMID:10229632;PMID:1361582	1999;1992	1	0	0	0	0		=	5.160; 5.890	5.525	0.365	0.365	2.0	5.525	0.365	QUS	4f29;4f2q;4f2o
ASNFTDCKZKHJSW_on_P41594_WT	High	ChEMBL30	CHEMBL279956	NC(Cn1oc(=O)[nH]c1=O)C(=O)O	ASNFTDCKZKHJSW	ASNFTDCKZKHJSW-UHFFFAOYSA-N	InChI=1S/C5H7N3O5/c6-2(3(9)10)1-8-4(11)7-5(12)13-8/h2H,1,6H2,(H,9,10)(H,7,11,12)	"AuxInfo=1/1/N:3,2,11,9,6,1,8,4,12,13,10,7,5/E:(9,10)/rA:13NCCNOCONCOCOO/rB:s1;s2;s3;s4;s5;d6;s6;s4s8;d9;s2;d11;s11;/rC:;;;;;;;;;;;;;"	P41594_WT	P41594	WT	CHEMBL4371657	PMID:7738999	1995.0	PMID:29939744	2018	0	1	0	0	0		=	6.200	6.2	0.0	0.0	1.0	6.2	0.0	QUS	6n51;6n50;7fd8
ASNFTDCKZKHJSW_on_P42260_WT	High	ChEMBL30	CHEMBL279956	NC(Cn1oc(=O)[nH]c1=O)C(=O)O	ASNFTDCKZKHJSW	ASNFTDCKZKHJSW-UHFFFAOYSA-N	InChI=1S/C5H7N3O5/c6-2(3(9)10)1-8-4(11)7-5(12)13-8/h2H,1,6H2,(H,9,10)(H,7,11,12)	"AuxInfo=1/1/N:3,2,11,9,6,1,8,4,12,13,10,7,5/E:(9,10)/rA:13NCCNOCONCOCOO/rB:s1;s2;s3;s4;s5;d6;s6;s4s8;d9;s2;d11;s11;/rC:;;;;;;;;;;;;;"	P42260_WT	P42260	WT	CHEMBL1013088	PMID:1361582	1992.0	PMID:18578478	2008	0	0	0	1	0		=	6.870; 6.880	6.875	0.005	0.005	2.0	6.875	0.005	QUS	1s9t
ASNFTDCKZKHJSW_on_Q04609_WT	High	ChEMBL30;ExCAPE-DB	CHEMBL279956;40539	NC(Cn1oc(=O)[nH]c1=O)C(=O)O	ASNFTDCKZKHJSW	ASNFTDCKZKHJSW-UHFFFAOYSA-N	InChI=1S/C5H7N3O5/c6-2(3(9)10)1-8-4(11)7-5(12)13-8/h2H,1,6H2,(H,9,10)(H,7,11,12)	"AuxInfo=1/1/N:3,2,11,9,6,1,8,4,12,13,10,7,5/E:(9,10)/rA:13NCCNOCONCOCOO/rB:s1;s2;s3;s4;s5;d6;s6;s4s8;d9;s2;d11;s11;/rC:;;;;;;;;;;;;;"	Q04609_WT	Q04609	WT	CHEMBL888570;PubChemAID:291424	PMID:17567119	2007.0	PMID:17567119;PubChemAID:291424	2007;2010	1;0	0	0	0	0;1		=	5.020; 5.022	5.021	0.001	0.001	2.0	5.021	0.001	QUS	2jbk;2or4
ASNFTDCKZKHJSW_on_Q13255_WT	Medium	ChEMBL30	CHEMBL279956	NC(Cn1oc(=O)[nH]c1=O)C(=O)O	ASNFTDCKZKHJSW	ASNFTDCKZKHJSW-UHFFFAOYSA-N	InChI=1S/C5H7N3O5/c6-2(3(9)10)1-8-4(11)7-5(12)13-8/h2H,1,6H2,(H,9,10)(H,7,11,12)	"AuxInfo=1/1/N:3,2,11,9,6,1,8,4,12,13,10,7,5/E:(9,10)/rA:13NCCNOCONCOCOO/rB:s1;s2;s3;s4;s5;d6;s6;s4s8;d9;s2;d11;s11;/rC:;;;;;;;;;;;;;"	Q13255_WT	Q13255	WT	CHEMBL719076;CHEMBL717335	PMID:8831765	1996.0	PMID:10893301;PMID:8831765	2000;1996	0	0;1	0	1;0	0		=	5.960; 6.700	6.33	0.37	0.37	2.0	6.33	0.37	QUS	7dge
ASNJXTHXWLJRAC_on_P56817_WT	High	ExCAPE-DB;ChEMBL30	71614315;CHEMBL2380813	CC1(C)Cc2c(ccc(Cl)c2)C(NC(Cc2cscc2-c2c[nH]nc2)C(=O)O)=N1	ASNJXTHXWLJRAC	ASNJXTHXWLJRAC-UHFFFAOYSA-N	InChI=1S/C21H21ClN4O2S/c1-21(2)7-12-5-15(22)3-4-16(12)19(26-21)25-18(20(27)28)6-13-10-29-11-17(13)14-8-23-24-9-14/h3-5,8-11,18H,6-7H2,1-2H3,(H,23,24)(H,25,26)(H,27,28)	"AuxInfo=1/1/N:1,3,8,7,11,15,4,22,25,17,19,5,16,21,9,6,20,14,12,26,2,10,23,24,13,29,27,28,18/E:(1,2)(8,9)(23,24)(27,28)/rA:29CCCCCCCCCClCCNCCCCSCCCCNNCCOON/rB:s1;s2;s2;s4;d5;s6;d7;s8;s9;s5d9;s6;s12;s13;s14;s15;d16;s17;s18;s16d19;s20;d21;s22;s23;s21d24;s14;d26;s26;s2w?12;/rC:;;;;;;;;;;;;;;;;;;;;;;;;;;;;;"	P56817_WT	P56817	WT	PubChemAID:746791;CHEMBL2384472	PMID:23570791	2013.0	PubChemAID:746791;PMID:23570791	2014;2013	0;1	0	0	0	1;0		=	6.347; 6.350	6.348	0.001	0.001	2.0	6.348	0.001	1BF	4i0f
ASQDMAQHZGURLM_on_Q9UM73_WT	High	ChEMBL30	CHEMBL3286820;CHEMBL4286522;CHEMBL3286821;CHEMBL3286821;CHEMBL3286820;CHEMBL3286820	Cc1nn(C)c2c1-c1cnc(N)c(c1)OC(C)c1cc(F)ccc1C(=O)N(C)C2	ASQDMAQHZGURLM	ASQDMAQHZGURLM-UHFFFAOYSA-N	InChI=1S/C21H22FN5O2/c1-11-19-13-7-18(20(23)24-9-13)29-12(2)16-8-14(22)5-6-15(16)21(28)26(3)10-17(19)27(4)25-11/h5-9,12H,10H2,1-4H3,(H2,23,24)	"AuxInfo=1/1/N:1,17,28,5,22,23,14,19,9,29,2,16,8,20,24,18,6,13,7,11,25,21,12,10,3,27,4,26,15/rA:29CCNNCCCCCNCNCCOCCCCCFCCCCONCC/rB:s1;d2;s3;s4;s4;s2d6;s7;d8;s9;d10;s11;s11;s8d13;s13;s15;s16;s16;d18;s19;s20;d20;s22;s18d23;s24;d25;s25;s27;s6s27;/rC:;;;;;;;;;;;;;;;;;;;;;;;;;;;;;"	Q9UM73_WT	Q9UM73	WT	CHEMBL3293163;CHEMBL4266257;CHEMBL3293161;CHEMBL3293162;CHEMBL3293164;CHEMBL3293162	PMID:24819116	2014.0	PMID:24819116;PMID:28431340;PMID:24819116;PMID:24819116;PMID:24819116;PMID:24819116	2014;2017;2014;2014;2014;2014	1;0;0;0;1;0	0	0	0;1;1;1;0;1	0		=	9.150; 9.540; 7.770; 7.210; 7.850; 9.540	8.51	0.931	0.417	6.0	8.5	0.885	IV7	4cmu
ASUDVBNLLSQCDJ_on_P00800_WT	High	ChEMBL30	CHEMBL1229588	CC(C)CC(NC(=O)C(CC(C)C)NP(=O)(O)CNC(=O)OCc1ccccc1)C(=O)O	ASUDVBNLLSQCDJ	ASUDVBNLLSQCDJ-UHFFFAOYSA-N	InChI=1S/C21H34N3O7P/c1-14(2)10-17(19(25)23-18(20(26)27)11-15(3)4)24-32(29,30)13-22-21(28)31-12-16-8-6-5-7-9-16/h5-9,14-15,17-18H,10-13H2,1-4H3,(H,22,28)(H,23,25)(H,26,27)(H2,24,29,30)	"AuxInfo=1/1/N:12,13,1,3,27,26,28,25,29,10,4,23,18,11,2,24,9,5,7,30,20,19,6,14,8,31,32,21,16,17,22,15/E:(1,2)(3,4)(6,7)(8,9)(26,27)(29,30)/rA:32CCCCCNCOCCCCCNPOOCNCOOCCCCCCCCOO/rB:s1;s2;s2;s4;s5;s6;d7;s7;s9;s10;s11;s11;s9;s14;d15;s15;s15;s18;s19;d20;s20;s22;s23;d24;s25;d26;s27;s24d28;s5;d30;s30;/rC:;;;;;;;;;;;;;;;;;;;;;;;;;;;;;;;;"	P00800_WT	P00800	WT	CHEMBL3411804	PMID:11931613	2002.0	PMID:25559080	2015	0	0	0	1	0		=	8.000	8.0	0.0	0.0	1.0	8.0	0.0	0PJ	5tmn;4h57
ASUGUQWIHMTFJL_on_O60674_WT	High	ChEMBL30	CHEMBL3039513	CCC(C)(Nc1nc(-c2c[nH]c3c2cccn3)ncc1)C(=O)NCC(F)(F)F	ASUGUQWIHMTFJL	ASUGUQWIHMTFJL-UHFFFAOYSA-N	InChI=1S/C18H19F3N6O/c1-3-17(2,16(28)25-10-18(19,20)21)27-13-6-8-23-15(26-13)12-9-24-14-11(12)5-4-7-22-14/h4-9H,3,10H2,1-2H3,(H,22,24)(H,25,28)(H,23,26,27)	"AuxInfo=1/1/N:1,4,2,15,14,20,16,19,10,24,13,9,6,12,8,21,3,25,26,27,28,17,18,11,23,7,5,22/E:(19,20,21)/rA:28CCCCNCNCCCNCCCCCNNCCCONCCFFF/rB:s1;s2;s3;s3;s5;d6;s7;s8;d9;s10;s11;s9d12;s13;d14;s15;s12d16;d8;s18;s6d19;s3;d21;s21;s23;s24;s25;s25;s25;/rC:;;;;;;;;;;;;;;;;;;;;;;;;;;;;"	O60674_WT	O60674	WT	CHEMBL3299201;CHEMBL3299201;CHEMBL3299201;CHEMBL3299230;CHEMBL3625890;CHEMBL3625890;CHEMBL3299230;CHEMBL3299201	PMID:24417533	2014.0	PMID:24417533;PMID:24417533;PMID:24417533;PMID:24417533;PMID:26351728;PMID:26351728;PMID:24417533;PMID:24417533	2014;2014;2014;2014;2015;2015;2014;2014	1;0;1;1;1;1;1;0	0	0	0;1;0;0;0;0;0;1	0		=	6.210; 7.890; 6.210; 7.620; 7.890; 7.890; 7.620; 7.890	7.402	0.697	0.264	8.0	7.755	0.135	VJK	4yti
ASUTZQLVASHGKV_on_P04058_WT	High	ChEMBL30	CHEMBL659	COc1ccc2CN(C)CCC34C=CC(O)CC3Oc1c24	ASUTZQLVASHGKV	ASUTZQLVASHGKV-UHFFFAOYSA-N	InChI=1S/C17H21NO3/c1-18-8-7-17-6-5-12(19)9-14(17)21-16-13(20-2)4-3-11(10-18)15(16)17/h3-6,12,14,19H,7-10H2,1-2H3	"AuxInfo=1/0/N:9,1,5,4,14,13,11,10,17,7,6,15,3,18,21,20,12,8,16,2,19/rA:21COCCCCCNCCCCCCCOCCOCC/rB:s1;s2;d3;s4;d5;s6;s7;s8;s8;s10;s11;s12;w?13;s14;s15;s15;s12s17;s18;s3s19;s6s12d20;/rC:;;;;;;;;;;;;;;;;;;;;;"	P04058_WT	P04058	WT	CHEMBL637622;CHEMBL938673;CHEMBL1002723;CHEMBL3606851;CHEMBL3606851	PMID:12729674	2003.0	PMID:12729674;PMID:18538575;PMID:18479118;PMID:26260334;PMID:26260334	2003;2008;2008;2015;2015	1	0	0	0	0		=	6.440; 6.230; 6.190; 5.970; 5.970	6.16	0.177	0.088	5.0	6.19	0.22	GNT	1w76;1qti;1w6r;1dx6
ASUTZQLVASHGKV_on_P22303_WT	High	ChEMBL30	CHEMBL659	COc1ccc2CN(C)CCC34C=CC(O)CC3Oc1c24	ASUTZQLVASHGKV	ASUTZQLVASHGKV-UHFFFAOYSA-N	InChI=1S/C17H21NO3/c1-18-8-7-17-6-5-12(19)9-14(17)21-16-13(20-2)4-3-11(10-18)15(16)17/h3-6,12,14,19H,7-10H2,1-2H3	"AuxInfo=1/0/N:9,1,5,4,14,13,11,10,17,7,6,15,3,18,21,20,12,8,16,2,19/rA:21COCCCCCNCCCCCCCOCCOCC/rB:s1;s2;d3;s4;d5;s6;s7;s8;s8;s10;s11;s12;w?13;s14;s15;s15;s12s17;s18;s3s19;s6s12d20;/rC:;;;;;;;;;;;;;;;;;;;;;"	P22303_WT	P22303	WT	CHEMBL1787068;CHEMBL3363282;CHEMBL4342661;CHEMBL4139304;CHEMBL3117940;CHEMBL3588578;CHEMBL3380201;CHEMBL3755285;CHEMBL3599183;CHEMBL3635481;CHEMBL3872094;CHEMBL3772142;CHEMBL4770653;CHEMBL4676796;CHEMBL4673487;CHEMBL866863;CHEMBL4010820;CHEMBL1787066;CHEMBL3383711;CHEMBL3242019;CHEMBL3242491;CHEMBL3068696;CHEMBL2072352;CHEMBL1787067;CHEMBL1787069;CHEMBL1837219;CHEMBL4768259;CHEMBL911302;CHEMBL427…	DOI:10.1016/0960-894X(96)00102-3	1996.0	PMID:21459491;PMID:24934993;PMID:30744931;PMID:28505534;PMID:24485122;PMID:25921269;PMID:25537270;PMID:26735910;PMID:26105711;PMID:26159481;PMID:27914796;DOI:10.1039/C5MD00274E;PMID:32454229;PMID:33120080;PMID:33479638;PMID:16483771;PMID:28279561;PMID:21459491;PMID:25189690;PMID:24704612;PMID:24606395;DOI:10.1007/s00044-011-9804-0;PMID:22775474;PMID:21459491;PMID:21459491;PMID:21873056;PMID:32088…	2011;2014;2019;2017;2014;2015;2015;2016;2015;2015;2017;2015;2020;2020;2020;2006;2017;2011;2014;2014;2014;2012;2012;2011;2011;2011;2020;2006;2018;2018;2019;2019;2018;2018;2020;2017;2019;2020;2011;2010;2014;2006;2017	1;1;1;1;1;0;1;1;1;1;1;1;1;1;1;1;1;1;1;1;1;1;1;1;1;1;1;1;1;1;1;1;1;1;1;1;1;1;1;1;0;1;1	0	0	0;0;0;0;0;1;0;0;0;0;0;0;0;0;0;0;0;0;0;0;0;0;0;0;0;0;0;0;0;0;0;0;0;0;0;0;0;0;0;0;1;0;0	0		=	5.140; 5.570; 5.420; 5.970; 5.500; 6.600; 5.700; 5.700; 4.050; 6.460; 5.890; 5.580; 6.100; 5.190; 4.770; 6.230; 6.220; 6.100; 6.160; 5.960; 6.260; 6.300; 6.000; 6.100; 5.140; 5.500; 5.520; 6.200; 6.520; 5.720; 5.560; 5.520; 6.450; 4.860; 5.770; 5.900; 5.800; 5.680; 5.420; 5.680; 7.210; 5.930; 5.580	5.789	0.542	0.084	43.0	5.77	0.33	GNT	4ey6
ASWANVCVFDVNLN_on_O60885_WT	High	ChEMBL30	CHEMBL4128951	Cc1noc(C)c1-c1cc(CN2CCC(F)(F)CC2)cc(O)c1	ASWANVCVFDVNLN	ASWANVCVFDVNLN-UHFFFAOYSA-N	InChI=1S/C17H20F2N2O2/c1-11-16(12(2)23-20-11)14-7-13(8-15(22)9-14)10-21-5-3-17(18,19)4-6-21/h7-9,22H,3-6,10H2,1-2H3	"AuxInfo=1/0/N:1,6,14,18,13,19,9,20,23,11,2,5,10,8,21,7,15,16,17,3,12,22,4/E:(3,4)(5,6)(18,19)/rA:23CCNOCCCCCCCNCCCFFCCCCOC/rB:s1;d2;s3;s4;s5;s2d5;s7;d8;s9;s10;s11;s12;s13;s14;s15;s15;s15;s12s18;d10;s20;s21;s8d21;/rC:;;;;;;;;;;;;;;;;;;;;;;;"	O60885_WT	O60885	WT	CHEMBL4123151	PMID:29776834	2018.0	PMID:29776834	2018	1	0	0	0	0		=	6.630; 6.630	6.63	0.0	0.0	2.0	6.63	0.0	E5W	6ft4
ASWGUDOBPNZODI_on_P14324_WT	High	ChEMBL30	CHEMBL4090564	Cc1ccc(-c2cc3c(ncnc3NC(Cc3cccc(F)c3)P(=O)(O)O)s2)cc1	ASWGUDOBPNZODI	ASWGUDOBPNZODI-UHFFFAOYSA-N	InChI=1S/C21H19FN3O3PS/c1-13-5-7-15(8-6-13)18-11-17-20(23-12-24-21(17)30-18)25-19(29(26,27)28)10-14-3-2-4-16(22)9-14/h2-9,11-12,19H,10H2,1H3,(H,23,24,25)(H2,26,27,28)	"AuxInfo=1/1/N:1,19,18,20,3,30,4,29,23,16,7,11,2,17,5,21,8,6,15,13,9,22,12,10,14,25,26,27,24,28/E:(5,6)(7,8)(26,27,28)/rA:30CCCCCCCCCNCNCNCCCCCCCFCPOOOSCC/rB:s1;d2;s3;d4;s5;d6;s7;d8;s9;d10;s11;s8d12;s13;s14;s15;s16;d17;s18;d19;s20;s21;s17d21;s15;d24;s24;s24;s6s9;s5;s2d29;/rC:;;;;;;;;;;;;;;;;;;;;;;;;;;;;;;"	P14324_WT	P14324	WT	CHEMBL4006785	PMID:28208018	2017.0	PMID:28208018	2017	1	0	0	0	0		=	5.960	5.96	0.0	0.0	1.0	5.96	0.0	YL5	5jv0
ATALOFNDEOCMKK_on_P25103_WT	High	ChEMBL30;ChEMBL30;ChEMBL30;ChEMBL30;ChEMBL30;ExCAPE-DB	CHEMBL1471;CHEMBL1471;CHEMBL1471;CHEMBL1471;CHEMBL1471;6918365	CC(OC1OCCN(Cc2n[nH]c(O)n2)C1c1ccc(F)cc1)c1cc(C(F)(F)F)cc(C(F)(F)F)c1	ATALOFNDEOCMKK	ATALOFNDEOCMKK-UHFFFAOYSA-N	InChI=1S/C23H21F7N4O3/c1-12(14-8-15(22(25,26)27)10-16(9-14)23(28,29)30)37-20-19(13-2-4-17(24)5-3-13)34(6-7-36-20)11-18-31-21(35)33-32-18/h2-5,8-10,12,19-20H,6-7,11H2,1H3,(H2,31,32,33,35)	"AuxInfo=1/1/N:1,18,23,19,22,7,6,25,37,31,9,2,17,24,26,32,20,10,16,4,13,27,33,21,28,29,30,34,35,36,15,11,12,8,14,5,3/E:(2,3)(4,5)(8,9)(15,16)(22,23)(25,26,27,28,29,30)/rA:37CCOCOCCNCCNNCONCCCCCFCCCCCCFFFCCCFFFC/rB:s1;s2;s3;s4;s5;s6;s7;s8;s9;d10;s11;s12;s13;s10d13;s4s8;s16;d17;s18;d19;s20;s20;s17d22;s2;d24;s25;s26;s27;s27;s27;d26;s31;s32;s33;s33;s33;s24d32;/rC:;;;;;;;;;;;;;;;;;;;;;;;;;;;;;;;;;;;;;"	P25103_WT	P25103	WT	CHEMBL2215525;CHEMBL2215526;CHEMBL2210310;CHEMBL2447076;CHEMBL3108370;PubChemAID:1064184	PMID:9804700	1998.0	PMID:22574973;PMID:22574973;PMID:22574973;PMID:24075145;PMID:24374277;PubChemAID:1064184	2012;2012;2012;2013;2014;2014	0;0;0;1;0;0	0	0;0;1;0;0;0	1;1;0;0;1;0	0;0;0;0;0;1		=	9.100; 8.520; 8.080; 10.050; 10.100; 10.100	9.325	0.814	0.364	6.0	9.575	0.525	GBQ	6hlo;6j20;6j21
ATAZLMGGQQLRBC_on_P0AE18_WT	Medium	ChEMBL30	CHEMBL370437	O=C(O)c1ccc(-c2c(Cl)ccc(Cl)c2)o1	ATAZLMGGQQLRBC	ATAZLMGGQQLRBC-UHFFFAOYSA-N	InChI=1S/C11H6Cl2O3/c12-6-1-2-8(13)7(5-6)9-3-4-10(16-9)11(14)15/h1-5H,(H,14,15)	"AuxInfo=1/1/N:12,11,6,5,15,13,8,9,7,4,2,14,10,1,3,16/E:(14,15)/rA:16OCOCCCCCCClCCCClCO/rB:d1;s2;s2;d4;s5;d6;s7;d8;s9;s9;d11;s12;s13;s8d13;s4s7;/rC:;;;;;;;;;;;;;;;;"	P0AE18_WT	P0AE18	WT	CHEMBL853290;CHEMBL853287	PMID:16219464	2005.0	PMID:16219464	2005	1	0	0	0	0		=	4.080; 6.160	5.12	1.04	1.04	2.0	5.12	1.04	FC2	2evm
ATBLOTYVKHVLPU_on_Q16539_WT	High	Sharma2016;ChEMBL30	10003430;CHEMBL2177219	O=C(Nc1c(F)ccc(Nc2cc3c(cc2)C(=O)CCCC3)c1)c1ccccc1	ATBLOTYVKHVLPU	ATBLOTYVKHVLPU-UHFFFAOYSA-N	InChI=1S/C24H21FN2O2/c25-21-13-11-19(15-22(21)27-24(29)16-6-2-1-3-7-16)26-18-10-12-20-17(14-18)8-4-5-9-23(20)28/h1-3,6-7,10-15,26H,4-5,8-9H2,(H,27,29)	"AuxInfo=1/1/N:27,26,28,21,20,25,29,22,19,16,8,15,7,12,23,24,13,11,9,14,5,4,17,2,6,10,3,18,1/E:(2,3)(6,7)/rA:29OCNCCFCCCNCCCCCCCOCCCCCCCCCCC/rB:d1;s2;s3;d4;s5;s5;d7;s8;s9;s10;d11;s12;d13;s14;s11d15;s14;d17;s17;s19;s20;s13s21;s4d9;s2;d24;s25;d26;s27;s24d28;/rC:;;;;;;;;;;;;;;;;;;;;;;;;;;;;;"	Q16539_WT	Q16539	WT	Sharma2016.assay;CHEMBL4337359	PMID:22897496	2012.0	PMID:22897496;PMID:31445234	2012;2019	1	0	0	0	0		=	7.456; 7.460	7.458	0.002	0.002	2.0	7.458	0.002	048	3uvp
ATENFOTVOKHAOY_on_Q99683_WT	High	ChEMBL30	CHEMBL3954836	CC(C)Oc1ccc2CN(c3cccc(-c4nncn4C(C)CO)n3)C(=O)c2c1	ATENFOTVOKHAOY	ATENFOTVOKHAOY-UHFFFAOYSA-N	InChI=1S/C21H23N5O3/c1-13(2)29-16-8-7-15-10-25(21(28)17(15)9-16)19-6-4-5-18(23-19)20-24-22-12-26(20)14(3)11-27/h4-9,12-14,27H,10-11H2,1-3H3	"AuxInfo=1/0/N:1,3,22,13,14,12,7,6,29,9,23,19,2,21,8,5,28,15,11,16,26,18,25,17,10,20,24,27,4/E:(1,2)/rA:29CCCOCCCCCNCCCCCCNNCNCCCONCOCC/rB:s1;s2;s2;s4;d5;s6;d7;s8;s9;s10;d11;s12;d13;s14;s15;d16;s17;d18;s16s19;s20;s21;s21;s23;s11d15;s10;d26;s8s26;s5d28;/rC:;;;;;;;;;;;;;;;;;;;;;;;;;;;;;"	Q99683_WT	Q99683	WT	CHEMBL3879747;CHEMBL3879746	PMID:28337323	2017.0	PMID:28337323	2017	0;1	1;0	0	0	0		=	8.200; 8.300	8.25	0.05	0.05	2.0	8.25	0.05	8GY	5uox
ATGOOVTXNDYCBK_on_P04035_WT	Medium	ChEMBL30	CHEMBL488636	CC(C)c1c(C(=O)NCc2ccccc2)nc(-c2ccc(F)cc2)n1CCC(O)CC(O)CC(=O)O	ATGOOVTXNDYCBK	ATGOOVTXNDYCBK-UHFFFAOYSA-N	InChI=1S/C27H32FN3O5/c1-17(2)25-24(27(36)29-16-18-6-4-3-5-7-18)30-26(19-8-10-20(28)11-9-19)31(25)13-12-21(32)14-22(33)15-23(34)35/h3-11,17,21-22,32-33H,12-16H2,1-2H3,(H,29,36)(H,34,35)	"AuxInfo=1/1/N:1,3,13,12,14,11,15,19,24,20,23,27,26,30,33,9,2,10,18,21,28,31,34,5,4,17,6,22,8,16,25,29,32,35,36,7/E:(1,2)(4,5)(6,7)(8,9)(10,11)(34,35)/rA:36CCCCCCONCCCCCCCNCCCCCFCCNCCCOCCOCCOO/rB:s1;s2;s2;d4;s5;d6;s6;s8;s9;d10;s11;d12;s13;s10d14;s5;d16;s17;d18;s19;d20;s21;s21;s18d23;s4s17;s25;s26;s27;s28;s28;s30;s31;s31;s33;d34;s34;/rC:;;;;;;;;;;;;;;;;;;;;;;;;;;;;;;;;;;;;"	P04035_WT	P04035	WT	CHEMBL1018360	PMID:18540668	2008.0	PMID:18540668	2008	0	0	1	0	0		=	7.870	7.87	0.0	0.0	1.0	7.87	0.0	4HI	3ccw
ATLUGIZVRICDDK_on_P29274_WT	High	ChEMBL30	CHEMBL187810	Nc1nc(NCCCN2CCN(c3ccccc3)CC2)nc2nc(-c3ccco3)nn12	ATLUGIZVRICDDK	ATLUGIZVRICDDK-UHFFFAOYSA-N	InChI=1S/C21H25N9O/c22-19-25-20(26-21-24-18(27-30(19)21)17-8-4-15-31-17)23-9-5-10-28-11-13-29(14-12-28)16-6-2-1-3-7-16/h1-4,6-8,15H,5,9-14H2,(H3,22,23,24,25,26,27)	"AuxInfo=1/1/N:16,15,17,27,7,14,18,26,6,8,10,20,11,19,28,13,25,24,2,4,22,1,5,23,3,21,30,9,12,31,29/E:(2,3)(6,7)(11,12)(13,14)/rA:31NCNCNCCCNCCNCCCCCCCCNCNCCCCCONN/rB:s1;d2;s3;s4;s5;s6;s7;s8;s9;s10;s11;s12;d13;s14;d15;s16;s13d17;s12;s9s19;d4;s21;d22;s23;s24;d25;s26;d27;s25s28;d24;s2s22s30;/rC:;;;;;;;;;;;;;;;;;;;;;;;;;;;;;;;"	P29274_WT	P29274	WT	CHEMBL4426297;CHEMBL3885785;CHEMBL3885786;CHEMBL3885788;CHEMBL3885783;CHEMBL3885787;CHEMBL3885748;CHEMBL3885784	PMID:27312113	2016.0	PMID:27312113;CHEMBL3885741;CHEMBL3885741;CHEMBL3885741;CHEMBL3885741;CHEMBL3885741;CHEMBL3885741;CHEMBL3885741	2016;;;;;;;	0	0	0;1;1;1;1;1;1;1	1;0;0;0;0;0;0;0	0		=	8.890; 7.890; 7.660; 7.280; 8.240; 7.460; 8.010; 8.090	7.94	0.47	0.178	8.0	7.95	0.29	6DX	5iua
ATORUNMAUREKMH_on_P07900_WT	Medium	ChEMBL30	CHEMBL360563	CCc1c(O)cc(O)c(-c2c(-c3c[nH]cn3)cn[nH]2)c1	ATORUNMAUREKMH	ATORUNMAUREKMH-UHFFFAOYSA-N	InChI=1S/C14H14N4O2/c1-2-8-3-9(13(20)4-12(8)19)14-10(5-17-18-14)11-6-15-7-16-11/h3-7,19-20H,2H2,1H3,(H,15,16)(H,17,18)	"AuxInfo=1/1/N:1,2,20,6,17,13,15,3,9,11,12,4,7,10,14,16,18,19,5,8/rA:20CCCCOCCOCCCCCNCNCNNC/rB:s1;s2;d3;s4;s4;d6;s7;s7;s9;d10;s11;d12;s13;s14;s12d15;s11;d17;s10s18;s3d9;/rC:;;;;;;;;;;;;;;;;;;;;"	P07900_WT	P07900	WT	CHEMBL826997	PMID:15713410	2005.0	PMID:15713410	2005	0	0	1	0	0		=	6.550	6.55	0.0	0.0	1.0	6.55	0.0	43P	1yc4
AUHWQSZMVMMRLM_on_P31751_WT	High	ChEMBL30	CHEMBL227381	O=S(=O)(NCCNCCOCc1ccc(Cl)cc1)c1cccc2cnccc12	AUHWQSZMVMMRLM	AUHWQSZMVMMRLM-UHFFFAOYSA-N	InChI=1S/C20H22ClN3O3S/c21-18-6-4-16(5-7-18)15-27-13-12-22-10-11-24-28(25,26)20-3-1-2-17-14-23-9-8-19(17)20/h1-9,14,22,24H,10-13,15H2	"AuxInfo=1/0/N:21,22,20,13,18,14,17,27,26,6,5,8,9,24,11,12,23,15,28,19,16,7,25,4,1,3,10,2/E:(4,5)(6,7)(25,26)/CRV:28.6/rA:28OSONCCNCCOCCCCCClCCCCCCCCNCCC/rB:d1;d2;s2;s4;s5;s6;s7;s8;s9;s10;s11;d12;s13;d14;s15;s15;s12d17;s2;d19;s20;d21;s22;d23;s24;d25;s26;s19s23d27;/rC:;;;;;;;;;;;;;;;;;;;;;;;;;;;;"	P31751_WT	P31751	WT	CHEMBL919346	PMID:17451235	2007.0	PMID:17451235	2007	1	0	0	0	0		=	6.580	6.58	0.0	0.0	1.0	6.58	0.0	I5S	2jdo
AUJNRGORQMIJCP_on_P9WGR1_WT	High	ChEMBL30	CHEMBL428260	Oc1cc(CC2CCCCC2)ccc1Oc1ccc(Cl)cc1Cl	AUJNRGORQMIJCP	AUJNRGORQMIJCP-UHFFFAOYSA-N	InChI=1S/C19H20Cl2O2/c20-15-7-9-18(16(21)12-15)23-19-8-6-14(11-17(19)22)10-13-4-2-1-3-5-13/h6-9,11-13,22H,1-5,10H2	"AuxInfo=1/0/N:9,8,10,7,11,12,18,13,17,5,3,21,6,4,19,22,2,16,14,20,23,1,15/E:(2,3)(4,5)/rA:23OCCCCCCCCCCCCCOCCCCClCCCl/rB:s1;d2;s3;s4;s5;s6;s7;s8;s9;s6s10;d4;s12;s2d13;s14;s15;d16;s17;d18;s19;s19;s16d21;s22;/rC:;;;;;;;;;;;;;;;;;;;;;;;"	P9WGR1_WT	P9WGR1	WT	CHEMBL4147581	PMID:29407960	2018.0	PMID:29407960	2018	1	0	0	0	0		=	6.960	6.96	0.0	0.0	1.0	6.96	0.0	JPL	3fng
AUKFLCXWCUBZOW_on_Q9NWZ3_WT	High	ChEMBL30	CHEMBL3586508	CC(C)N1CCC(c2nn(-c3ccc(C4CC4)cc3F)c(NC(=O)c3c4ncccn4nc3)c2)CC1	AUKFLCXWCUBZOW	AUKFLCXWCUBZOW-UHFFFAOYSA-N	InChI=1S/C27H30FN7O/c1-17(2)33-12-8-19(9-13-33)23-15-25(31-27(36)21-16-30-34-11-3-10-29-26(21)34)35(32-23)24-7-6-20(14-22(24)28)18-4-5-18/h3,6-7,10-11,14-19H,4-5,8-9,12-13H2,1-2H3,(H,31,36)	"AuxInfo=1/1/N:1,3,29,16,17,13,12,6,35,28,30,5,36,18,34,33,2,15,7,14,25,19,8,11,21,26,23,20,27,32,22,9,4,31,10,24/E:(1,2)(4,5)(8,9)(12,13)/rA:36CCCNCCCCNNCCCCCCCCCFCNCOCCNCCCNNCCCC/rB:s1;s2;s2;s4;s5;s6;s7;d8;s9;s10;d11;s12;d13;s14;s15;s15s16;s14;s11d18;s19;s10;s21;s22;d23;s23;d25;s26;d27;s28;d29;s26s30;s31;s25d32;s8d21;s7;s4s35;/rC:;;;;;;;;;;;;;;;;;;;;;;;;;;;;;;;;;;;;"	Q9NWZ3_WT	Q9NWZ3	WT	CHEMBL3588639	PATENT:US9169260B2	2015.0	PMID:26101573	2015	1	0	0	0	0		=	7.890	7.89	0.0	0.0	1.0	7.89	0.0	4GF	4yp8
AUMDBEHGJRZSOO_on_P48730_WT	High	ChEMBL30	CHEMBL2069623	Nc1c2c(COc3cc(Cl)ccc3)nn(C3CCOCC3)c2ncn1	AUMDBEHGJRZSOO	AUMDBEHGJRZSOO-UHFFFAOYSA-N	InChI=1S/C17H18ClN5O2/c18-11-2-1-3-13(8-11)25-9-14-15-16(19)20-10-21-17(15)23(22-14)12-4-6-24-7-5-12/h1-3,8,10,12H,4-7,9H2,(H2,19,20,21)	"AuxInfo=1/1/N:12,11,13,17,21,18,20,8,5,24,9,16,7,4,3,2,22,10,1,25,23,14,15,19,6/E:(4,5)(6,7)/rA:25NCCCCOCCCClCCCNNCCCOCCCNCN/rB:s1;d2;s3;s4;s5;s6;d7;s8;s9;d9;s11;s7d12;d4;s14;s15;s16;s17;s18;s19;s16s20;s3s15;d22;s23;s2d24;/rC:;;;;;;;;;;;;;;;;;;;;;;;;;"	P48730_WT	P48730	WT	CHEMBL4336771;CHEMBL3877220	PMID:22944772	2012.0	PMID:31400711;PMID:28280261	2019;2017	1	0	0	0	0		=	6.150; 7.500	6.825	0.675	0.675	2.0	6.825	0.675	16W	4hnf
AUMDBEHGJRZSOO_on_P49674_WT	High	ChEMBL30	CHEMBL2069623	Nc1c2c(COc3cc(Cl)ccc3)nn(C3CCOCC3)c2ncn1	AUMDBEHGJRZSOO	AUMDBEHGJRZSOO-UHFFFAOYSA-N	InChI=1S/C17H18ClN5O2/c18-11-2-1-3-13(8-11)25-9-14-15-16(19)20-10-21-17(15)23(22-14)12-4-6-24-7-5-12/h1-3,8,10,12H,4-7,9H2,(H2,19,20,21)	"AuxInfo=1/1/N:12,11,13,17,21,18,20,8,5,24,9,16,7,4,3,2,22,10,1,25,23,14,15,19,6/E:(4,5)(6,7)/rA:25NCCCCOCCCClCCCNNCCCOCCCNCN/rB:s1;d2;s3;s4;s5;s6;d7;s8;s9;d9;s11;s7d12;d4;s14;s15;s16;s17;s18;s19;s16s20;s3s15;d22;s23;s2d24;/rC:;;;;;;;;;;;;;;;;;;;;;;;;;"	P49674_WT	P49674	WT	CHEMBL4336770	PMID:22944772	2012.0	PMID:31400711	2019	1	0	0	0	0		=	7.500	7.5	0.0	0.0	1.0	7.5	0.0	16W	4hni
AUPWODYXIHOKFV_on_O60885_WT	Medium	ChEMBL30	CHEMBL2179383	CCNS(=O)(=O)c1ccc2NC(=O)N(C)Cc2c1	AUPWODYXIHOKFV	AUPWODYXIHOKFV-UHFFFAOYSA-N	InChI=1S/C11H15N3O3S/c1-3-12-18(16,17)9-4-5-10-8(6-9)7-14(2)11(15)13-10/h4-6,12H,3,7H2,1-2H3,(H,13,15)	"AuxInfo=1/1/N:1,15,2,8,9,18,16,17,7,10,12,3,11,14,13,5,6,4/E:(16,17)/CRV:18.6/rA:18CCNSOOCCCCNCONCCCC/rB:s1;s2;s3;d4;d4;s4;d7;s8;d9;s10;s11;d12;s12;s14;s14;s10s16;s7d17;/rC:;;;;;;;;;;;;;;;;;;"	O60885_WT	O60885	WT	CHEMBL2183681	PMID:23095041	2012.0	PMID:23095041	2012	1	0	0	0	0		=	5.720	5.72	0.0	0.0	1.0	5.72	0.0	14Z	4hbw
AURFZBICLPNKBZ_on_P28472_WT	Low	ChEMBL30	CHEMBL207538	CC(=O)C1CCC2C3CCC4CC(O)CCC4(C)C3CCC12C	AURFZBICLPNKBZ	AURFZBICLPNKBZ-UHFFFAOYSA-N	InChI=1S/C21H34O2/c1-13(22)17-6-7-18-16-5-4-14-12-15(23)8-10-20(14,2)19(16)9-11-21(17,18)3/h14-19,23H,4-12H2,1-3H3	"AuxInfo=1/0/N:1,18,23,10,9,5,6,15,20,16,21,12,2,11,13,8,4,7,19,17,22,3,14/rA:23CCOCCCCCCCCCCOCCCCCCCCC/rB:s1;d2;s2;s4;s5;s6;s7;s8;s9;s10;s11;s12;s13;s13;s15;s11s16;s17;s8s17;s19;s20;s4s7s21;s22;/rC:;;;;;;;;;;;;;;;;;;;;;;;"	P28472_WT	P28472	WT	CHEMBL3430053;CHEMBL3427980;CHEMBL3430052;CHEMBL4040856	PMID:25799373	2015.0	PMID:25799373;PMID:25799373;PMID:25799373;PMID:28753313	2015;2015;2015;2017	0;0;1;0	1;1;0;1	0	0	0		=	6.620; 7.120; 7.660; 7.120	7.13	0.368	0.212	4.0	7.12	0.25	P9N	5o8f
AURFZBICLPNKBZ_on_P31644_WT	Low	ChEMBL30	CHEMBL207538	CC(=O)C1CCC2C3CCC4CC(O)CCC4(C)C3CCC12C	AURFZBICLPNKBZ	AURFZBICLPNKBZ-UHFFFAOYSA-N	InChI=1S/C21H34O2/c1-13(22)17-6-7-18-16-5-4-14-12-15(23)8-10-20(14,2)19(16)9-11-21(17,18)3/h14-19,23H,4-12H2,1-3H3	"AuxInfo=1/0/N:1,18,23,10,9,5,6,15,20,16,21,12,2,11,13,8,4,7,19,17,22,3,14/rA:23CCOCCCCCCCCCCOCCCCCCCCC/rB:s1;d2;s2;s4;s5;s6;s7;s8;s9;s10;s11;s12;s13;s13;s15;s11s16;s17;s8s17;s19;s20;s4s7s21;s22;/rC:;;;;;;;;;;;;;;;;;;;;;;;"	P31644_WT	P31644	WT	CHEMBL3430052;CHEMBL3430053;CHEMBL3427980	PMID:25799373	2015.0	PMID:25799373	2015	1;0;0	0;1;1	0	0	0		=	7.660; 6.620; 7.120	7.133	0.425	0.3	3.0	7.12	0.5	P9N	5o8f
AUSHPRSBIDTALC_on_Q8TDU6_WT	High	ChEMBL30	CHEMBL2181246	O=C(c1cccnc1Oc1cc(Cl)ccc1Cl)N1CCCc2c1cccc2	AUSHPRSBIDTALC	AUSHPRSBIDTALC-UHFFFAOYSA-N	InChI=1S/C21H16Cl2N2O2/c22-15-9-10-17(23)19(13-15)27-20-16(7-3-11-24-20)21(26)25-12-4-6-14-5-1-2-8-18(14)25/h1-3,5,7-11,13H,4,6,12H2	"AuxInfo=1/0/N:26,25,5,20,27,21,4,24,14,15,6,19,11,22,12,3,16,23,10,8,2,13,17,7,18,1,9/rA:27OCCCCCNCOCCCClCCCClNCCCCCCCCC/rB:d1;s2;d3;s4;d5;s6;s3d7;s8;s9;d10;s11;s12;d12;s14;s10d15;s16;s2;s18;s19;s20;s21;s18d22;s23;d24;s25;s22d26;/rC:;;;;;;;;;;;;;;;;;;;;;;;;;;;"	Q8TDU6_WT	Q8TDU6	WT	CHEMBL2439687	PMID:23148522	2012.0	PMID:24007860	2013	0	1	0	0	0		=	8.000	8.0	0.0	0.0	1.0	8.0	0.0	H8I	7xtq
AUSIEXNWJKDTQY_on_P29473_WT	High	ChEMBL30	CHEMBL2365462;CHEMBL2365392	Cc1cc(CC2CNCC2OCCNC(C)Cc2cc(F)ccc2)nc(N)c1	AUSIEXNWJKDTQY	AUSIEXNWJKDTQY-UHFFFAOYSA-N	InChI=1S/C22H31FN4O/c1-15-8-20(27-22(24)9-15)12-18-13-25-14-21(18)28-7-6-26-16(2)10-17-4-3-5-19(23)11-17/h3-5,8-9,11,16,18,21,25-26H,6-7,10,12-14H2,1-2H3,(H2,24,27)	"AuxInfo=1/1/N:1,16,23,24,22,13,12,3,28,17,19,5,7,9,2,15,18,6,20,4,10,26,21,27,8,14,25,11/rA:28CCCCCCCNCCOCCNCCCCCCFCCCNCNC/rB:s1;d2;s3;s4;s5;s6;s7;s8;s6s9;s10;s11;s12;s13;s14;s15;s15;s17;d18;s19;s20;d20;s22;s18d23;d4;s25;s26;s2d26;/rC:;;;;;;;;;;;;;;;;;;;;;;;;;;;;"	P29473_WT	P29473	WT	CHEMBL2344059	PMID:23352768	2013.0	PMID:23352768	2013	0	0	0	1	0		=	4.400; 4.580	4.49	0.09	0.09	2.0	4.49	0.09	X2E	3rqp
AUSIEXNWJKDTQY_on_P29476_WT	High	ChEMBL30;ChEMBL30;ExCAPE-DB	CHEMBL2365392;CHEMBL2365462;71718217	Cc1cc(CC2CNCC2OCCNC(C)Cc2cc(F)ccc2)nc(N)c1	AUSIEXNWJKDTQY	AUSIEXNWJKDTQY-UHFFFAOYSA-N	InChI=1S/C22H31FN4O/c1-15-8-20(27-22(24)9-15)12-18-13-25-14-21(18)28-7-6-26-16(2)10-17-4-3-5-19(23)11-17/h3-5,8-9,11,16,18,21,25-26H,6-7,10,12-14H2,1-2H3,(H2,24,27)	"AuxInfo=1/1/N:1,16,23,24,22,13,12,3,28,17,19,5,7,9,2,15,18,6,20,4,10,26,21,27,8,14,25,11/rA:28CCCCCCCNCCOCCNCCCCCCFCCCNCNC/rB:s1;d2;s3;s4;s5;s6;s7;s8;s6s9;s10;s11;s12;s13;s14;s15;s15;s17;d18;s19;s20;d20;s22;s18d23;d4;s25;s26;s2d26;/rC:;;;;;;;;;;;;;;;;;;;;;;;;;;;;"	P29476_WT	P29476	WT	CHEMBL2344060;CHEMBL2344060;PubChemAID:733613	PMID:23352768	2013.0	PMID:23352768;PMID:23352768;PubChemAID:733613	2013	0	0	0	1;1;0	0;0;1		=	7.150; 7.160; 7.155	7.155	0.004	0.003	3.0	7.155	0.005	X2E	3rqm;3rqn
AUTGNDRENPBZKA_on_P04629_WT	High	ChEMBL30	CHEMBL4206532;CHEMBL4203759;CHEMBL4203759;CHEMBL4216925	CC(C)(O)COc1cc(OC2CCN(C(=O)Cc3ccc(OC(F)(F)F)cc3)CC2F)c(C(N)=O)cc1	AUTGNDRENPBZKA	AUTGNDRENPBZKA-UHFFFAOYSA-N	InChI=1S/C25H28F4N2O6/c1-24(2,34)14-35-17-7-8-18(23(30)33)21(12-17)36-20-9-10-31(13-19(20)26)22(32)11-15-3-5-16(6-4-15)37-25(27,28)29/h3-8,12,19-20,34H,9-11,13-14H2,1-2H3,(H2,30,33)	"AuxInfo=1/1/N:1,3,19,28,20,27,37,36,12,13,17,8,29,5,18,21,7,32,30,11,9,15,33,2,23,31,24,25,26,34,14,16,35,4,6,10,22/E:(1,2)(3,4)(5,6)(27,28,29)/rA:37CCCOCOCCCOCCCNCOCCCCCOCFFFCCCCFCCNOCC/rB:s1;s2;s2;s2;s5;s6;d7;s8;s9;s10;s11;s12;s13;s14;d15;s15;s17;d18;s19;d20;s21;s22;s23;s23;s23;s21;s18d27;s14;s11s29;s30;d9;s32;s33;d33;s32;s7d36;/rC:;;;;;;;;;;;;;;;;;;;;;;;;;;;;;;;;;;;;;"	P04629_WT	P04629	WT	CHEMBL4195799;CHEMBL4195799;CHEMBL4195823;CHEMBL4195799	PMID:29944371	2018.0	PMID:29944371	2018	1;1;0;1	0	0;0;1;0	0	0		=	4.890; 5.110; 8.590; 4.210	5.7	1.701	0.982	4.0	5.0	0.45	GO7	6dkg
AUWGCRAJBXNPNU_on_P06401_WT	High	ChEMBL30	CHEMBL409661	C=CC1CC2C3CCC4=CC(=O)CCC4=C3C(c3ccc(-c4cccnc4)cc3)CC2(C)C1C(=O)C1CC1	AUWGCRAJBXNPNU	AUWGCRAJBXNPNU-UHFFFAOYSA-N	InChI=1S/C35H37NO2/c1-3-21-18-31-29-14-12-25-17-27(37)13-15-28(25)32(29)30(19-35(31,2)33(21)34(38)24-10-11-24)23-8-6-22(7-9-23)26-5-4-16-36-20-26/h3-9,16-17,20-21,24,29-31,33H,1,10-15,18-19H2,2H3	"AuxInfo=1/0/N:1,32,2,24,23,20,28,19,29,37,38,8,13,7,14,25,10,4,30,27,3,21,18,36,9,22,11,15,6,17,5,16,33,34,31,26,12,35/E:(6,7)(8,9)(10,11)/rA:38CCCCCCCCCCCOCCCCCCCCCCCCCNCCCCCCCCOCCC/rB:d1;s2;s3;s4;s5;s6;s7;s8;w?9;s10;d11;s11;s13;s9s14;s6w?15;s16;s17;d18;s19;d20;s21;d22;s23;d24;s25;s22d26;s21;s18d28;s17;s5s30;s31;s3s31;s33;d34;s34;s36;s36s37;/rC:;;;;;;;;;;;;;;;;;;;;;;;;;;;;;;;;;;;;;;"	P06401_WT	P06401	WT	CHEMBL940098;CHEMBL940096	PMID:18243712	2008.0	PMID:18243712	2008	1;0	0;1	0	0	0		=	9.210; 9.180	9.195	0.015	0.015	2.0	9.195	0.015	A2K	4apu
AUWUGRCKTQSGJY_on_O00255_WT	High	ChEMBL30;ExCAPE-DB;ChEMBL30;ExCAPE-DB;ExCAPE-DB;ChEMBL30;ChEMBL30;ChEMBL30;ChEMBL30	CHEMBL3126197;71777747;CHEMBL3126198;71777742;71777746;CHEMBL3126196;CHEMBL3126196;CHEMBL3126196;CHEMBL3126198	N#Cc1ccc(OCCCN2CCC(C(N)(c3ccccc3)C3CCCC3)CC2)cc1	AUWUGRCKTQSGJY	AUWUGRCKTQSGJY-UHFFFAOYSA-N	InChI=1S/C27H35N3O/c28-21-22-11-13-26(14-12-22)31-20-6-17-30-18-15-25(16-19-30)27(29,24-9-4-5-10-24)23-7-2-1-3-8-23/h1-3,7-8,11-14,24-25H,4-6,9-10,15-20,29H2	"AuxInfo=1/0/N:20,19,21,25,26,9,18,22,24,27,4,31,5,30,13,28,10,12,29,8,2,3,17,23,14,6,15,1,16,11,7/E:(2,3)(4,5)(7,8)(9,10)(11,12)(13,14)(15,16)(18,19)/rA:31NCCCCCOCCCNCCCCNCCCCCCCCCCCCCCC/rB:t1;s2;d3;s4;d5;s6;s7;s8;s9;s10;s11;s12;s13;s14;s15;s15;d17;s18;d19;s20;s17d21;s15;s23;s24;s25;s23s26;s14;s11s28;s6;s3d30;/rC:;;;;;;;;;;;;;;;;;;;;;;;;;;;;;;;"	O00255_WT	O00255	WT	CHEMBL3130541;PubChemAID:1075506;CHEMBL3130538;PubChemAID:1075506;PubChemAID:1075506;CHEMBL4366888;CHEMBL4366888;CHEMBL3130541;CHEMBL3130541	PMID:24472025	2014.0	PMID:24472025;PubChemAID:1075506;PMID:24472025;PubChemAID:1075506;PubChemAID:1075506;PMID:31244110;PMID:31244110;PMID:24472025;PMID:24472025	2014;2014;2014;2014;2014;2019;2019;2014;2014	1;0;0;0;0;0;1;1;1	0	0;0;1;0;0;0;0;0;0	0;0;0;0;0;1;0;0;0	0;1;0;1;1;0;0;0;0		=	7.090; 7.252; 7.070; 7.174; 7.092; 7.240; 6.730; 7.170; 7.250	7.119	0.153	0.054	9.0	7.17	0.08	2SF	4og8
AUXZRHVPMQIECB_on_P51449_WT	High	ChEMBL30	CHEMBL3361065	CC(C)CN(Cc1ccc(F)cc1)S(=O)(=O)c1ccc(NC2CCN(S(C)(=O)=O)CC2)nc1	AUXZRHVPMQIECB	AUXZRHVPMQIECB-UHFFFAOYSA-N	InChI=1S/C22H31FN4O4S2/c1-17(2)15-27(16-18-4-6-19(23)7-5-18)33(30,31)21-8-9-22(24-14-21)25-20-10-12-26(13-11-20)32(3,28)29/h4-9,14,17,20H,10-13,15-16H2,1-3H3,(H,24,25)	"AuxInfo=1/1/N:1,3,27,8,13,9,12,18,19,23,31,24,30,33,4,6,2,7,10,22,17,20,11,32,21,25,5,28,29,15,16,26,14/E:(1,2)(4,5)(6,7)(10,11)(12,13)(28,29)(30,31)/CRV:32.6,33.6/rA:33CCCCNCCCCCFCCSOOCCCCNCCCNSCOOCCNC/rB:s1;s2;s2;s4;s5;s6;d7;s8;d9;s10;s10;s7d12;s5;d14;d14;s14;d17;s18;d19;s20;s21;s22;s23;s24;s25;s26;d26;d26;s25;s22s30;s20;s17d32;/rC:;;;;;;;;;;;;;;;;;;;;;;;;;;;;;;;;;"	P51449_WT	P51449	WT	CHEMBL3375302;CHEMBL3375303	PMID:25453817	2014.0	PMID:25453817	2014	1;0	0;1	0	0	0		=	6.750; 6.280	6.515	0.235	0.235	2.0	6.515	0.235	3QQ	4wlb
AUYYCJSJGJYCDS_on_P10827_WT	High	ChEMBL30	CHEMBL1544;CHEMBL1544;CHEMBL1544;CHEMBL1544;CHEMBL1544;CHEMBL1544;CHEMBL1544;CHEMBL1544;CHEMBL1544;CHEMBL1544;CHEMBL1544;CHEMBL1544;CHEMBL1544;CHEMBL557;CHEMBL1544	NC(Cc1cc(I)c(Oc2cc(I)c(O)cc2)c(I)c1)C(=O)O	AUYYCJSJGJYCDS	AUYYCJSJGJYCDS-UHFFFAOYSA-N	InChI=1S/C15H12I3NO4/c16-9-6-8(1-2-13(9)20)23-14-10(17)3-7(4-11(14)18)5-12(19)15(21)22/h1-4,6,12,20H,5,19H2,(H,21,22)	"AuxInfo=1/1/N:17,16,5,20,3,11,4,10,12,6,18,2,14,8,21,13,7,19,1,15,22,23,9/E:(3,4)(10,11)(17,18)(21,22)/rA:23NCCCCCICOCCCICOCCCICCOO/rB:s1;s2;s3;d4;s5;s6;d6;s8;s9;d10;s11;s12;d12;s14;s14;s10d16;s8;s18;s4d18;s2;d21;s21;/rC:;;;;;;;;;;;;;;;;;;;;;;;"	P10827_WT	P10827	WT	CHEMBL814598;CHEMBL939181;CHEMBL939183;CHEMBL896600;CHEMBL939179;CHEMBL949479;CHEMBL4629642;CHEMBL2317309;CHEMBL4629644;CHEMBL3266219;CHEMBL3131649;CHEMBL3131652;CHEMBL3385865;CHEMBL865333;CHEMBL814593	PMID:11597408	2001.0	PMID:12109914;PMID:17988877;PMID:17988877;PMID:17543524;PMID:17988877;PMID:18975928;PMID:32356658;PMID:23276448;PMID:32356658;PMID:24712661;PMID:24290064;PMID:24290064;PMID:25305688;PMID:16338239;PMID:11597408	2002;2008;2008;2007;2008;2008;2020;2013;2020;2014;2014;2014;2014;2006;2001	0;0;0;1;0;0;0;0;0;0;0;1;0;0;0	0;1;1;0;0;0;1;0;1;1;1;0;1;1;0	1;0;0;0;1;0;0;0;0;0;0;0;0;0;1	0;0;0;0;0;1;0;1;0;0;0;0;0;0;0	0		=	10.000; 8.620; 8.620; 9.620; 10.240; 9.480; 8.470; 8.630; 9.300; 8.000; 8.680; 8.490; 9.390; 8.890; 9.770	9.08	0.631	0.169	15.0	8.89	0.42	T3	2h77;2h79;4lnx;4lnw;7qdt
AUYYCJSJGJYCDS_on_P10828_WT	High	ChEMBL30	CHEMBL1544;CHEMBL1544;CHEMBL1544;CHEMBL789;CHEMBL1544;CHEMBL1544;CHEMBL1544;CHEMBL1544;CHEMBL1544;CHEMBL1544;CHEMBL1544;CHEMBL1544;CHEMBL557	NC(Cc1cc(I)c(Oc2cc(I)c(O)cc2)c(I)c1)C(=O)O	AUYYCJSJGJYCDS	AUYYCJSJGJYCDS-UHFFFAOYSA-N	InChI=1S/C15H12I3NO4/c16-9-6-8(1-2-13(9)20)23-14-10(17)3-7(4-11(14)18)5-12(19)15(21)22/h1-4,6,12,20H,5,19H2,(H,21,22)	"AuxInfo=1/1/N:17,16,5,20,3,11,4,10,12,6,18,2,14,8,21,13,7,19,1,15,22,23,9/E:(3,4)(10,11)(17,18)(21,22)/rA:23NCCCCCICOCCCICOCCCICCOO/rB:s1;s2;s3;d4;s5;s6;d6;s8;s9;d10;s11;s12;d12;s14;s14;s10d16;s8;s18;s4d18;s2;d21;s21;/rC:;;;;;;;;;;;;;;;;;;;;;;;"	P10828_WT	P10828	WT	CHEMBL939182;CHEMBL949480;CHEMBL939184;CHEMBL4263483;CHEMBL898226;CHEMBL939180;CHEMBL3131651;CHEMBL3266217;CHEMBL3131648;CHEMBL2317308;CHEMBL811897;CHEMBL814602;CHEMBL865335	PMID:11597408	2001.0	PMID:17988877;PMID:18975928;PMID:17988877;PMID:30144697;PMID:17524652;PMID:17988877;PMID:24290064;PMID:24712661;PMID:24290064;PMID:23276448;PMID:12109914;PMID:11597408;PMID:16338239	2008;2008;2008;2018;2007;2008;2014;2014;2014;2013;2002;2001;2006	0;0;0;1;1;0;1;0;0;0;0;0;0	1;0;1;0;0;0;0;1;1;0;0;0;1	0;0;0;0;0;1;0;0;0;0;1;1;0	0;1;0;0;0;0;0;0;0;1;0;0;0	0		=	7.960; 9.170; 8.620; 9.990; 9.590; 10.090; 8.540; 7.820; 8.700; 8.640; 10.000; 9.850; 8.460	9.033	0.764	0.221	13.0	8.7	0.74	T3	1xzx;3gws;1bsx;4zo1
AUYYCJSJGJYCDS_on_P12004_WT	High	ExCAPE-DB;ChEMBL30	23666110;CHEMBL1544	NC(Cc1cc(I)c(Oc2ccc(O)c(I)c2)c(I)c1)C(=O)O	AUYYCJSJGJYCDS	AUYYCJSJGJYCDS-UHFFFAOYSA-N	InChI=1S/C15H12I3NO4/c16-9-6-8(1-2-13(9)20)23-14-10(17)3-7(4-11(14)18)5-12(19)15(21)22/h1-4,6,12,20H,5,19H2,(H,21,22)	"AuxInfo=1/1/N:11,12,5,20,3,17,4,10,15,6,18,2,13,8,21,16,7,19,1,14,22,23,9/E:(3,4)(10,11)(17,18)(21,22)/rA:23NCCCCCICOCCCCOCICCICCOO/rB:s1;s2;s3;d4;s5;s6;d6;s8;s9;d10;s11;d12;s13;s13;s15;s10d15;s8;s18;s4d18;s2;d21;s21;/rC:;;;;;;;;;;;;;;;;;;;;;;;"	P12004_WT	P12004	WT	PubChemAID:739861;CHEMBL2352795	PMID:23395113	2013.0	PubChemAID:739861;PMID:23395113	2013	0;1	0	0	0	1;0		=	5.444; 5.440	5.442	0.002	0.002	2.0	5.442	0.002	T3	3vkx
AVFJKWOKOZKXRX_on_Q05397_WT	High	ChEMBL30;ChEMBL30;ChEMBL30;ExCAPE-DB	CHEMBL2333444;CHEMBL2333444;CHEMBL2333444;70698427	CN1c2c(cc(NCc3ccc(C(C)(C)C)cc3)cc2)-c2c(cnn2C)S1(=O)=O	AVFJKWOKOZKXRX	AVFJKWOKOZKXRX-UHFFFAOYSA-N	InChI=1S/C22H26N4O2S/c1-22(2,3)16-8-6-15(7-9-16)13-23-17-10-11-19-18(12-17)21-20(14-24-25(21)4)29(27,28)26(19)5/h6-12,14,23H,13H2,1-5H3	"AuxInfo=1/0/N:14,15,16,26,1,10,18,11,17,19,20,5,8,23,9,12,6,4,3,22,21,13,7,24,25,2,28,29,27/E:(1,2,3)(6,7)(8,9)(27,28)/CRV:29.6/rA:29CNCCCCNCCCCCCCCCCCCCCCCNNCSOO/rB:s1;s2;d3;s4;d5;s6;s7;s8;d9;s10;d11;s12;s13;s13;s13;s12;s9d17;s6;s3d19;s4;d21;s22;d23;s21s24;s25;s2s22;d27;d27;/rC:;;;;;;;;;;;;;;;;;;;;;;;;;;;;;"	Q05397_WT	Q05397	WT	CHEMBL2345801;CHEMBL2345804;CHEMBL2345806;PubChemAID:731223	PMID:23414845	2013.0	PMID:23414845;PMID:23414845;PMID:23414845;PubChemAID:731223	2013	1;1;1;0	0	0	0	0;0;0;1		=	5.150; 6.190; 5.660; 6.194	5.799	0.433	0.25	4.0	5.925	0.267	1BR	4i4f
AVFXBZIGDFPGBY_on_P32755_WT	Low	ChEMBL30	CHEMBL1230604	COc1ccc(-c2c(C)c(C(=O)c3c(O)n(C(C)(C)C)nc3)ccc2S(C)(=O)=O)cc1	AVFXBZIGDFPGBY	AVFXBZIGDFPGBY-UHFFFAOYSA-N	InChI=1S/C23H26N2O5S/c1-14-17(21(26)18-13-24-25(22(18)27)23(2,3)4)11-12-19(31(6,28)29)20(14)15-7-9-16(30-5)10-8-15/h7-13,27H,1-6H3	"AuxInfo=1/0/N:9,18,19,20,1,27,5,30,4,31,23,24,22,8,6,3,10,13,25,7,11,14,17,21,16,12,15,28,29,2,26/E:(2,3,4)(7,8)(9,10)(28,29)/CRV:31.6/rA:31COCCCCCCCCCOCCONCCCCNCCCCSCOOCC/rB:s1;s2;d3;s4;d5;s6;d7;s8;s8;s10;d11;s11;d13;s14;s14;s16;s17;s17;s17;s16;s13d21;d10;s23;s7d24;s25;s26;d26;d26;s6;s3d30;/rC:;;;;;;;;;;;;;;;;;;;;;;;;;;;;;;;"	P32755_WT	P32755	WT	CHEMBL3052707	PMID:15301540	2004.0	PMID:15301540	2004	1	0	0	0	0		>	7.699	7.699	0.0	0.0	1.0	7.699	0.0	869	1sqi
AVFXBZIGDFPGBY_on_P93836_WT	High	ChEMBL30	CHEMBL1230604	COc1ccc(-c2c(C)c(C(=O)c3c(O)n(C(C)(C)C)nc3)ccc2S(C)(=O)=O)cc1	AVFXBZIGDFPGBY	AVFXBZIGDFPGBY-UHFFFAOYSA-N	InChI=1S/C23H26N2O5S/c1-14-17(21(26)18-13-24-25(22(18)27)23(2,3)4)11-12-19(31(6,28)29)20(14)15-7-9-16(30-5)10-8-15/h7-13,27H,1-6H3	"AuxInfo=1/0/N:9,18,19,20,1,27,5,30,4,31,23,24,22,8,6,3,10,13,25,7,11,14,17,21,16,12,15,28,29,2,26/E:(2,3,4)(7,8)(9,10)(28,29)/CRV:31.6/rA:31COCCCCCCCCCOCCONCCCCNCCCCSCOOCC/rB:s1;s2;d3;s4;d5;s6;d7;s8;s8;s10;d11;s11;d13;s14;s14;s16;s17;s17;s17;s16;s13d21;d10;s23;s7d24;s25;s26;d26;d26;s6;s3d30;/rC:;;;;;;;;;;;;;;;;;;;;;;;;;;;;;;;"	P93836_WT	P93836	WT	CHEMBL3052706	PMID:15301540	2004.0	PMID:15301540	2004	1	0	0	0	0		=	8.150	8.15	0.0	0.0	1.0	8.15	0.0	869	1tfz
AVGXCPYDUVBUKP_on_O14757_WT	High	ChEMBL30	CHEMBL3359893	CN1CCN(c2ccc(-c3cnc4[nH]c5c(cc(C(=O)O)nc5)c4c3)cc2)CC1	AVGXCPYDUVBUKP	AVGXCPYDUVBUKP-UHFFFAOYSA-N	InChI=1S/C22H21N5O2/c1-26-6-8-27(9-7-26)16-4-2-14(3-5-16)15-10-18-17-11-19(22(28)29)23-13-20(17)25-21(18)24-12-15/h2-5,10-13H,6-9H2,1H3,(H,24,25)(H,28,29)	"AuxInfo=1/1/N:1,8,26,7,27,3,29,4,28,25,17,11,23,9,10,6,16,24,18,15,13,19,22,12,14,2,5,20,21/E:(2,3)(4,5)(6,7)(8,9)(28,29)/rA:29CNCCNCCCCCCNCNCCCCCOONCCCCCCC/rB:s1;s2;s3;s4;s5;d6;s7;d8;s9;d10;s11;d12;s13;s14;d15;s16;d17;s18;d19;s19;s18;s15d22;s13s16;s10d24;s9;s6d26;s5;s2s28;/rC:;;;;;;;;;;;;;;;;;;;;;;;;;;;;;"	O14757_WT	O14757	WT	CHEMBL3381275	PMID:25453805	2014.0	PMID:25453805	2014	1	0	0	0	0		=	8.390	8.39	0.0	0.0	1.0	8.39	0.0	3DW	4qyg
AVHWMAVUUHFRKE_on_P51449_WT	High	ChEMBL30	CHEMBL3934548;CHEMBL3965653;CHEMBL3934548	O=C(O)C1CCC(C(=O)N2CCC(c3ccc(C(F)(C(F)(F)F)C(F)(F)F)cc3)(S(=O)(=O)c3ccc(F)cc3)C2)CC1	AVHWMAVUUHFRKE	AVHWMAVUUHFRKE-UHFFFAOYSA-N	InChI=1S/C27H25F8NO5S/c28-20-9-11-21(12-10-20)42(40,41)24(13-14-36(15-24)22(37)16-1-3-17(4-2-16)23(38)39)18-5-7-19(8-6-18)25(29,26(30,31)32)27(33,34)35/h5-12,16-17H,1-4,13-15H2,(H,38,39)	"AuxInfo=1/1/N:6,41,5,42,15,29,16,28,35,38,34,39,12,11,40,7,4,14,17,36,33,8,2,13,18,20,24,37,19,21,22,23,25,26,27,10,9,1,3,31,32,30/E:(1,2)(3,4)(5,6)(7,8)(9,10)(11,12)(26,27)(30,31,32,33,34,35)(38,39)(40,41)/CRV:42.6/rA:42OCOCCCCCONCCCCCCCCFCFFFCFFFCCSOOCCCCFCCCCC/rB:d1;s2;s2;s4;s5;s6;s7;d8;s8;s10;s11;s12;s13;d14;s15;d16;s17;s18;s18;s20;s20;s20;s18;s24;s24;s24;s17;s14d28;s13;d30;d30;s30;d33;s34;d…	P51449_WT	P51449	WT	CHEMBL4339770;CHEMBL4339770;CHEMBL4339777	PATENT:US9458171B2	2016.0	PMID:30891142	2019	0;0;1	1;1;0	0	0	0		=	6.920; 5.370; 7.260	6.517	0.823	0.582	3.0	6.92	0.34	O5A	6p9f
AVIWDYSJSPOOAR_on_O60563_WT	Low	ChEMBL30	CHEMBL4462530	CC(=O)NC1CCCC(C(=O)Nc2ncc(Cl)c(-c3c4CC(C)(C)Cn4nc3)c2)C1	AVIWDYSJSPOOAR	AVIWDYSJSPOOAR-UHFFFAOYSA-N	InChI=1S/C22H28ClN5O2/c1-13(29)26-15-6-4-5-14(7-15)21(30)27-20-8-16(18(23)11-24-20)17-10-25-28-12-22(2,3)9-19(17)28/h8,10-11,14-15H,4-7,9,12H2,1-3H3,(H,26,29)(H,24,27,30)	"AuxInfo=1/1/N:1,23,24,7,8,6,30,29,21,28,15,25,2,9,5,18,19,16,20,13,10,22,17,14,27,4,12,26,3,11/E:(2,3)/rA:30CCONCCCCCCONCNCCClCCCCCCCCNNCCC/rB:s1;d2;s2;s4;s5;s6;s7;s8;s9;d10;s10;s12;d13;s14;d15;s16;s16;s18;d19;s20;s21;s22;s22;s22;s20s25;s26;s19d27;s13d18;s5s9;/rC:;;;;;;;;;;;;;;;;;;;;;;;;;;;;;;"	O60563_WT	O60563	WT	CHEMBL4678892	PMID:32866383	2020.0	PMID:33306391	2020	0	0	1	0	0		=	10.050	10.05	0.0	0.0	1.0	10.05	0.0	Q6E	6z45
AVIWDYSJSPOOAR_on_P50750_WT	High	ChEMBL30	CHEMBL4462530	CC(=O)NC1CCCC(C(=O)Nc2ncc(Cl)c(-c3c4CC(C)(C)Cn4nc3)c2)C1	AVIWDYSJSPOOAR	AVIWDYSJSPOOAR-UHFFFAOYSA-N	InChI=1S/C22H28ClN5O2/c1-13(29)26-15-6-4-5-14(7-15)21(30)27-20-8-16(18(23)11-24-20)17-10-25-28-12-22(2,3)9-19(17)28/h8,10-11,14-15H,4-7,9,12H2,1-3H3,(H,26,29)(H,24,27,30)	"AuxInfo=1/1/N:1,23,24,7,8,6,30,29,21,28,15,25,2,9,5,18,19,16,20,13,10,22,17,14,27,4,12,26,3,11/E:(2,3)/rA:30CCONCCCCCCONCNCCClCCCCCCCCNNCCC/rB:s1;d2;s2;s4;s5;s6;s7;s8;s9;d10;s10;s12;d13;s14;d15;s16;s16;s18;d19;s20;s21;s22;s22;s22;s20s25;s26;s19d27;s13d18;s5s9;/rC:;;;;;;;;;;;;;;;;;;;;;;;;;;;;;;"	P50750_WT	P50750	WT	CHEMBL4678926;CHEMBL4678925	PMID:31477350	2019.0	PMID:33306391	2020	0;1	1;0	0	0	0		=	7.860; 7.870	7.865	0.005	0.005	2.0	7.865	0.005	Q6E	6z45
AVLHKXXFCITIMH_on_P53582_WT	High	ChEMBL30;ExCAPE-DB	CHEMBL1738934;51035427	COC(C(=O)NCC(N)=O)C(O)C(O)C(O)C=CC(C)(C)C	AVLHKXXFCITIMH	AVLHKXXFCITIMH-UHFFFAOYSA-N	InChI=1S/C14H26N2O6/c1-14(2,3)6-5-8(17)10(19)11(20)12(22-4)13(21)16-7-9(15)18/h5-6,8,10-12,17,19-20H,7H2,1-4H3,(H2,15,18)(H,16,21)	"AuxInfo=1/1/N:20,21,22,1,17,18,7,15,8,13,11,3,4,19,9,6,16,10,14,12,5,2/E:(1,2,3)/rA:22COCCONCCNOCOCOCOCCCCCC/rB:s1;s2;s3;d4;s4;s6;s7;s8;d8;s3;s11;s11;s13;s13;s15;s15;w?17;s18;s19;s19;s19;/rC:;;;;;;;;;;;;;;;;;;;;;;"	P53582_WT	P53582	WT	CHEMBL2187527;PubChemAID:706429	PMID:22913487	2012.0	PMID:22913487;PubChemAID:706429	2012;2013	1;0	0	0	0	0;1		=	5.450; 5.445	5.447	0.002	0.002	2.0	5.447	0.002	Y16	4fli
AVLZAVSZOAQKRC_on_O75874_WT	High	ChEMBL30	CHEMBL2386126	Cc1cc(=O)n(O)c(Cc2ccccc2)c1	AVLZAVSZOAQKRC	AVLZAVSZOAQKRC-UHFFFAOYSA-N	InChI=1S/C13H13NO2/c1-10-7-12(14(16)13(15)8-10)9-11-5-3-2-4-6-11/h2-8,16H,9H2,1H3	"AuxInfo=1/0/N:1,13,12,14,11,15,16,3,9,2,10,8,4,6,5,7/E:(3,4)(5,6)/rA:16CCCCONOCCCCCCCCC/rB:s1;d2;s3;d4;s4;s6;s6;s8;s9;d10;s11;d12;s13;s10d14;s2d8;/rC:;;;;;;;;;;;;;;;;"	O75874_WT	O75874	WT	CHEMBL2390486;CHEMBL4180896;CHEMBL4180895;CHEMBL4180897;CHEMBL2390489;CHEMBL3389006;CHEMBL3388443	PMID:23795241	2013.0	PMID:23795241;PMID:29089260;PMID:29089260;PMID:29089260;PMID:23795241;PMID:25271760;PMID:25271760	2013;2017;2017;2017;2013;2014;2014	0;1;0;1;0;0;0	1;0;0;0;0;0;0	0	0;0;1;0;1;1;1	0		=	5.620; 6.720; 6.920; 6.920; 4.910; 4.980; 6.720	6.113	0.846	0.345	7.0	6.72	0.2	1BZ	4i3l
AVNWJTBEPNSVIJ_on_P07900_WT	High	ChEMBL30	CHEMBL3342597	COc1ccc(-c2c(NC(=O)C3CC3)onc2-c2c(O)cc(O)c(C(C)C)c2)cc1	AVNWJTBEPNSVIJ	AVNWJTBEPNSVIJ-UHFFFAOYSA-N	InChI=1S/C23H24N2O5/c1-12(2)16-10-17(19(27)11-18(16)26)21-20(13-6-8-15(29-3)9-7-13)23(30-25-21)24-22(28)14-4-5-14/h6-12,14,26-27H,4-5H2,1-3H3,(H,24,28)	"AuxInfo=1/1/N:26,27,1,13,14,5,29,4,30,28,21,25,6,12,3,24,18,22,19,7,17,10,8,9,16,23,20,11,2,15/E:(1,2)(4,5)(6,7)(8,9)/rA:30COCCCCCCNCOCCCONCCCOCCOCCCCCCC/rB:s1;s2;d3;s4;d5;s6;d7;s8;s9;d10;s10;s12;s12s13;s8;s15;s7d16;s17;d18;s19;s19;d21;s22;s22;s24;s25;s25;s18d24;s6;s3d29;/rC:;;;;;;;;;;;;;;;;;;;;;;;;;;;;;;"	P07900_WT	P07900	WT	CHEMBL3373353	PMID:25313505	2014.0	PMID:25313505	2014	1	0	0	0	0		=	7.640	7.64	0.0	0.0	1.0	7.64	0.0	FJ6	4lwi
AVOLMBLBETYQHX_on_P08263_WT	High	ChEMBL30	CHEMBL456	C=C(CC)C(=O)c1c(Cl)c(Cl)c(OCC(=O)O)cc1	AVOLMBLBETYQHX	AVOLMBLBETYQHX-UHFFFAOYSA-N	InChI=1S/C13H12Cl2O4/c1-3-7(2)13(18)8-4-5-9(12(15)11(8)14)19-6-10(16)17/h4-5H,2-3,6H2,1H3,(H,16,17)	"AuxInfo=1/1/N:4,1,3,19,18,14,2,7,12,15,8,10,5,9,11,16,17,6,13/E:(16,17)/rA:19CCCCCOCCClCClCOCCOOCC/rB:d1;s2;s3;s2;d5;s5;d7;s8;s8;s10;d10;s12;s13;s14;d15;s15;s12;s7d18;/rC:;;;;;;;;;;;;;;;;;;;"	P08263_WT	P08263	WT	CHEMBL853397	PMID:16675217	2006.0	PMID:16675217	2006	1	0	0	0	0		=	5.300	5.3	0.0	0.0	1.0	5.3	0.0	EAA	1gse;1gsf
AVOLMBLBETYQHX_on_P09211_WT	High	ChEMBL30	CHEMBL456	C=C(CC)C(=O)c1c(Cl)c(Cl)c(OCC(=O)O)cc1	AVOLMBLBETYQHX	AVOLMBLBETYQHX-UHFFFAOYSA-N	InChI=1S/C13H12Cl2O4/c1-3-7(2)13(18)8-4-5-9(12(15)11(8)14)19-6-10(16)17/h4-5H,2-3,6H2,1H3,(H,16,17)	"AuxInfo=1/1/N:4,1,3,19,18,14,2,7,12,15,8,10,5,9,11,16,17,6,13/E:(16,17)/rA:19CCCCCOCCClCClCOCCOOCC/rB:d1;s2;s3;s2;d5;s5;d7;s8;s8;s10;d10;s12;s13;s14;d15;s15;s12;s7d18;/rC:;;;;;;;;;;;;;;;;;;;"	P09211_WT	P09211	WT	CHEMBL853398;CHEMBL1049273	PMID:16675217	2006.0	PMID:16675217;PMID:20055416	2006;2010	1	0	0	0	0		=	5.400; 5.470	5.435	0.035	0.035	2.0	5.435	0.035	EAA	3n9j;3hjo;3dgq;3km6;3kmo;3gss;11gs;2gss
AVQUEPVPLWZPMB_on_P29476_WT	High	ChEMBL30	CHEMBL3586660	CNCCN(C)c1nc(CCc2cc(C)cc(N)n2)ccc1	AVQUEPVPLWZPMB	AVQUEPVPLWZPMB-UHFFFAOYSA-N	InChI=1S/C17H25N5/c1-13-11-15(20-16(18)12-13)8-7-14-5-4-6-17(21-14)22(3)10-9-19-2/h4-6,11-12,19H,7-10H2,1-3H3,(H2,18,20)	"AuxInfo=1/1/N:15,1,6,21,20,22,10,11,3,4,13,16,14,9,12,17,7,18,2,19,8,5/rA:22CNCCNCCNCCCCCCCCCNNCCC/rB:s1;s2;s3;s4;s5;s5;d7;s8;s9;s10;s11;d12;s13;s14;d14;s16;s17;s12d17;d9;s20;s7d21;/rC:;;;;;;;;;;;;;;;;;;;;;;"	P29476_WT	P29476	WT	CHEMBL3587003	PMID:26120733	2015.0	PMID:26120733	2015	0	0	0	1	0		=	7.460	7.46	0.0	0.0	1.0	7.46	0.0	SKO	4uh0
AVRPDIOCAAWICH_on_P0ABQ4_WT	High	ChEMBL30	CHEMBL310759	Nc1nc(N)c2c(Sc3ccc(Cl)cc3)cccc2n1	AVRPDIOCAAWICH	AVRPDIOCAAWICH-UHFFFAOYSA-N	InChI=1S/C14H11ClN4S/c15-8-4-6-9(7-5-8)20-11-3-1-2-10-12(11)13(16)19-14(17)18-10/h1-7H,(H4,16,17,18,19)	"AuxInfo=1/1/N:17,18,16,11,14,10,15,12,9,19,7,6,4,2,13,5,1,20,3,8/E:(4,5)(6,7)/rA:20NCNCNCCSCCCCClCCCCCCN/rB:s1;d2;s3;s4;d4;s6;s7;s8;d9;s10;d11;s12;s12;s9d14;d7;s16;d17;s6s18;s2d19;/rC:;;;;;;;;;;;;;;;;;;;;"	P0ABQ4_WT	P0ABQ4	WT	CHEMBL668776;CHEMBL668775;CHEMBL664866;CHEMBL668776;CHEMBL664866;CHEMBL668775	PMID:12852950	2003.0	PMID:12852950	2003	1;1;0;1;0;1	0	0	0;0;1;0;1;0	0		=	6.400; 6.000; 7.210; 6.500; 7.030; 6.290	6.572	0.42	0.188	6.0	6.45	0.305	JZM	3kfy
AVSMSXHPIYIKIJ_on_P00918_WT	High	ChEMBL30	CHEMBL3087323	Cc1ncc([N+](=O)[O-])n1CCNS(N)(=O)=O	AVSMSXHPIYIKIJ	AVSMSXHPIYIKIJ-UHFFFAOYSA-N	InChI=1S/C6H11N5O4S/c1-5-8-4-6(11(12)13)10(5)3-2-9-16(7,14)15/h4,9H,2-3H2,1H3,(H2,7,14,15)	"AuxInfo=1/1/N:1,11,10,4,2,5,14,3,12,9,6,7,8,15,16,13/E:(12,13)(14,15)/CRV:11.5,16.6/rA:16CCNCCN+OO-NCCNSNOO/rB:s1;d2;s3;d4;s5;d6;s6;s2s5;s9;s10;s11;s12;s13;d13;d13;/rC:;;;;;;;;;;;;;;;;"	P00918_WT	P00918	WT	CHEMBL3088590	PMID:24128000	2013.0	PMID:24128000	2013	0	0	0	1	0		=	8.000	8.0	0.0	0.0	1.0	8.0	0.0	2VQ	4mo8
AVSPWVIWVZFZOT_on_P28845_WT	High	ChEMBL30	CHEMBL4087497	COC12CC3CC(C1)C(CC(=O)N1CC(O)C1)(c1ccc(F)cc1)C(C3)C2	AVSPWVIWVZFZOT	AVSPWVIWVZFZOT-UHFFFAOYSA-N	InChI=1S/C22H28FNO3/c1-27-21-8-14-6-16(9-21)22(17(7-14)10-21,15-2-4-18(23)5-3-15)11-20(26)24-12-19(25)13-24/h2-5,14,16-17,19,25H,6-13H2,1H3	"AuxInfo=1/0/N:1,19,24,20,23,6,26,4,8,27,10,14,17,5,18,7,25,21,15,11,3,9,22,13,16,12,2/E:(2,3)(4,5)(6,7)(9,10)(12,13)(16,17)/rA:27COCCCCCCCCCONCCOCCCCCFCCCCC/rB:s1;s2;s3;s4;s5;s6;s3s7;s7;s9;s10;d11;s11;s13;s14;s15;s13s15;s9;d18;s19;d20;s21;s21;s18d23;s9;s5s25;s3s25;/rC:;;;;;;;;;;;;;;;;;;;;;;;;;;;"	P28845_WT	P28845	WT	CHEMBL4016335	PMID:28537398	2017.0	PMID:28537398	2017	1	0	0	0	0		=	9.100	9.1	0.0	0.0	1.0	9.1	0.0	8K7	5pgv
AVSXSVCZWQODGV_on_P51449_WT	High	ChEMBL30	CHEMBL455876	CC(C)=CCCC(C)C1CCC2C3CC=C4CC(O)CCC4(C)C3CCC12C	AVSXSVCZWQODGV	AVSXSVCZWQODGV-UHFFFAOYSA-N	InChI=1S/C27H44O/c1-18(2)7-6-8-19(3)23-11-12-24-22-10-9-20-17-21(28)13-15-26(20,4)25(22)14-16-27(23,24)5/h7,9,19,21-25,28H,6,8,10-17H2,1-5H3	"AuxInfo=1/0/N:1,3,8,23,28,5,4,6,15,14,10,11,20,25,21,26,17,2,7,16,18,13,9,12,24,22,27,19/E:(1,2)/rA:28CCCCCCCCCCCCCCCCCCOCCCCCCCCC/rB:s1;s2;w?2;s4;s5;s6;s7;s7;s9;s10;s11;s12;s13;s14;w?15;s16;s17;s18;s18;s20;s16s21;s22;s13s22;s24;s25;s9s12s26;s27;/rC:;;;;;;;;;;;;;;;;;;;;;;;;;;;;"	P51449_WT	P51449	WT	CHEMBL4714673;CHEMBL4136967	PMID:29412659	2018.0	PMID:33854703;PMID:29412659	2021;2018	0	1	0	0	0		=	7.320; 7.100	7.21	0.11	0.11	2.0	7.21	0.11	MHQ	6t4k;6tlt;6t4j
AVZCPICCWKMZDT_on_O15054_WT	High	ChEMBL30	CHEMBL3188597	O=C(O)CCNc1nc(-c2ncccc2)nc(N2CCc3c(cccc3)CC2)c1	AVZCPICCWKMZDT	AVZCPICCWKMZDT-UHFFFAOYSA-N	InChI=1S/C22H23N5O2/c28-21(29)8-12-24-19-15-20(26-22(25-19)18-7-3-4-11-23-18)27-13-9-16-5-1-2-6-17(16)10-14-27/h1-7,11,15H,8-10,12-14H2,(H,28,29)(H,24,25,26)	"AuxInfo=1/1/N:24,25,14,13,23,26,15,4,27,20,12,5,28,19,29,22,21,10,7,17,2,9,11,6,8,16,18,1,3/E:(1,2)(5,6)(9,10)(13,14)(16,17)(28,29)/rA:29OCOCCNCNCCNCCCCNCNCCCCCCCCCCC/rB:d1;s2;s2;s4;s5;s6;d7;s8;s9;d10;s11;d12;s13;s10d14;d9;s16;s17;s18;s19;s20;d21;s22;d23;s24;s21d25;s22;s18s27;s7d17;/rC:;;;;;;;;;;;;;;;;;;;;;;;;;;;;;"	O15054_WT	O15054	WT	CHEMBL3624714;CHEMBL3757620;CHEMBL4393230	PMID:26682034	2014.0	PMID:26682034;PMID:26776360;PMID:30928196	2014;2016;2019	1	0	0	0	0		=	7.200; 6.820; 7.800	7.273	0.403	0.285	3.0	7.2	0.38	K0I	4ask
AVZCPICCWKMZDT_on_O15550_WT	High	ChEMBL30	CHEMBL3188597	O=C(O)CCNc1nc(-c2ncccc2)nc(N2CCc3c(cccc3)CC2)c1	AVZCPICCWKMZDT	AVZCPICCWKMZDT-UHFFFAOYSA-N	InChI=1S/C22H23N5O2/c28-21(29)8-12-24-19-15-20(26-22(25-19)18-7-3-4-11-23-18)27-13-9-16-5-1-2-6-17(16)10-14-27/h1-7,11,15H,8-10,12-14H2,(H,28,29)(H,24,25,26)	"AuxInfo=1/1/N:24,25,14,13,23,26,15,4,27,20,12,5,28,19,29,22,21,10,7,17,2,9,11,6,8,16,18,1,3/E:(1,2)(5,6)(9,10)(13,14)(16,17)(28,29)/rA:29OCOCCNCNCCNCCCCNCNCCCCCCCCCCC/rB:d1;s2;s2;s4;s5;s6;d7;s8;s9;d10;s11;d12;s13;s10d14;d9;s16;s17;s18;s19;s20;d21;s22;d23;s24;s21d25;s22;s18s27;s7d17;/rC:;;;;;;;;;;;;;;;;;;;;;;;;;;;;;"	O15550_WT	O15550	WT	CHEMBL4270047	PMID:30392349	2018.0	PMID:30392349	2018	1	0	0	0	0		=	4.160	4.16	0.0	0.0	1.0	4.16	0.0	K0I	6g8f
AVZCPICCWKMZDT_on_P29375_WT	High	ChEMBL30	CHEMBL3188597	O=C(O)CCNc1nc(-c2ncccc2)nc(N2CCc3c(cccc3)CC2)c1	AVZCPICCWKMZDT	AVZCPICCWKMZDT-UHFFFAOYSA-N	InChI=1S/C22H23N5O2/c28-21(29)8-12-24-19-15-20(26-22(25-19)18-7-3-4-11-23-18)27-13-9-16-5-1-2-6-17(16)10-14-27/h1-7,11,15H,8-10,12-14H2,(H,28,29)(H,24,25,26)	"AuxInfo=1/1/N:24,25,14,13,23,26,15,4,27,20,12,5,28,19,29,22,21,10,7,17,2,9,11,6,8,16,18,1,3/E:(1,2)(5,6)(9,10)(13,14)(16,17)(28,29)/rA:29OCOCCNCNCCNCCCCNCNCCCCCCCCCCC/rB:d1;s2;s2;s4;s5;s6;d7;s8;s9;d10;s11;d12;s13;s10d14;d9;s16;s17;s18;s19;s20;d21;s22;d23;s24;s21d25;s22;s18s27;s7d17;/rC:;;;;;;;;;;;;;;;;;;;;;;;;;;;;;"	P29375_WT	P29375	WT	CHEMBL4270048	PMID:30392349	2018.0	PMID:30392349	2018	0	0	1	0	0		=	4.920; 4.920	4.92	0.0	0.0	2.0	4.92	0.0	K0I	6dq4
AWAYHHGNFTVEIB_on_P40337_WT	High	ChEMBL30	CHEMBL3343404	CC(C)(C)CC(=O)N1CC(O)CC1C(=O)NCc1ccc(-c2cnco2)cc1	AWAYHHGNFTVEIB	AWAYHHGNFTVEIB-UHFFFAOYSA-N	InChI=1S/C21H27N3O4/c1-21(2,3)9-19(26)24-12-16(25)8-17(24)20(27)23-10-14-4-6-15(7-5-14)18-11-22-13-28-18/h4-7,11,13,16-17,25H,8-10,12H2,1-3H3,(H,23,27)	"AuxInfo=1/1/N:1,3,4,19,28,20,27,12,5,17,23,9,25,18,21,10,13,22,6,14,2,24,16,8,11,7,15,26/E:(1,2,3)(4,5)(6,7)/rA:28CCCCCCONCCOCCCONCCCCCCCNCOCC/rB:s1;s2;s2;s2;s5;d6;s6;s8;s9;s10;s10;s8s12;s13;d14;s14;s16;s17;d18;s19;d20;s21;d22;s23;d24;s22s25;s21;s18d27;/rC:;;;;;;;;;;;;;;;;;;;;;;;;;;;;"	P40337_WT	P40337	WT	CHEMBL3370433	PMID:25166285	2014.0	PMID:25166285	2014	0	0	1	0	0		=	4.650	4.65	0.0	0.0	1.0	4.65	0.0	3JG	4w9c
AWDORCFLUJZUQS_on_Q13464_WT	High	ExCAPE-DB;ChEMBL30;ChEMBL30;Christmann2016;Merget2017	448043;CHEMBL406821;CHEMBL406821;Christmann2016.compound.659;Merget2017.compound.362	Cc1c2c(S(=O)(=O)N3CCCNCC3C)cccc2cnc1	AWDORCFLUJZUQS	AWDORCFLUJZUQS-UHFFFAOYSA-N	InChI=1S/C16H21N3O2S/c1-12-9-18-11-14-5-3-6-15(16(12)14)22(20,21)19-8-4-7-17-10-13(19)2/h3,5-6,9,11,13,17H,4,7-8,10H2,1-2H3	"AuxInfo=1/0/N:1,15,17,10,18,16,11,9,22,13,20,2,14,19,4,3,12,21,8,6,7,5/E:(20,21)/CRV:22.6/rA:22CCCCSOONCCCNCCCCCCCCNC/rB:s1;d2;s3;s4;d5;d5;s5;s8;s9;s10;s11;s12;s8s13;s14;d4;s16;d17;s3s18;d19;s20;s2d21;/rC:;;;;;;;;;;;;;;;;;;;;;;"	Q13464_WT	Q13464	WT	PubChemAID:435637;CHEMBL1071706;CHEMBL3383292;Christmann2016.assay;Merget2017.assay	PMID:16249185	2006.0	PubChemAID:435637;PMID:20000469;PMID:25248678;DOI:10.1038/nchembio.530;DOI:10.1021/ci400709d	2010;2010;2014;2011;2011	0;0;1;0;0	0	0	0;1;0;1;0	1;0;0;0;1		=	8.222; 8.220; 8.300; 7.400; 7.611	7.951	0.371	0.185	5.0	8.22	0.08	H52	3d9v
AWJSRXUQLSPAOI_on_O00408_WT	High	ChEMBL30	CHEMBL4060569;CHEMBL4082451	COCC(NC(=O)N1CC(=O)Nc2c1ncc(OC)c2)c1cc(F)c(OC(F)(F)F)cc1	AWJSRXUQLSPAOI	AWJSRXUQLSPAOI-UHFFFAOYSA-N	InChI=1S/C19H18F4N4O5/c1-30-9-14(10-3-4-15(12(20)5-10)32-19(21,22)23)26-18(29)27-8-16(28)25-13-6-11(31-2)7-24-17(13)27/h3-7,14H,8-9H2,1-2H3,(H,25,28)(H,26,29)	"AuxInfo=1/1/N:1,19,32,31,22,20,16,9,3,21,17,23,13,4,25,10,14,6,27,24,28,29,30,15,12,5,8,11,7,2,18,26/E:(21,22,23)/rA:32COCCNCONCCONCCNCCOCCCCCFCOCFFFCC/rB:s1;s2;s3;s4;s5;d6;s6;s8;s9;d10;s10;s12;s8d13;s14;d15;s16;s17;s18;s13d17;s4;d21;s22;s23;d23;s25;s26;s27;s27;s27;s25;s21d31;/rC:;;;;;;;;;;;;;;;;;;;;;;;;;;;;;;;;"	O00408_WT	O00408	WT	CHEMBL4041342	PMID:28796496	2017.0	PMID:28796496	2017	1	0	0	0	0		=	9.210; 6.040	7.625	1.585	1.585	2.0	7.625	1.585	9GJ	5vp0
AWPLYTCEHNMVNJ_on_Q04609_WT	Medium	ChEMBL30	CHEMBL593097	CSCCC(NC(=O)NC(CCCCNC(=O)c1ccc(I)cc1)C(=O)O)C(=O)O	AWPLYTCEHNMVNJ	AWPLYTCEHNMVNJ-UHFFFAOYSA-N	InChI=1S/C19H26IN3O6S/c1-30-11-9-15(18(27)28)23-19(29)22-14(17(25)26)4-2-3-10-21-16(24)12-5-7-13(20)8-6-12/h5-8,14-15H,2-4,9-11H2,1H3,(H,21,24)(H,25,26)(H,27,28)(H2,22,23,29)	"AuxInfo=1/1/N:1,12,13,11,19,24,20,23,4,14,3,18,21,10,5,16,25,28,7,22,15,9,6,17,26,27,29,30,8,2/E:(5,6)(7,8)(25,26)(27,28)/rA:30CSCCCNCONCCCCCNCOCCCCICCCOOCOO/rB:s1;s2;s3;s4;s5;s6;d7;s7;s9;s10;s11;s12;s13;s14;s15;d16;s16;d18;s19;d20;s21;s21;s18d23;s10;d25;s25;s5;d28;s28;/rC:;;;;;;;;;;;;;;;;;;;;;;;;;;;;;;"	Q04609_WT	Q04609	WT	CHEMBL2185174	PMID:19897367	2010.0	PMID:23025786	2012	0	0	0	1	0		=	7.640	7.64	0.0	0.0	1.0	7.64	0.0	JRG	3sjf
AWPPGEGXTUMWMX_on_P9WPP7_WT	High	ChEMBL30	CHEMBL3805931	Oc1ccc(Nc2n[nH]c(-c3ccc(O)cc3)c2)cc1	AWPPGEGXTUMWMX	AWPPGEGXTUMWMX-UHFFFAOYSA-N	InChI=1S/C15H13N3O2/c19-12-5-1-10(2-6-12)14-9-15(18-17-14)16-11-3-7-13(20)8-4-11/h1-9,19-20H,(H2,16,17,18)	"AuxInfo=1/1/N:12,17,4,19,13,16,3,20,18,11,5,14,2,10,7,6,9,8,15,1/E:(1,2)(3,4)(5,6)(7,8)/rA:20OCCCCNCNNCCCCCOCCCCC/rB:s1;d2;s3;d4;s5;s6;d7;s8;s9;s10;d11;s12;d13;s14;s14;s11d16;s7d10;s5;s2d19;/rC:;;;;;;;;;;;;;;;;;;;;"	P9WPP7_WT	P9WPP7	WT	CHEMBL3806367	PMID:27002486	2016.0	PMID:27002486	2016	0	0	1	0	0		=	4.970	4.97	0.0	0.0	1.0	4.97	0.0	69T	5ibj
AWPYWZMMJZGPOX_on_P29375_WT	High	ChEMBL30	CHEMBL4090351;CHEMBL4090351;CHEMBL4090351;CHEMBL4062359;CHEMBL4096760;CHEMBL4096760;CHEMBL4062359;CHEMBL4096760;CHEMBL4062359;CHEMBL4096760;CHEMBL4090351;CHEMBL4062359	O=C(O)c1ccnc2c1[nH]c(C(OCCN1CCCCC1)c1ccccc1Cl)c2	AWPYWZMMJZGPOX	AWPYWZMMJZGPOX-UHFFFAOYSA-N	InChI=1S/C22H24ClN3O3/c23-17-7-3-2-6-15(17)21(29-13-12-26-10-4-1-5-11-26)19-14-18-20(25-19)16(22(27)28)8-9-24-18/h2-3,6-9,14,21,25H,1,4-5,10-13H2,(H,27,28)	"AuxInfo=1/1/N:19,24,25,18,20,23,26,5,6,17,21,15,14,29,22,4,27,8,11,9,12,2,28,7,10,16,1,3,13/E:(4,5)(10,11)(27,28)/rA:29OCOCCCNCCNCCOCCNCCCCCCCCCCCClC/rB:d1;s2;s2;d4;s5;d6;s7;s4d8;s9;s10;s11;s12;s13;s14;s15;s16;s17;s18;s19;s16s20;s12;d22;s23;d24;s25;s22d26;s27;s8d11;/rC:;;;;;;;;;;;;;;;;;;;;;;;;;;;;;"	P29375_WT	P29375	WT	CHEMBL4024494;CHEMBL4024496;CHEMBL4024494;CHEMBL4024494;CHEMBL4024494;CHEMBL4024494;CHEMBL4024494;CHEMBL4024496;CHEMBL4024496;CHEMBL4024496;CHEMBL4024496;CHEMBL4024496	PMID:29537847	2018.0	PMID:29537847	2018	1;0;1;1;1;1;1;0;0;0;0;0	0	0;1;0;0;0;0;0;1;1;1;1;1	0	0		=	6.160; 6.750; 6.160; 6.170; 6.230; 6.230; 6.170; 7.220; 6.660; 7.220; 6.750; 6.660	6.532	0.387	0.117	12.0	6.445	0.28	DO1	6bh0;6bh1;6bgv
AWSKBQNOSRREEY_on_P00918_WT	High	ChEMBL30	CHEMBL466517	NS(=O)(=O)NCc1csc2c1cccc2	AWSKBQNOSRREEY	AWSKBQNOSRREEY-UHFFFAOYSA-N	InChI=1S/C9H10N2O2S2/c10-15(12,13)11-5-7-6-14-9-4-2-1-3-8(7)9/h1-4,6,11H,5H2,(H2,10,12,13)	"AuxInfo=1/1/N:13,14,12,15,6,8,7,11,10,1,5,3,4,9,2/E:(12,13)/CRV:15.6/rA:15NSOONCCCSCCCCCC/rB:s1;d2;d2;s2;s5;s6;d7;s8;s9;s7d10;s11;d12;s13;s10d14;/rC:;;;;;;;;;;;;;;;"	P00918_WT	P00918	WT	CHEMBL1109266	PMID:19385640	2009.0	PMID:19388676	2009	1	0	0	0	0		=	4.180	4.18	0.0	0.0	1.0	4.18	0.0	5WN	5fdc
AWSQADBSXFTFKL_on_P24941_WT	High	Sharma2016;Sharma2016;ChEMBL30	4276436;4276436;CHEMBL1235529	O=S1(=O)NCCCNc2c(Br)cnc(n2)Nc2cccc1c2	AWSQADBSXFTFKL	AWSQADBSXFTFKL-UHFFFAOYSA-N	InChI=1S/C13H14BrN5O2S/c14-11-8-16-13-18-9-3-1-4-10(7-9)22(20,21)17-6-2-5-15-12(11)19-13/h1,3-4,7-8,17H,2,5-6H2,(H2,15,16,18,19)	"AuxInfo=1/1/N:19,6,18,20,7,5,22,12,17,21,10,9,14,11,8,13,4,16,15,1,3,2/E:(20,21)/CRV:22.6/rA:22OSONCCCNCCBrCNCNNCCCCCC/rB:d1;d2;s2;s4;s5;s6;s7;s8;d9;s10;s10;d12;s13;s9d14;s14;s16;d17;s18;d19;s2s20;s17d21;/rC:;;;;;;;;;;;;;;;;;;;;;;"	P24941_WT	P24941	WT	Sharma2016.assay;Sharma2016.assay;CHEMBL4613377	PATENT:WO2004026881A1	2003.0	PATENT:WO2004026881A1;PMID:17131463;PMID:30639897	2003;2007;2019	1	0	0	0	0		=	6.854; 6.854; 6.850	6.853	0.002	0.001	3.0	6.854	0.0	PY8	2j9m
AWTBJNJPBKTHEV_on_P0AEK4_WT	Low	ChEMBL30	CHEMBL109420	CC(=O)N(C)Cc1c(N)ccc(C(=O)N(C)Cc2cc3c(cccc3)n2C)c1	AWTBJNJPBKTHEV	AWTBJNJPBKTHEV-UHFFFAOYSA-N	InChI=1S/C22H26N4O2/c1-15(27)24(2)13-18-11-17(9-10-20(18)23)22(28)25(3)14-19-12-16-7-5-6-8-21(16)26(19)4/h5-12H,13-14,23H2,1-4H3	"AuxInfo=1/0/N:1,5,16,27,24,23,25,22,11,10,28,19,6,17,2,20,12,7,18,8,21,13,9,4,15,26,3,14/rA:28CCONCCCCNCCCCONCCCCCCCCCCNCC/rB:s1;d2;s2;s4;s4;s6;d7;s8;s8;d10;s11;s12;d13;s13;s15;s15;s17;d18;s19;d20;s21;d22;s23;s20d24;s18s21;s26;s7d12;/rC:;;;;;;;;;;;;;;;;;;;;;;;;;;;;"	P0AEK4_WT	P0AEK4	WT	CHEMBL677580	PMID:12109908	2002.0	PMID:12109908	2002	1	0	0	0	0		<	4.523	4.523	0.0	0.0	1.0	4.523	0.0	ZAM	1lx6
AWUXFIAHZKNRJF_on_O96017_WT	High	ChEMBL30	CHEMBL602931	NC(=O)c1ccc(-c2cc(-c3c4OCCOc4cs3)cnc2N)cc1	AWUXFIAHZKNRJF	AWUXFIAHZKNRJF-UHFFFAOYSA-N	InChI=1S/C18H15N3O3S/c19-17-13(10-1-3-11(4-2-10)18(20)22)7-12(8-21-17)16-15-14(9-25-16)23-5-6-24-15/h1-4,7-9H,5-6H2,(H2,19,21)(H2,20,22)	"AuxInfo=1/1/N:6,24,5,25,15,14,9,20,18,7,4,10,8,17,12,11,22,2,23,1,21,3,16,13,19/E:(1,2)(3,4)/rA:25NCOCCCCCCCCCOCCOCCSCNCNCC/rB:s1;d2;s2;d4;s5;d6;s7;d8;s9;s10;d11;s12;s13;s14;s15;s12s16;d17;s11s18;d10;s20;s8d21;s22;s7;s4d24;/rC:;;;;;;;;;;;;;;;;;;;;;;;;;"	O96017_WT	O96017	WT	CHEMBL1069054	PMID:20022510	2010.0	PMID:20022510	2010	0	1	0	0	0		=	5.300	5.3	0.0	0.0	1.0	5.3	0.0	WTI	2wti
AWWOSFPXOHAONT_on_P36639_WT	High	ChEMBL30	CHEMBL4104130	CCNC(=O)c1cc2c(nccc2-c2cc(Cl)ccc2)[nH]1	AWWOSFPXOHAONT	AWWOSFPXOHAONT-UHFFFAOYSA-N	InChI=1S/C16H14ClN3O/c1-2-18-16(21)14-9-13-12(6-7-19-15(13)20-14)10-4-3-5-11(17)8-10/h3-9H,2H2,1H3,(H,18,21)(H,19,20)	"AuxInfo=1/1/N:1,2,19,20,18,12,11,15,7,14,16,13,8,6,9,4,17,3,10,21,5/rA:21CCNCOCCCCNCCCCCCClCCCN/rB:s1;s2;s3;d4;s4;d6;s7;d8;s9;d10;s11;s8d12;s13;d14;s15;s16;d16;s18;s14d19;s6s9;/rC:;;;;;;;;;;;;;;;;;;;;;"	P36639_WT	P36639	WT	CHEMBL4037917	PMID:29485874	2018.0	PMID:29485874	2018	1	0	0	0	0		=	7.700	7.7	0.0	0.0	1.0	7.7	0.0	C9Q	6f1x
AXGMUNPLTDCCLX_on_P00489_WT	High	ChEMBL30	CHEMBL3770455	OCC1OC(c2nc(-c3cc4c(cccc4)cc3)c[nH]2)C(O)C(O)C1O	AXGMUNPLTDCCLX	AXGMUNPLTDCCLX-UHFFFAOYSA-N	InChI=1S/C19H20N2O5/c22-9-14-15(23)16(24)17(25)18(26-14)19-20-8-13(21-19)12-6-5-10-3-1-2-4-11(10)7-12/h1-8,14-18,22-25H,9H2,(H,20,21)	"AuxInfo=1/1/N:14,15,13,16,17,18,10,19,2,12,11,9,8,3,25,23,21,5,6,20,7,1,26,24,22,4/rA:26OCCOCCNCCCCCCCCCCCCNCOCOCO/rB:s1;s2;s3;s4;s5;d6;s7;s8;d9;s10;d11;s12;d13;s14;s11d15;s12;s9d17;d8;s6s19;s5;s21;s21;s23;s3s23;s25;/rC:;;;;;;;;;;;;;;;;;;;;;;;;;;"	P00489_WT	P00489	WT	CHEMBL3771809;CHEMBL3873256	PMID:26713107	2015.0	PMID:26713107;PMID:27522507	2015;2016	0	0	0	1	0		=	7.510; 7.190	7.35	0.16	0.16	2.0	7.35	0.16	6NE	5jtu
AXIAXCQZCZMCQW_on_P18031_WT	Medium	ChEMBL30	CHEMBL431555	NC(Cc1ccc(OC(F)(C(=O)O)C(=O)O)cc1)C(=O)O	AXIAXCQZCZMCQW	AXIAXCQZCZMCQW-UHFFFAOYSA-N	InChI=1S/C12H12FNO7/c13-12(10(17)18,11(19)20)21-7-3-1-6(2-4-7)5-8(14)9(15)16/h1-4,8H,5,14H2,(H,15,16)(H,17,18)(H,19,20)	"AuxInfo=1/1/N:5,18,6,17,3,4,7,2,19,11,14,9,10,1,20,21,12,13,15,16,8/E:(1,2)(3,4)(10,11)(15,16)(17,18,19,20)/gE:(2,3)/rA:21NCCCCCCOCFCOOCOOCCCOO/rB:s1;s2;s3;d4;s5;d6;s7;s8;s9;s9;d11;s11;s9;d14;s14;s7;s4d17;s2;d19;s19;/rC:;;;;;;;;;;;;;;;;;;;;;"	P18031_WT	P18031	WT	CHEMBL771830	PMID:9873503	1998.0	PMID:9873503	1998	1	0	0	0	0		=	6.000	6.0	0.0	0.0	1.0	6.0	0.0	FLT	1bzh
AXOIZCJOOAYSMI_on_P21836_WT	High	ChEMBL30	CHEMBL703	C[N+](C)(C)CCOC(=O)CCC(=O)OCC[N+](C)(C)C	AXOIZCJOOAYSMI	AXOIZCJOOAYSMI-UHFFFAOYSA-N	InChI=1S/C14H30N2O4/c1-15(2,3)9-11-19-13(17)7-8-14(18)20-12-10-16(4,5)6/h7-12H2,1-6H3/q+2	"AuxInfo=1/0/N:1,3,4,18,19,20,10,11,5,16,6,15,8,12,2,17,9,13,7,14/E:(1,2,3,4,5,6)(7,8)(9,10)(11,12)(13,14)(15,16)(17,18)(19,20)/CRV:15+1,16+1/rA:20CN+CCCCOCOCCCOOCCN+CCC/rB:s1;s2;s2;s2;s5;s6;s7;d8;s8;s10;s11;d12;s12;s14;s15;s16;s17;s17;s17;/rC:;;;;;;;;;;;;;;;;;;;;"	P21836_WT	P21836	WT	CHEMBL999083	PMID:18479118	2008.0	PMID:18479118	2008	0	0	0	1	0		=	4.680	4.68	0.0	0.0	1.0	4.68	0.0	SCK	2ha6;2ha2
AXQMSOFCQLTJGV_on_Q00987_WT	High	ExCAPE-DB;ChEMBL30;ChEMBL30;ChEMBL30;ChEMBL30	68000593;CHEMBL3125527;CHEMBL3125527;CHEMBL3125527;CHEMBL3125527	CCC(CS(=O)(=O)C(C)(C)C)N1C(=O)C(C)(CC(=O)O)CC(c2cccc(Cl)c2)C1c1ccc(Cl)cc1	AXQMSOFCQLTJGV	AXQMSOFCQLTJGV-UHFFFAOYSA-N	InChI=1S/C28H35Cl2NO5S/c1-6-22(17-37(35,36)27(2,3)4)31-25(18-10-12-20(29)13-11-18)23(19-8-7-9-21(30)14-19)15-28(5,26(31)34)16-24(32)33/h7-14,22-23,25H,6,15-17H2,1-5H3,(H,32,33)	"AuxInfo=1/1/N:1,9,10,11,16,2,25,24,26,32,37,33,36,29,21,17,4,31,23,34,27,3,22,18,30,13,8,15,35,28,12,19,20,14,6,7,5/E:(2,3,4)(10,11)(12,13)(32,33)(35,36)/CRV:37.6/rA:37CCCCSOOCCCCNCOCCCCOOCCCCCCCClCCCCCCClCC/rB:s1;s2;s3;s4;d5;d5;s5;s8;s8;s8;s3;s12;d13;s13;s15;s15;s17;d18;s18;s15;s21;s22;d23;s24;d25;s26;s27;s23d27;s12s22;s30;d31;s32;d33;s34;s34;s31d36;/rC:;;;;;;;;;;;;;;;;;;;;;;;;;;;;;;;;;;;;;"	Q00987_WT	Q00987	WT	PubChemAID:1128403;CHEMBL3243052;CHEMBL3241172;CHEMBL3243051;CHEMBL4268704	PMID:24548297	2014.0	PubChemAID:1128403;PMID:24548297;PMID:24601644;PMID:24548297;PMID:30253242	2015;2014;2014;2014;2018	0;1;1;0;1	0	0;0;0;1;0	0	1;0;0;0;0		=	10.444; 7.740; 8.960; 10.440; 10.000	9.517	1.04	0.52	5.0	10.0	0.444	2SW	4oas
AXSOGTWJBSDWJQ_on_P20701_WT	Low	ChEMBL30	CHEMBL452882;CHEMBL502756;CHEMBL452882;CHEMBL502756	O=C(O)C1CCC(COc2ccccc2Sc2c(C(F)(F)F)c(C(F)(F)F)c(C=CC(=O)N3CCOCC3)cc2)CC1	AXSOGTWJBSDWJQ	AXSOGTWJBSDWJQ-UHFFFAOYSA-N	InChI=1S/C29H29F6NO5S/c30-28(31,32)25-19(10-12-24(37)36-13-15-40-16-14-36)9-11-23(26(25)29(33,34)35)42-22-4-2-1-3-21(22)41-17-18-5-7-20(8-6-18)27(38)39/h1-4,9-12,18,20H,5-8,13-17H2,(H,38,39)	"AuxInfo=1/1/N:12,13,11,14,6,41,5,42,39,29,40,30,34,38,35,37,8,7,28,4,10,15,17,31,23,18,2,24,19,25,26,27,20,21,22,33,32,1,3,36,9,16/E:(5,6)(7,8)(13,14)(15,16)(30,31,32)(33,34,35)(38,39)/rA:42OCOCCCCCOCCCCCCSCCCFFFCCFFFCCCCONCCOCCCCCC/rB:d1;s2;s2;s4;s5;s6;s7;s8;s9;d10;s11;d12;s13;s10d14;s15;s16;d17;s18;s19;s19;s19;s18;s23;s24;s24;s24;d23;s28;w?29;s30;d31;s31;s33;s34;s35;s36;s33s37;s28;s17d39;s7;s4…	P20701_WT	P20701	WT	CHEMBL997702	PMID:18783948	2008.0	PMID:18783948	2008	1	0	0	0	0		=	9.400; 9.220; 9.400; 9.220	9.31	0.09	0.052	4.0	9.31	0.09	E2M	3e2m
AXXYLTBQIQBTES_on_P19491_WT	High	ChEMBL30	CHEMBL121915	NC(Cn1cc(I)c(=O)[nH]c1=O)C(=O)O	AXXYLTBQIQBTES	AXXYLTBQIQBTES-UHFFFAOYSA-N	InChI=1S/C7H8IN3O4/c8-3-1-11(2-4(9)6(13)14)7(15)10-5(3)12/h1,4H,2,9H2,(H,13,14)(H,10,12,15)	"AuxInfo=1/1/N:5,3,6,2,8,13,11,7,1,10,4,9,14,15,12/E:(13,14)/rA:15NCCNCCICONCOCOO/rB:s1;s2;s3;s4;d5;s6;s6;d8;s8;s4s10;d11;s2;d13;s13;/rC:;;;;;;;;;;;;;;;"	P19491_WT	P19491	WT	CHEMBL1028968	PMID:18811139	2008.0	PMID:18811139	2008	0	0	0	1	0		=	6.980	6.98	0.0	0.0	1.0	6.98	0.0	IWD	1mqg;3t96;1my4
AYAJZQYENGWICE_on_P13631_WT	High	ChEMBL30;ChEMBL30;ExCAPE-DB;ChEMBL30;ExCAPE-DB	CHEMBL81273;CHEMBL80992;445575;CHEMBL82089;4469124	CC1(C)CCC(C)(C)c2c1ccc(C(O)c1cc3c(cc1)cc(C(=O)O)cc3)c2	AYAJZQYENGWICE	AYAJZQYENGWICE-UHFFFAOYSA-N	InChI=1S/C26H28O3/c1-25(2)11-12-26(3,4)22-15-19(9-10-21(22)25)23(27)18-7-5-17-14-20(24(28)29)8-6-16(17)13-18/h5-10,13-15,23,27H,11-12H2,1-4H3,(H,28,29)	"AuxInfo=1/1/N:1,3,7,8,20,28,21,27,12,11,4,5,17,22,29,18,19,16,13,23,10,9,14,24,2,6,15,25,26/E:(1,2)(3,4)(28,29)/rA:29CCCCCCCCCCCCCCOCCCCCCCCCOOCCC/rB:s1;s2;s2;s4;s5;s6;s6;s6;s2d9;s10;d11;s12;s13;s14;s14;d16;s17;d18;s19;s16d20;s19;d22;s23;d24;s24;s23;s18d27;s9d13;/rC:;;;;;;;;;;;;;;;;;;;;;;;;;;;;;"	P13631_WT	P13631	WT	CHEMBL797866;CHEMBL797866;PubChemAID:198728;CHEMBL797866;PubChemAID:198728	PMID:8691435	1996.0	PMID:8691435;PMID:8691435;PubChemAID:198728;PMID:8691435;PubChemAID:198728	1996;1996;2010;1996;2010	0	0	1;1;0;1;0	0	0;0;1;0;1		=	7.120; 6.090; 7.125; 7.190; 7.194	6.944	0.428	0.214	5.0	7.125	0.065	184	1fcx
AYCPARAPKDAOEN_on_O96013_WT	High	ChEMBL30;ChEMBL30;ChEMBL30;ChEMBL30;ChEMBL30;ChEMBL30;ChEMBL30;ExCAPE-DB;ChEMBL30;ChEMBL30;ChEMBL30;ChEMBL30;ChEMBL30;Klaeger2017	CHEMBL3128043;CHEMBL3128043;CHEMBL3128043;CHEMBL3128043;CHEMBL3128043;CHEMBL3128043;CHEMBL3128043;25227462;CHEMBL3128043;CHEMBL3128043;CHEMBL3128043;CHEMBL3128043;CHEMBL3128043;Klaeger2017.compound.153	Cc1nc2c(scc2)c(Nc2c3CN(C(=O)NC(CN(C)C)c4ccccc4)C(C)(C)c3n[nH]2)n1	AYCPARAPKDAOEN	AYCPARAPKDAOEN-UHFFFAOYSA-N	InChI=1S/C25H30N8OS/c1-15-26-18-11-12-35-20(18)23(27-15)29-22-17-13-33(25(2,3)21(17)30-31-22)24(34)28-19(14-32(4)5)16-9-7-6-8-10-16/h6-12,19H,13-14H2,1-5H3,(H,28,34)(H2,26,27,29,30,31)	"AuxInfo=1/1/N:1,30,31,21,22,26,25,27,24,28,8,7,13,19,2,23,12,4,18,5,32,11,9,15,29,3,35,17,10,33,34,20,14,16,6/E:(2,3)(4,5)(7,8)(9,10)/rA:35CCNCCSCCCNCCCNCONCCNCCCCCCCCCCCCNNN/rB:s1;d2;s3;d4;s5;s6;s4d7;s5;s9;s10;d11;s12;s13;s14;d15;s15;s17;s18;s19;s20;s20;s18;d23;s24;d25;s26;s23d27;s14;s29;s29;s12s29;d32;s11s33;s2d9;/rC:;;;;;;;;;;;;;;;;;;;;;;;;;;;;;;;;;;;"	O96013_WT	O96013	WT	CHEMBL4012155;CHEMBL4012135;CHEMBL3991813;CHEMBL3705339;CHEMBL4035580;CHEMBL4035577;CHEMBL4155717;PubChemAID:1074648;CHEMBL3584541;CHEMBL3131926;CHEMBL4709469;CHEMBL4709508;CHEMBL3611423;Klaeger2017.assay	PATENT:US8530652B2	2013.0	PMID:28284095;PMID:28284095;PMID:29191878;PATENT:US8530652B2;PMID:28502459;PMID:28502459;PMID:29886323;PubChemAID:1074648;PMID:26030457;PMID:24432870;PMID:32846314;PMID:32846314;PMID:26191365;DOI:10.1126/science.aan4368	2017;2017;2017;2013;2017;2017;2018;2014;2015;2014;2020;2020;2015;2017	1;1;0;0;1;1;1;0;0;0;1;1;1;0	0	0;0;1;0;0;0;0;0;0;0;0;0;0;0	0;0;0;1;0;0;0;0;1;1;0;0;0;0	0;0;0;0;0;0;0;1;0;0;0;0;0;1		=	7.720; 8.150; 7.150; 7.700; 7.620; 7.620; 7.750; 7.824; 7.820; 7.440; 7.420; 7.820; 7.730; 7.149	7.637	0.262	0.073	14.0	7.71	0.11	7KC	2x4z
AYCPARAPKDAOEN_on_Q13153_WT	High	ExCAPE-DB;ChEMBL30;ChEMBL30;ChEMBL30;ChEMBL30;ChEMBL30;ChEMBL30;ChEMBL30;ChEMBL30	25227462;CHEMBL3128043;CHEMBL3128043;CHEMBL3128043;CHEMBL3128043;CHEMBL3128043;CHEMBL3128043;CHEMBL3128043;CHEMBL3128043	Cc1nc2c(scc2)c(Nc2c3CN(C(=O)NC(CN(C)C)c4ccccc4)C(C)(C)c3n[nH]2)n1	AYCPARAPKDAOEN	AYCPARAPKDAOEN-UHFFFAOYSA-N	InChI=1S/C25H30N8OS/c1-15-26-18-11-12-35-20(18)23(27-15)29-22-17-13-33(25(2,3)21(17)30-31-22)24(34)28-19(14-32(4)5)16-9-7-6-8-10-16/h6-12,19H,13-14H2,1-5H3,(H,28,34)(H2,26,27,29,30,31)	"AuxInfo=1/1/N:1,30,31,21,22,26,25,27,24,28,8,7,13,19,2,23,12,4,18,5,32,11,9,15,29,3,35,17,10,33,34,20,14,16,6/E:(2,3)(4,5)(7,8)(9,10)/rA:35CCNCCSCCCNCCCNCONCCNCCCCCCCCCCCCNNN/rB:s1;d2;s3;d4;s5;s6;s4d7;s5;s9;s10;d11;s12;s13;s14;d15;s15;s17;s18;s19;s20;s20;s18;d23;s24;d25;s26;s23d27;s14;s29;s29;s12s29;d32;s11s33;s2d9;/rC:;;;;;;;;;;;;;;;;;;;;;;;;;;;;;;;;;;;"	Q13153_WT	Q13153	WT	PubChemAID:1074656;CHEMBL3129194;CHEMBL4767519;CHEMBL3611420;CHEMBL3131925;CHEMBL4709507;CHEMBL4709468;CHEMBL3584540;CHEMBL4768658	PubChemAID:1074656	2014.0	PubChemAID:1074656;PMID:24432870;PMID:31757524;PMID:26191365;PMID:24432870;PMID:32846314;PMID:32846314;PMID:26030457;PMID:32222676	2014;2014;2020;2015;2014;2020;2020;2015;2020	0;0;1;1;0;1;1;0;1	0	0	0;1;0;0;1;0;0;1;0	1;0;0;0;0;0;0;0;0		=	7.824; 7.440; 7.440; 7.860; 7.820; 7.410; 7.280; 7.410; 7.850	7.593	0.225	0.079	9.0	7.44	0.16	7KC	4o0r
AYCPARAPKDAOEN_on_Q14680_WT	High	ChEMBL30;Klaeger2017	CHEMBL3128043;Klaeger2017.compound.153	Cc1nc2c(scc2)c(Nc2c3CN(C(=O)NC(CN(C)C)c4ccccc4)C(C)(C)c3n[nH]2)n1	AYCPARAPKDAOEN	AYCPARAPKDAOEN-UHFFFAOYSA-N	InChI=1S/C25H30N8OS/c1-15-26-18-11-12-35-20(18)23(27-15)29-22-17-13-33(25(2,3)21(17)30-31-22)24(34)28-19(14-32(4)5)16-9-7-6-8-10-16/h6-12,19H,13-14H2,1-5H3,(H,28,34)(H2,26,27,29,30,31)	"AuxInfo=1/1/N:1,30,31,21,22,26,25,27,24,28,8,7,13,19,2,23,12,4,18,5,32,11,9,15,29,3,35,17,10,33,34,20,14,16,6/E:(2,3)(4,5)(7,8)(9,10)/rA:35CCNCCSCCCNCCCNCONCCNCCCCCCCCCCCCNNN/rB:s1;d2;s3;d4;s5;s6;s4d7;s5;s9;s10;d11;s12;s13;s14;d15;s15;s17;s18;s19;s20;s20;s18;d23;s24;d25;s26;s23d27;s14;s29;s29;s12s29;d32;s11s33;s2d9;/rC:;;;;;;;;;;;;;;;;;;;;;;;;;;;;;;;;;;;"	Q14680_WT	Q14680	WT	CHEMBL3991787;Klaeger2017.assay	DOI:10.1126/science.aan4368	2017.0	PMID:29191878;DOI:10.1126/science.aan4368	2017	0	0	1;0	0	0;1		=	7.240; 7.244	7.242	0.002	0.002	2.0	7.242	0.002	7KC	5mag
AYCPARAPKDAOEN_on_Q9NQU5_WT	High	ChEMBL30;Klaeger2017;ChEMBL30	CHEMBL3128043;Klaeger2017.compound.153;CHEMBL3128043	Cc1nc2c(scc2)c(Nc2c3CN(C(=O)NC(CN(C)C)c4ccccc4)C(C)(C)c3n[nH]2)n1	AYCPARAPKDAOEN	AYCPARAPKDAOEN-UHFFFAOYSA-N	InChI=1S/C25H30N8OS/c1-15-26-18-11-12-35-20(18)23(27-15)29-22-17-13-33(25(2,3)21(17)30-31-22)24(34)28-19(14-32(4)5)16-9-7-6-8-10-16/h6-12,19H,13-14H2,1-5H3,(H,28,34)(H2,26,27,29,30,31)	"AuxInfo=1/1/N:1,30,31,21,22,26,25,27,24,28,8,7,13,19,2,23,12,4,18,5,32,11,9,15,29,3,35,17,10,33,34,20,14,16,6/E:(2,3)(4,5)(7,8)(9,10)/rA:35CCNCCSCCCNCCCNCONCCNCCCCCCCCCCCCNNN/rB:s1;d2;s3;d4;s5;s6;s4d7;s5;s9;s10;d11;s12;s13;s14;d15;s15;s17;s18;s19;s20;s20;s18;d23;s24;d25;s26;s23d27;s14;s29;s29;s12s29;d32;s11s33;s2d9;/rC:;;;;;;;;;;;;;;;;;;;;;;;;;;;;;;;;;;;"	Q9NQU5_WT	Q9NQU5	WT	CHEMBL3991814;Klaeger2017.assay;CHEMBL3611425	PMID:26191365	2015.0	PMID:29191878;DOI:10.1126/science.aan4368;PMID:26191365	2017;2017;2015	0;0;1	0	1;0;0	0	0;1;0		=	8.520; 8.699; 7.770	8.33	0.402	0.285	3.0	8.52	0.179	7KC	4ks7
AYDYEZVQGYFZKJ_on_P00800_WT	High	ChEMBL30	CHEMBL2219861	CCNC(=O)C(CC(C)C)NP(=O)(O)CNC(=O)OCc1ccccc1	AYDYEZVQGYFZKJ	AYDYEZVQGYFZKJ-UHFFFAOYSA-N	InChI=1S/C17H28N3O5P/c1-4-18-16(21)15(10-13(2)3)20-26(23,24)12-19-17(22)25-11-14-8-6-5-7-9-14/h5-9,13,15H,4,10-12H2,1-3H3,(H,18,21)(H,19,22)(H2,20,23,24)	"AuxInfo=1/1/N:1,9,10,2,24,23,25,22,26,7,20,15,8,21,6,4,17,3,16,11,5,18,13,14,19,12/E:(2,3)(6,7)(8,9)(23,24)/rA:26CCNCOCCCCCNPOOCNCOOCCCCCCC/rB:s1;s2;s3;d4;s4;s6;s7;s8;s8;s6;s11;d12;s12;s12;s15;s16;d17;s17;s19;s20;d21;s22;d23;s24;s21d25;/rC:;;;;;;;;;;;;;;;;;;;;;;;;;;"	P00800_WT	P00800	WT	CHEMBL2175865;CHEMBL3411804	PMID:22894131	2012.0	PMID:22894131;PMID:25559080	2012;2015	0	0	0	1	0		=	6.540; 6.540	6.54	0.0	0.0	2.0	6.54	0.0	UBU	3t8f
AYEKOFBPNLCAJY_on_P9WNS3_WT	High	ChEMBL30	CHEMBL1236376	Cc1nc(N)c(C[n+]2csc(CCOP(=O)(O)OP(=O)(O)O)c2C)cn1	AYEKOFBPNLCAJY	AYEKOFBPNLCAJY-UHFFFAOYSA-O	InChI=1S/C12H18N4O7P2S/c1-8-11(3-4-22-25(20,21)23-24(17,18)19)26-7-16(8)6-10-5-14-9(2)15-12(10)13/h5,7H,3-4,6H2,1-2H3,(H4-,13,14,15,17,18,19,20,21)/p+1	"AuxInfo=1/2/N:24,1,12,13,25,7,9,23,2,6,11,4,5,26,3,8,20,21,22,16,17,14,18,19,15,10/E:(17,18,19)(20,21)/CRV:16+1,21-1/rA:26CCNCNCCN+CSCCCOPOOOPOOOCCCN/rB:s1;d2;s3;s4;d4;s6;s7;d8;s9;s10;s11;s12;s13;s14;d15;s15;s15;s18;d19;s19;s19;s8d11;s23;s6;s2d25;/rC:;;;;;;;;;;;;;;;;;;;;;;;;;;"	P9WNS3_WT	P9WNS3	WT	CHEMBL3380663	PMID:25210872	2014.0	PMID:25210872	2014	0	0	1	0	0		=	5.510	5.51	0.0	0.0	1.0	5.51	0.0	TPP	7a9h
AYEKOFBPNLCAJY_on_Q9RUB5_WT	Medium	ChEMBL30	CHEMBL1236376	Cc1nc(N)c(C[n+]2csc(CCOP(=O)(O)OP(=O)(O)O)c2C)cn1	AYEKOFBPNLCAJY	AYEKOFBPNLCAJY-UHFFFAOYSA-O	InChI=1S/C12H18N4O7P2S/c1-8-11(3-4-22-25(20,21)23-24(17,18)19)26-7-16(8)6-10-5-14-9(2)15-12(10)13/h5,7H,3-4,6H2,1-2H3,(H4-,13,14,15,17,18,19,20,21)/p+1	"AuxInfo=1/2/N:24,1,12,13,25,7,9,23,2,6,11,4,5,26,3,8,20,21,22,16,17,14,18,19,15,10/E:(17,18,19)(20,21)/CRV:16+1,21-1/rA:26CCNCNCCN+CSCCCOPOOOPOOOCCCN/rB:s1;d2;s3;s4;d4;s6;s7;d8;s9;s10;s11;s12;s13;s14;d15;s15;s15;s18;d19;s19;s19;s8d11;s23;s6;s2d25;/rC:;;;;;;;;;;;;;;;;;;;;;;;;;;"	Q9RUB5_WT	Q9RUB5	WT	CHEMBL3380662	PMID:25210872	2014.0	PMID:25210872	2014	0	0	1	0	0		=	6.940	6.94	0.0	0.0	1.0	6.94	0.0	TPP	6xxg;2o1x
AYEZZMZYYOYMAM_on_P03951_WT	High	ChEMBL30	CHEMBL4103298	O=C(O)c1ccc(NC(=O)C2C(c3ccccc3)CCN2C(=O)C=Cc2cc(Cl)ccc2-n2cnnn2)cc1	AYEZZMZYYOYMAM	AYEZZMZYYOYMAM-UHFFFAOYSA-N	InChI=1S/C28H23ClN6O4/c29-21-9-12-24(35-17-30-32-33-35)20(16-21)8-13-25(36)34-15-14-23(18-4-2-1-3-5-18)26(34)27(37)31-22-10-6-19(7-11-22)28(38)39/h1-13,16-17,23,26H,14-15H2,(H,31,37)(H,38,39)	"AuxInfo=1/1/N:16,15,17,14,18,5,39,25,30,6,38,31,24,19,20,27,34,13,4,26,28,7,12,32,22,11,9,2,29,35,8,36,37,21,33,23,10,1,3/E:(2,3)(4,5)(6,7)(10,11)(38,39)/rA:39OCOCCCCNCOCCCCCCCCCCNCOCCCCCClCCCNCNNNCC/rB:d1;s2;s2;d4;s5;d6;s7;s8;d9;s9;s11;s12;d13;s14;d15;s16;s13d17;s12;s19;s11s20;s21;d22;s22;w?24;s25;d26;s27;s28;d28;s30;s26d31;s32;s33;d34;s35;s33d36;s7;s4d38;/rC:;;;;;;;;;;;;;;;;;;;;;;;;;;;;;;;;;;;…	P03951_WT	P03951	WT	CHEMBL4032027	PMID:29077405	2017.0	PMID:29077405	2017	0	0	0	1	0		=	7.640	7.64	0.0	0.0	1.0	7.64	0.0	BUV	5qck
AYFCYVLVRYQGME_on_P09237_WT	Medium	ChEMBL30	CHEMBL148214	COc1ccc(S(=O)(=O)N2CCc3c(cc(OC)c(O)c3)C2C(=O)NO)cc1	AYFCYVLVRYQGME	AYFCYVLVRYQGME-UHFFFAOYSA-N	InChI=1S/C18H20N2O7S/c1-26-12-3-5-13(6-4-12)28(24,25)20-8-7-11-9-15(21)16(27-2)10-14(11)17(20)18(22)19-23/h3-6,9-10,17,21,23H,7-8H2,1-2H3,(H,19,22)	"AuxInfo=1/1/N:1,18,4,28,5,27,12,11,21,15,13,3,6,14,19,16,22,23,25,10,20,24,26,8,9,2,17,7/E:(3,4)(5,6)(24,25)/CRV:28.6/rA:28COCCCCSOONCCCCCCOCCOCCCONOCC/rB:s1;s2;d3;s4;d5;s6;d7;d7;s7;s10;s11;s12;d13;s14;d15;s16;s17;s16;s19;s13d19;s10s14;s22;d23;s23;s25;s6;s3d27;/rC:;;;;;;;;;;;;;;;;;;;;;;;;;;;;"	P09237_WT	P09237	WT	CHEMBL925034	PMID:14684295	2004.0	PMID:17275314	2007	1	0	0	0	0		=	5.500	5.5	0.0	0.0	1.0	5.5	0.0	MDW	2ddy
AYKGPCNWPACUQV_on_P45983_WT	High	ChEMBL30;ExCAPE-DB	CHEMBL207228;6540289	Cc1nn(C)c2c1c(=O)c1c(ccc(Cl)c1)n2O	AYKGPCNWPACUQV	AYKGPCNWPACUQV-UHFFFAOYSA-N	InChI=1S/C12H10ClN3O2/c1-6-10-11(17)8-5-7(13)3-4-9(8)16(18)12(10)15(2)14-6/h3-5,18H,1-2H3	"AuxInfo=1/0/N:1,5,13,12,16,2,14,10,11,7,8,6,15,3,4,17,9,18/rA:18CCNNCCCCOCCCCCClCNO/rB:s1;d2;s3;s4;s4;s2d6;s7;d8;s8;d10;s11;d12;s13;s14;s10d14;s6s11;s17;/rC:;;;;;;;;;;;;;;;;;;"	P45983_WT	P45983	WT	CHEMBL866909;PubChemAID:264630	PMID:16527482	2006.0	PMID:16527482;PubChemAID:264630	2006;2010	1;0	0	0	0	0;1		=	5.910; 5.914	5.912	0.002	0.002	2.0	5.912	0.002	73Q	2g01
AYKUIRSGEMLIFT_on_P00749_WT	Medium	ChEMBL30	CHEMBL398428	CC(C)Oc1cccc(NC(=O)c2cc(Cl)c(OCCN)c(Cl)c2)c1	AYKUIRSGEMLIFT	AYKUIRSGEMLIFT-UHFFFAOYSA-N	InChI=1S/C18H20Cl2N2O3/c1-11(2)25-14-5-3-4-13(10-14)22-18(23)12-8-15(19)17(16(20)9-12)24-7-6-21/h3-5,8-11H,6-7,21H2,1-2H3,(H,22,23)	"AuxInfo=1/1/N:1,3,7,8,6,20,19,14,24,25,2,13,9,5,15,22,17,11,16,23,21,10,12,18,4/E:(1,2)(8,9)(15,16)(19,20)/rA:25CCCOCCCCCNCOCCCClCOCCNCClCC/rB:s1;s2;s2;s4;d5;s6;d7;s8;s9;s10;d11;s11;d13;s14;s15;d15;s17;s18;s19;s20;s17;s22;s13d22;s5d9;/rC:;;;;;;;;;;;;;;;;;;;;;;;;;"	P00749_WT	P00749	WT	CHEMBL927669	PMID:18163548	2008.0	PMID:18163548	2008	1	0	0	0	0		=	5.280	5.28	0.0	0.0	1.0	5.28	0.0	L1R	2vip
AYLIBFXIKSYUIG_on_O00329_WT	Low	ChEMBL30	CHEMBL4166977	Cc1c2c(=O)n(-c3ccccc3)c(C(C)Nc3ncnc4c3c(-c3cc(NS(C)(=O)=O)cc(O)c3)c[nH]4)nn2cc1	AYLIBFXIKSYUIG	AYLIBFXIKSYUIG-UHFFFAOYSA-N	InChI=1S/C28H26N8O4S/c1-16-9-10-35-24(16)28(38)36(20-7-5-4-6-8-20)27(33-35)17(2)32-26-23-22(14-29-25(23)30-15-31-26)18-11-19(13-21(37)12-18)34-41(3,39)40/h4-15,17,34,37H,1-3H3,(H2,29,30,31,32)	"AuxInfo=1/1/N:1,15,29,10,9,11,8,12,41,40,25,35,32,36,19,2,14,24,26,7,33,23,22,3,21,17,13,4,37,20,18,16,38,27,39,6,34,5,30,31,28/E:(5,6)(7,8)(39,40)/CRV:41.6/rA:41CCCCONCCCCCCCCCNCNCNCCCCCCNSCOOCCOCCNNNCC/rB:s1;d2;s3;d4;s4;s6;d7;s8;d9;s10;s7d11;s6;s13;s14;s14;s16;d17;s18;d19;s20;s17d21;s22;s23;d24;s25;s26;s27;s28;d28;d28;d26;s32;s33;s24d33;d23;s21s36;d13;s3s38;s39;s2d40;/rC:;;;;;;;;;;;;;;;;;;;;;;…	O00329_WT	O00329	WT	CHEMBL4158775	PMID:30351000	2018.0	PMID:30351000	2018	1	0	0	0	0		=	9.700	9.7	0.0	0.0	1.0	9.7	0.0	EO5	6g6w
AYOZEWNCAPQIAE_on_P00742_WT	High	ChEMBL30	CHEMBL4283525	C[N+](C)(C)CCCN1C(=O)C2C(C1=O)C(c1ncc(-c3ccc(Cl)s3)o1)N1CCCC21	AYOZEWNCAPQIAE	AYOZEWNCAPQIAE-UHFFFAOYSA-N	InChI=1S/C22H28ClN4O3S/c1-27(2,3)11-5-10-26-21(28)17-13-6-4-9-25(13)19(18(17)22(26)29)20-24-12-14(30-20)15-7-8-16(23)31-15/h7-8,12-13,17-19H,4-6,9-11H2,1-3H3/q+1	"AuxInfo=1/0/N:1,3,4,29,6,30,21,22,28,7,5,18,31,19,20,23,11,12,15,16,9,13,24,17,27,8,2,10,14,26,25/E:(1,2,3)/CRV:27+1/rA:31CN+CCCCCNCOCCCOCCNCCCCCCClSONCCCC/rB:s1;s2;s2;s2;s5;s6;s7;s8;d9;s9;s11;s8s12;d13;s12;s15;d16;s17;d18;s19;d20;s21;d22;s23;s20s23;s16s19;s15;s27;s28;s29;s11s27s30;/rC:;;;;;;;;;;;;;;;;;;;;;;;;;;;;;;;"	P00742_WT	P00742	WT	CHEMBL4263218	PMID:29308120	2017.0	PMID:29308120	2017	0	0	0	1	0		=	6.840	6.84	0.0	0.0	1.0	6.84	0.0	FJD	2y5g
AYRMUHGKVWLINC_on_Q06187_WT	High	ChEMBL30	CHEMBL4290066	C=CC(=O)NC1CCN(c2ccc(C(N)=O)c(Nc3ccc(C(=O)NC(C)(C)C)cc3)n2)C1	AYRMUHGKVWLINC	AYRMUHGKVWLINC-UHFFFAOYSA-N	InChI=1S/C24H30N6O3/c1-5-20(31)26-17-12-13-30(14-17)19-11-10-18(21(25)32)22(28-19)27-16-8-6-15(7-9-16)23(33)29-24(2,3)4/h5-11,17H,1,12-14H2,2-4H3,(H2,25,32)(H,26,31)(H,27,28)(H,29,33)	"AuxInfo=1/1/N:1,27,28,29,2,21,30,20,31,12,11,7,8,33,22,19,6,13,10,3,14,17,23,26,15,5,18,32,25,9,4,16,24/E:(2,3,4)(6,7)(8,9)/rA:33CCCONCCCNCCCCCNOCNCCCCCONCCCCCCNC/rB:d1;s2;d3;s3;s5;s6;s7;s8;s9;d10;s11;d12;s13;s14;d14;s13;s17;s18;d19;s20;d21;s22;d23;s23;s25;s26;s26;s26;s22;s19d30;s10d17;s6s9;/rC:;;;;;;;;;;;;;;;;;;;;;;;;;;;;;;;;;"	Q06187_WT	Q06187	WT	CHEMBL4264020	PMID:30243592	2018.0	PMID:30243592	2018	1	0	0	0	0		=	8.120	8.12	0.0	0.0	1.0	8.12	0.0	GJJ	6di9
AYSXURJZVXBSRV_on_O14757_WT	High	ExCAPE-DB;ChEMBL30	10125830;CHEMBL202930	COc1cc(-c2ccc3C(=Cc4ccc[nH]4)C(=O)Nc3c2)ccc1O	AYSXURJZVXBSRV	AYSXURJZVXBSRV-UHFFFAOYSA-N	InChI=1S/C20H16N2O3/c1-25-19-10-13(5-7-18(19)23)12-4-6-15-16(11-14-3-2-8-21-14)20(24)22-17(15)9-12/h2-11,21,23H,1H3,(H,22,24)	"AuxInfo=1/1/N:1,14,13,7,22,8,23,15,21,4,11,6,5,12,9,10,20,24,3,17,16,19,25,18,2/rA:25COCCCCCCCCCCCCCNCONCCCCCO/rB:s1;s2;d3;s4;s5;d6;s7;d8;s9;w?10;s11;d12;s13;d14;s12s15;s10;d17;s17;s9s19;s6d20;d5;s22;s3d23;s24;/rC:;;;;;;;;;;;;;;;;;;;;;;;;;"	O14757_WT	O14757	WT	PubChemAID:501927;CHEMBL1227640	PMID:16242328	2006.0	PubChemAID:501927;PMID:20674356	2011;2010	0;1	0	0	0	1;0		=	8.155; 8.150	8.152	0.002	0.002	2.0	8.152	0.002	43A	2ayp
AYVVQXQFVKEXMX_on_P55055_WT	High	ChEMBL30	CHEMBL1092952	Cn1cnc(S(=O)(=O)N(Cc2ccc(-c3cc(S(C)(=O)=O)ccc3)cc2)Cc2c(F)cccc2Cl)c1	AYVVQXQFVKEXMX	AYVVQXQFVKEXMX-UHFFFAOYSA-N	InChI=1S/C25H23ClFN3O4S2/c1-29-16-25(28-17-29)36(33,34)30(15-22-23(26)7-4-8-24(22)27)14-18-9-11-19(12-10-18)20-5-3-6-21(13-20)35(2,31)32/h3-13,16-17H,14-15H2,1-2H3	"AuxInfo=1/0/N:1,19,23,32,24,22,33,31,12,26,13,25,16,10,27,36,3,11,14,15,17,28,34,29,5,35,30,4,2,9,20,21,7,8,18,6/E:(9,10)(11,12)(31,32)(33,34)/CRV:35.6,36.6/rA:36CNCNCSOONCCCCCCCCSCOOCCCCCCCCFCCCCClC/rB:s1;s2;d3;s4;s5;d6;d6;s6;s9;s10;d11;s12;d13;s14;d15;s16;s17;s18;d18;d18;d17;s22;s15d23;s14;s11d25;s9;s27;d28;s29;s29;d31;s32;s28d33;s34;s2d5;/rC:;;;;;;;;;;;;;;;;;;;;;;;;;;;;;;;;;;;;"	P55055_WT	P55055	WT	CHEMBL1109726	PMID:20345102	2010.0	PMID:20345102	2010	1	0	0	0	0		=	8.000	8.0	0.0	0.0	1.0	8.0	0.0	G58	3l0e
AYWNZLSZEHOECC_on_Q4Q5S8_WT	High	ChEMBL30	CHEMBL3770219	Cc1nn(C)c(C)c1Cc1nnc(-c2cc(Cl)ccc2OC2CCNCC2)o1	AYWNZLSZEHOECC	AYWNZLSZEHOECC-UHFFFAOYSA-N	InChI=1S/C20H24ClN5O2/c1-12-16(13(2)26(3)25-12)11-19-23-24-20(28-19)17-10-14(21)4-5-18(17)27-15-6-8-22-9-7-15/h4-5,10,15,22H,6-9,11H2,1-3H3	"AuxInfo=1/0/N:1,7,5,18,19,23,27,24,26,15,9,2,6,16,22,8,14,20,10,13,17,25,11,12,3,4,21,28/E:(6,7)(8,9)/rA:28CCNNCCCCCCNNCCCCClCCCOCCCNCCO/rB:s1;d2;s3;s4;s4;s6;s2d6;s8;s9;d10;s11;d12;s13;d14;s15;s16;d16;s18;s14d19;s20;s21;s22;s23;s24;s25;s22s26;s10s13;/rC:;;;;;;;;;;;;;;;;;;;;;;;;;;;;"	Q4Q5S8_WT	Q4Q5S8	WT	CHEMBL4343050	PMID:31423787	2020.0	PMID:31423787	2020	0	0	0	1	0		=	7.610	7.61	0.0	0.0	1.0	7.61	0.0	TUQ	5a28
AYYURYDKBCGXDD_on_P01116_WT	High	ChEMBL30	CHEMBL3982443	Nc1nc(O)c2ncn(C3OC(COP(=O)(O)CS(=O)(=O)NCCNC(=O)CCl)C(O)C3O)c2n1	AYYURYDKBCGXDD	AYYURYDKBCGXDD-UHFFFAOYSA-N	InChI=1S/C15H23ClN7O10PS/c16-3-8(24)18-1-2-20-35(30,31)6-34(28,29)32-4-7-10(25)11(26)14(33-7)23-5-19-9-12(23)21-15(17)22-13(9)27/h5,7,10-11,14,20,25-26H,1-4,6H2,(H,18,24)(H,28,29)(H3,17,21,22,27)	"AuxInfo=1/1/N:24,23,28,13,8,18,12,26,6,30,32,34,4,10,2,29,1,25,7,22,35,3,9,27,31,33,5,16,17,20,21,14,11,15,19/E:(28,29)(30,31)/CRV:35.6/rA:35NCNCOCNCNCOCCOPOOCSOONCCNCOCClCOCOCN/rB:s1;d2;s3;s4;d4;s6;d7;s8;s9;s10;s11;s12;s13;s14;d15;s15;s15;s18;d19;d19;s19;s22;s23;s24;s25;d26;s26;s28;s12;s30;s10s30;s32;s6s9;s2d34;/rC:;;;;;;;;;;;;;;;;;;;;;;;;;;;;;;;;;;;"	P01116_WT	P01116	WT	CHEMBL3871145	PMID:28105276	2017.0	PMID:28105276	2017	0	0	0	1	0		=	5.800	5.8	0.0	0.0	1.0	5.8	0.0	6ZD	5kyk
AYYVCIVIOZHWEO_on_P18031_WT	Medium	ChEMBL30	CHEMBL253500	O=C1CC(c2ccc(CC(NS(=O)(=O)c3cccc(F)c3)c3nc(CCCc4ccccc4)c[nH]3)cc2)S(=O)(=O)N1	AYYVCIVIOZHWEO	AYYVCIVIOZHWEO-UHFFFAOYSA-N	InChI=1S/C29H29FN4O5S2/c30-23-9-5-11-25(17-23)40(36,37)33-26(29-31-19-24(32-29)10-4-8-20-6-2-1-3-7-20)16-21-12-14-22(15-13-21)27-18-28(35)34-41(27,38)39/h1-3,5-7,9,11-15,17,19,26-27,33H,4,8,10,16,18H2,(H,31,32)(H,34,35)	"AuxInfo=1/1/N:31,30,32,26,17,29,33,27,18,25,16,7,36,6,37,9,21,3,34,28,8,5,19,24,15,10,4,2,22,20,35,23,11,41,1,13,14,39,40,12,38/E:(2,3)(6,7)(12,13)(14,15)(36,37)(38,39)/CRV:40.6,41.6/rA:41OCCCCCCCCCNSOOCCCCCFCCNCCCCCCCCCCCNCCSOON/rB:d1;s2;s3;s4;d5;s6;d7;s8;s9;s10;s11;d12;d12;s12;d15;s16;d17;s18;s19;s15d19;s10;d22;s23;s24;s25;s26;s27;d28;s29;d30;s31;s28d32;d24;s22s34;s8;s5d36;s4;d38;d38;s2s38;/rC…	P18031_WT	P18031	WT	CHEMBL927697	PMID:18037290	2008.0	PMID:18037290	2008	1	0	0	0	0		=	7.370	7.37	0.0	0.0	1.0	7.37	0.0	IZ5	2vey
AYZRKFOEZQBUEA_on_O60563_WT	Low	ChEMBL30	CHEMBL215205	Nc1n[nH]c(N)c1N=Nc1ccc(O)cc1	AYZRKFOEZQBUEA	AYZRKFOEZQBUEA-UHFFFAOYSA-N	InChI=1S/C9H10N6O/c10-8-7(9(11)15-14-8)13-12-5-1-3-6(16)4-2-5/h1-4,16H,(H5,10,11,14,15)	"AuxInfo=1/1/N:11,16,12,15,10,13,7,2,5,1,6,9,8,3,4,14/E:(1,2)(3,4)(8,9)(10,11)(14,15)/rA:16NCNNCNCNNCCCCOCC/rB:s1;d2;s3;s4;s5;s2d5;s7;w?8;s9;d10;s11;d12;s13;s13;s10d15;/rC:;;;;;;;;;;;;;;;;"	O60563_WT	O60563	WT	CHEMBL912442;CHEMBL3406337;CHEMBL2320999;CHEMBL4684418;CHEMBL4189176	PMID:17064068	2006.0	PMID:17064068;PMID:25835357;PMID:23252711;PMID:31972394;PMID:29550093	2006;2015;2013;2020;2018	1;1;0;1;1	0	0	0;0;1;0;0	0		=	6.460; 6.460; 6.460; 6.460; 6.820	6.532	0.144	0.072	5.0	6.46	0.0	F18	3tn8;3tnh
AYZRKFOEZQBUEA_on_P24941_WT	High	Sharma2016	4306827	Nc1n[nH]c(N)c1N=Nc1ccc(O)cc1	AYZRKFOEZQBUEA	AYZRKFOEZQBUEA-UHFFFAOYSA-N	InChI=1S/C9H10N6O/c10-8-7(9(11)15-14-8)13-12-5-1-3-6(16)4-2-5/h1-4,16H,(H5,10,11,14,15)	"AuxInfo=1/1/N:11,16,12,15,10,13,7,2,5,1,6,9,8,3,4,14/E:(1,2)(3,4)(8,9)(10,11)(14,15)/rA:16NCNNCNCNNCCCCOCC/rB:s1;d2;s3;s4;s5;s2d5;s7;w?8;s9;d10;s11;d12;s13;s13;s10d15;/rC:;;;;;;;;;;;;;;;;"	P24941_WT	P24941	WT	Sharma2016.assay	PATENT:WO2006024858A1	2005.0	PMID:17064068;PATENT:WO2006024858A1;PMID:17064068;PMID:17064068	2006;2005;2006;2006	1	0	0	0	0		=	5.456; 5.456; 4.161; 4.699	4.943	0.547	0.316	4.0	5.078	0.379	F18	3tnw;2clx
AYZRKFOEZQBUEA_on_P50750_WT	Medium	ChEMBL30	CHEMBL215205	Nc1n[nH]c(N)c1N=Nc1ccc(O)cc1	AYZRKFOEZQBUEA	AYZRKFOEZQBUEA-UHFFFAOYSA-N	InChI=1S/C9H10N6O/c10-8-7(9(11)15-14-8)13-12-5-1-3-6(16)4-2-5/h1-4,16H,(H5,10,11,14,15)	"AuxInfo=1/1/N:11,16,12,15,10,13,7,2,5,1,6,9,8,3,4,14/E:(1,2)(3,4)(8,9)(10,11)(14,15)/rA:16NCNNCNCNNCCCCOCC/rB:s1;d2;s3;s4;s5;s2d5;s7;w?8;s9;d10;s11;d12;s13;s13;s10d15;/rC:;;;;;;;;;;;;;;;;"	P50750_WT	P50750	WT	CHEMBL1825642	PMID:17064068	2006.0	PMID:21777997	2011	1	0	0	0	0		=	6.460	6.46	0.0	0.0	1.0	6.46	0.0	F18	3tn8;3tnh
AZBGHUMVHJKFOO_on_P51570_WT	High	ChEMBL30	CHEMBL1325876	O=C1CCCC2=C1C1(CCCCC1)NC(Nc1nc3c(cccc3)o1)=N2	AZBGHUMVHJKFOO	AZBGHUMVHJKFOO-UHFFFAOYSA-N	InChI=1S/C20H22N4O2/c25-15-9-6-8-14-17(15)20(11-4-1-5-12-20)24-18(21-14)23-19-22-13-7-2-3-10-16(13)26-19/h2-3,7,10H,1,4-6,8-9,11-12H2,(H2,21,22,23,24)	"AuxInfo=1/1/N:11,23,22,10,12,4,24,5,3,21,9,13,19,6,2,20,7,15,17,8,26,18,16,14,1,25/E:(4,5)(11,12)/rA:26OCCCCCCCCCCCCNCNCNCCCCCCON/rB:d1;s2;s3;s4;s5;s2w?6;s7;s8;s9;s10;s11;s8s12;s8;s14;s15;s16;d17;s18;d19;s20;d21;s22;s19d23;s17s20;s6w?15;/rC:;;;;;;;;;;;;;;;;;;;;;;;;;;"	P51570_WT	P51570	WT	CHEMBL1613821;CHEMBL1614381	PubChemAID:2015	2009.0	PubChemAID:2015;PubChemAID:2499	2009;2010	0	0	0	0	1		=	4.780; 4.880	4.83	0.05	0.05	2.0	4.83	0.05	HFK	6qje;7ozx;6zgw;6zgv;6q8z;6zgy;6zgx;6zgz;6zh0;6q3x;6q90;6q91;6q3w
AZCZVIWSFGSHOZ_on_Q14397_WT	High	ChEMBL30	CHEMBL3237993	CC#CC1CN(S(=O)(=O)c2ccc(N)nc2)CCN1c1ccc(S(=O)(=O)NC)cc1	AZCZVIWSFGSHOZ	AZCZVIWSFGSHOZ-UHFFFAOYSA-N	InChI=1S/C19H23N5O4S2/c1-3-4-16-14-23(30(27,28)18-9-10-19(20)22-13-18)11-12-24(16)15-5-7-17(8-6-15)29(25,26)21-2/h5-10,13,16,21H,11-12,14H2,1-2H3,(H2,20,22)	"AuxInfo=1/1/N:1,28,2,3,21,30,22,29,11,12,17,18,16,5,20,4,23,10,13,14,27,15,6,19,25,26,8,9,24,7/E:(5,6)(7,8)(25,26)(27,28)/CRV:29.6,30.6/rA:30CCCCCNSOOCCCCNNCCCNCCCCSOONCCC/rB:s1;t2;s3;s4;s5;s6;d7;d7;s7;d10;s11;d12;s13;s13;s10d15;s6;s17;s4s18;s19;d20;s21;d22;s23;d24;d24;s24;s27;s23;s20d29;/rC:;;;;;;;;;;;;;;;;;;;;;;;;;;;;;;"	Q14397_WT	Q14397	WT	CHEMBL3240701	PMID:24611879	2014.0	PMID:24611879	2014	1	0	0	0	0		=	7.460	7.46	0.0	0.0	1.0	7.46	0.0	2TJ	4ohp
AZEKZZSSVLIPCQ_on_P78536_WT	Medium	ChEMBL30	CHEMBL605764	O=C(NCCc1cccs1)C(O)C(O)C(=O)N1CCN(c2ccccc2Cl)CC1	AZEKZZSSVLIPCQ	AZEKZZSSVLIPCQ-UHFFFAOYSA-N	InChI=1S/C20H24ClN3O4S/c21-15-5-1-2-6-16(15)23-9-11-24(12-10-23)20(28)18(26)17(25)19(27)22-8-7-14-4-3-13-29-14/h1-6,13,17-18,25-26H,7-12H2,(H,22,27)	"AuxInfo=1/1/N:24,23,8,7,25,22,5,4,19,28,18,29,9,6,26,21,11,13,2,15,27,3,20,17,12,14,1,16,10/E:(9,10)(11,12)/rA:29OCNCCCCCCSCOCOCONCCNCCCCCCClCC/rB:d1;s2;s3;s4;s5;d6;s7;d8;s6s9;s2;s11;s11;s13;s13;d15;s15;s17;s18;s19;s20;d21;s22;d23;s24;s21d25;s26;s20;s17s28;/rC:;;;;;;;;;;;;;;;;;;;;;;;;;;;;;"	P78536_WT	P78536	WT	CHEMBL1065133	PMID:20022498	2010.0	PMID:20022498	2010	0	0	0	1	0		=	6.400	6.4	0.0	0.0	1.0	6.4	0.0	403	3kmc
AZEXWHKOMMASPA_on_Q9QYJ6_WT	High	ChEMBL30	CHEMBL562318	Cn1cc(-c2ccncc2)c(-c2ccc(OCc3ccc4ccccc4n3)cc2)n1	AZEXWHKOMMASPA	AZEXWHKOMMASPA-UHFFFAOYSA-N	InChI=1S/C25H20N4O/c1-29-16-23(18-12-14-26-15-13-18)25(28-29)20-7-10-22(11-8-20)30-17-21-9-6-19-4-2-3-5-24(19)27-21/h2-16H,17H2,1H3	"AuxInfo=1/0/N:1,23,24,22,25,20,13,29,19,14,28,6,10,7,9,3,17,5,21,12,18,15,4,26,11,8,27,30,2,16/E:(7,8)(10,11)(12,13)(14,15)/rA:30CNCCCCCNCCCCCCCOCCCCCCCCCCNCCN/rB:s1;s2;d3;s4;d5;s6;d7;s8;s5d9;s4;s11;d12;s13;d14;s15;s16;s17;d18;s19;d20;s21;d22;s23;d24;s21s25;s18d26;s15;s12d28;s2d11;/rC:;;;;;;;;;;;;;;;;;;;;;;;;;;;;;;"	Q9QYJ6_WT	Q9QYJ6	WT	CHEMBL1827314;CHEMBL1051662;CHEMBL1051662;CHEMBL3266764;CHEMBL2072669;CHEMBL2072669	PMID:19630403	2009.0	PMID:21705115;PMID:19630403;PMID:19630403;PMID:24758746;PMID:22548439;PMID:22548439	2011;2009;2009;2014;2012;2012	1;1;1;1;1;0	0	0	0;0;0;0;0;1	0		=	9.740; 9.430; 9.430; 9.190; 9.300; 9.770	9.477	0.213	0.095	6.0	9.43	0.185	PF9	3hr1
AZHSHGVBEAPALY_on_Q8WSF8_WT	High	ChEMBL30	CHEMBL1947049;CHEMBL1947050	O=C(OC1CC2CCC(C1)N2)c1ccccc1	AZHSHGVBEAPALY	AZHSHGVBEAPALY-UHFFFAOYSA-N	InChI=1S/C14H17NO2/c16-14(10-4-2-1-3-5-10)17-13-8-11-6-7-12(9-13)15-11/h1-5,11-13,15H,6-9H2	"AuxInfo=1/0/N:15,14,16,13,17,7,8,5,10,12,6,9,4,2,11,1,3/E:(2,3)(4,5)(6,7)(8,9)(11,12)/rA:17OCOCCCCCCCNCCCCCC/rB:d1;s2;s3;s4;s5;s6;s7;s8;s4s9;s6s9;s2;d12;s13;d14;s15;s12d16;/rC:;;;;;;;;;;;;;;;;;"	Q8WSF8_WT	Q8WSF8	WT	CHEMBL1948414	PMID:22243960	2012.0	PMID:22243960	2012	0	0	0	1	0		=	5.300; 4.800	5.05	0.25	0.25	2.0	5.05	0.25	V63	2y54
AZJGRTCDZBQXFC_on_Q13526_WT	Medium	ChEMBL30	CHEMBL1230284	Cc1c(C(=O)O)nc(-c2cc(Cl)ccc2)[nH]1	AZJGRTCDZBQXFC	AZJGRTCDZBQXFC-UHFFFAOYSA-N	InChI=1S/C11H9ClN2O2/c1-6-9(11(15)16)14-10(13-6)7-3-2-4-8(12)5-7/h2-5H,1H3,(H,13,14)(H,15,16)	"AuxInfo=1/1/N:1,14,15,13,10,2,9,11,3,8,4,12,16,7,5,6/E:(15,16)/rA:16CCCCOONCCCCClCCCN/rB:s1;d2;s3;d4;s4;s3;d7;s8;d9;s10;s11;d11;s13;s9d14;s2s8;/rC:;;;;;;;;;;;;;;;;"	Q13526_WT	Q13526	WT	CHEMBL1272369	PMID:20932746	2010.0	PMID:20932746	2010	1	0	0	0	0		=	4.700	4.7	0.0	0.0	1.0	4.7	0.0	4G2	2xp6
AZNLVBWSZDPKAA_on_P00797_WT	High	ChEMBL30	CHEMBL332686	c1ccc(-c2nc(NCc3ccco3)c3ccccc3n2)cc1	AZNLVBWSZDPKAA	AZNLVBWSZDPKAA-UHFFFAOYSA-N	InChI=1S/C19H15N3O/c1-2-7-14(8-3-1)18-21-17-11-5-4-10-16(17)19(22-18)20-13-15-9-6-12-23-15/h1-12H,13H2,(H,20,21,22)	"AuxInfo=1/1/N:1,2,23,17,18,12,3,22,11,16,19,13,9,4,10,15,20,5,7,8,21,6,14/E:(2,3)(7,8)/rA:23CCCCCNCNCCCCCOCCCCCCNCC/rB:d1;s2;d3;s4;d5;s6;s7;s8;s9;d10;s11;d12;s10s13;d7;s15;d16;s17;d18;s15s19;s5d20;s4;s1d22;/rC:;;;;;;;;;;;;;;;;;;;;;;;"	P00797_WT	P00797	WT	CHEMBL3859594	PMID:27687967	2016.0	PMID:27687967	2016	1	0	0	0	0		=	4.960	4.96	0.0	0.0	1.0	4.96	0.0	74U	5sxn
AZXJPZVGZBWZMA_on_Q13526_WT	Medium	ChEMBL30	CHEMBL595949	O=C(CCc1ccccc1)NC(Cc1nc2c(cccc2)[nH]1)C(=O)O	AZXJPZVGZBWZMA	AZXJPZVGZBWZMA-UHFFFAOYSA-N	InChI=1S/C19H19N3O3/c23-18(11-10-13-6-2-1-3-7-13)22-16(19(24)25)12-17-20-14-8-4-5-9-15(14)21-17/h1-9,16H,10-12H2,(H,20,21)(H,22,23)(H,24,25)	"AuxInfo=1/1/N:8,7,9,19,20,6,10,18,21,4,3,13,5,17,16,12,14,2,23,22,15,11,1,24,25/E:(2,3)(4,5)(6,7)(8,9)(14,15)(20,21)(24,25)/rA:25OCCCCCCCCCNCCCNCCCCCCNCOO/rB:d1;s2;s3;s4;d5;s6;d7;s8;s5d9;s2;s11;s12;s13;d14;s15;d16;s17;d18;s19;s16d20;s14s17;s12;d23;s23;/rC:;;;;;;;;;;;;;;;;;;;;;;;;;"	Q13526_WT	Q13526	WT	CHEMBL1065476	PMID:19969456	2010.0	PMID:19969456	2010	1	0	0	0	0		=	5.120	5.12	0.0	0.0	1.0	5.12	0.0	4C0	3kad
BACSZMCLZIDTIO_on_P24941_WT	High	Sharma2016	4373741;4373742	Cc1ncc(-c2c(F)cnc(Nc3ccc(C(=O)N4CCC(N(C)C)C4)cc3)n2)n1C(C)C	BACSZMCLZIDTIO	BACSZMCLZIDTIO-UHFFFAOYSA-N	InChI=1S/C24H30FN7O/c1-15(2)32-16(3)26-13-21(32)22-20(25)12-27-24(29-22)28-18-8-6-17(7-9-18)23(33)31-11-10-19(14-31)30(4)5/h6-9,12-13,15,19H,10-11,14H2,1-5H3,(H,27,28,29)	"AuxInfo=1/1/N:32,33,1,24,25,15,27,14,28,21,20,9,4,26,31,2,16,13,22,7,5,6,17,11,8,3,10,12,29,23,19,30,18/E:(1,2)(4,5)(6,7)(8,9)/rA:33CCNCCCCFCNCNCCCCCONCCCNCCCCCNNCCC/rB:s1;d2;s3;d4;s5;d6;s7;s7;d9;s10;s11;s12;d13;s14;d15;s16;d17;s17;s19;s20;s21;s22;s23;s23;s19s22;s16;s13d27;s6d11;s2s5;s30;s31;s31;/rC:;;;;;;;;;;;;;;;;;;;;;;;;;;;;;;;;;"	P24941_WT	P24941	WT	Sharma2016.assay	PMID:18996007	2008.0	PMID:18996007	2008	1	0	0	0	0		=	8.699; 8.222	8.46	0.239	0.239	2.0	8.46	0.239	I19	2w17
BADPXOSJBUEVTR_on_Q8WSF8_WT	High	ChEMBL30	CHEMBL1946187	C[N+]1(C)C2CCC1CC(OC1c3ccccc3CCc3c1cccc3)C2	BADPXOSJBUEVTR	BADPXOSJBUEVTR-UHFFFAOYSA-N	InChI=1S/C24H30NO/c1-25(2)19-13-14-20(25)16-21(15-19)26-24-22-9-5-3-7-17(22)11-12-18-8-4-6-10-23(18)24/h3-10,19-21,24H,11-16H2,1-2H3/q+1	"AuxInfo=1/0/N:1,3,15,24,14,23,16,25,13,22,18,19,5,6,26,8,17,20,4,7,9,12,21,11,2,10/E:(1,2)(3,4)(5,6)(7,8)(9,10)(11,12)(13,14)(15,16)(17,18)(19,20)(22,23)/CRV:25+1/rA:26CN+CCCCCCCOCCCCCCCCCCCCCCCC/rB:s1;s2;s2;s4;s5;s2s6;s7;s8;s9;s10;s11;d12;s13;d14;s15;s12d16;s17;s18;s19;s11d20;s21;d22;s23;s20d24;s4s9;/rC:;;;;;;;;;;;;;;;;;;;;;;;;;;"	Q8WSF8_WT	Q8WSF8	WT	CHEMBL1948414	PMID:22243960	2012.0	PMID:22243960	2012	0	0	0	1	0		=	6.000	6.0	0.0	0.0	1.0	6.0	0.0	BS1	2w8f
BAEUBYUDIYWBPI_on_Q2G036_WT	Medium	ChEMBL30	CHEMBL3764224	CCCCC=CC(=O)NC(Cc1cc(F)cc(F)c1)C(=O)NC1COC(=O)C2CC(C)CN2C(=O)C(C)NC(=O)C2CCCCN2C(=O)C2CCCN2C1=O	BAEUBYUDIYWBPI	BAEUBYUDIYWBPI-UHFFFAOYSA-N	InChI=1S/C39H52F2N6O8/c1-4-5-6-7-13-33(48)43-28(19-25-17-26(40)20-27(41)18-25)34(49)44-29-22-55-39(54)32-16-23(2)21-47(32)36(51)24(3)42-35(50)30-11-8-9-14-45(30)38(53)31-12-10-15-46(31)37(29)52/h7,13,17-18,20,23-24,28-32H,4-6,8-12,14-16,19,21-22H2,1-3H3,(H,42,50)(H,43,48)(H,44,49)	"AuxInfo=1/1/N:1,31,37,2,3,4,5,43,44,51,42,50,6,45,52,29,13,19,11,16,32,24,30,36,12,14,17,10,23,41,49,28,7,20,39,34,54,47,26,15,18,38,9,22,46,53,33,8,21,40,35,55,48,27,25/E:(17,18)(26,27)(40,41)/rA:55CCCCCCCONCCCCCFCCFCCONCCOCOCCCCCNCOCCNCOCCCCCNCOCCCCNCO/rB:s1;s2;s3;s4;w?5;s6;d7;s7;s9;s10;s11;d12;s13;s14;d14;s16;s17;s12d17;s10;d20;s20;s22;s23;s24;s25;d26;s26;s28;s29;s30;s30;s28s32;s33;d34;s34;s3…	Q2G036_WT	Q2G036	WT	CHEMBL4476983;CHEMBL4476985;CHEMBL4476982	PATENT:US20180127469A1	2018.0	PATENT:US20180127469A1	2018	1;0;0	0;1;1	0	0	0		=	5.280; 6.500; 5.120	5.633	0.616	0.436	3.0	5.28	0.16	NWT	6ttz
BAGWZESOKRULGY_on_O94925_WT	High	ChEMBL30	CHEMBL3770889	O=C(Cc1ccccc1)Nc1nnc(OC2CCN(c3nnc(NC(=O)Cc4ccccc4)s3)CC2)s1	BAGWZESOKRULGY	BAGWZESOKRULGY-UHFFFAOYSA-N	InChI=1S/C25H25N7O3S2/c33-20(15-17-7-3-1-4-8-17)26-22-28-30-24(36-22)32-13-11-19(12-14-32)35-25-31-29-23(37-25)27-21(34)16-18-9-5-2-6-10-18/h1-10,19H,11-16H2,(H,26,28,33)(H,27,29,34)	"AuxInfo=1/1/N:31,7,30,32,6,8,29,33,5,9,17,36,18,35,27,3,28,4,16,25,2,23,11,20,14,24,10,22,12,21,13,19,26,1,15,34,37/E:(3,4)(5,6)(7,8)(9,10)(11,12)(13,14)/rA:37OCCCCCCCCNCNNCOCCCNCNNCNCOCCCCCCCSCCS/rB:d1;s2;s3;d4;s5;d6;s7;s4d8;s2;s10;d11;s12;d13;s14;s15;s16;s17;s18;s19;d20;s21;d22;s23;s24;d25;s25;s27;d28;s29;d30;s31;s28d32;s20s23;s19;s16s35;s11s14;/rC:;;;;;;;;;;;;;;;;;;;;;;;;;;;;;;;;;;;;;"	O94925_WT	O94925	WT	CHEMBL3773708	PMID:26988803	2016.0	PMID:26988803	2016	1	0	0	0	0		=	7.520	7.52	0.0	0.0	1.0	7.52	0.0	69V	5i94
BAILAIZRWKFZJT_on_P29473_WT	High	ChEMBL30	CHEMBL3586661	CNCCN(C)c1cc(CCc2cc(C)cc(N)n2)cnc1	BAILAIZRWKFZJT	BAILAIZRWKFZJT-UHFFFAOYSA-N	InChI=1S/C17H25N5/c1-13-8-15(21-17(18)9-13)5-4-14-10-16(12-20-11-14)22(3)7-6-19-2/h8-12,19H,4-7H2,1-3H3,(H2,18,21)	"AuxInfo=1/1/N:15,1,6,10,11,3,4,13,16,8,20,22,14,9,12,7,17,18,2,21,19,5/rA:22CNCCNCCCCCCCCCCCCNNCNC/rB:s1;s2;s3;s4;s5;s5;d7;s8;s9;s10;s11;d12;s13;s14;d14;s16;s17;s12d17;d9;s20;s7d21;/rC:;;;;;;;;;;;;;;;;;;;;;;"	P29473_WT	P29473	WT	CHEMBL3587006	PMID:26120733	2015.0	PMID:26120733	2015	0	0	0	1	0		=	4.890	4.89	0.0	0.0	1.0	4.89	0.0	EXI	4uh8
BAILAIZRWKFZJT_on_P29475_WT	High	ChEMBL30	CHEMBL3586661	CNCCN(C)c1cc(CCc2cc(C)cc(N)n2)cnc1	BAILAIZRWKFZJT	BAILAIZRWKFZJT-UHFFFAOYSA-N	InChI=1S/C17H25N5/c1-13-8-15(21-17(18)9-13)5-4-14-10-16(12-20-11-14)22(3)7-6-19-2/h8-12,19H,4-7H2,1-3H3,(H2,18,21)	"AuxInfo=1/1/N:15,1,6,10,11,3,4,13,16,8,20,22,14,9,12,7,17,18,2,21,19,5/rA:22CNCCNCCCCCCCCCCCCNNCNC/rB:s1;s2;s3;s4;s5;s5;d7;s8;s9;s10;s11;d12;s13;s14;d14;s16;s17;s12d17;d9;s20;s7d21;/rC:;;;;;;;;;;;;;;;;;;;;;;"	P29475_WT	P29475	WT	CHEMBL3587004	PMID:26120733	2015.0	PMID:26120733	2015	0	0	0	1	0		=	7.230	7.23	0.0	0.0	1.0	7.23	0.0	EXI	4uh5
BAILAIZRWKFZJT_on_P29476_WT	High	ChEMBL30	CHEMBL3586661	CNCCN(C)c1cc(CCc2cc(C)cc(N)n2)cnc1	BAILAIZRWKFZJT	BAILAIZRWKFZJT-UHFFFAOYSA-N	InChI=1S/C17H25N5/c1-13-8-15(21-17(18)9-13)5-4-14-10-16(12-20-11-14)22(3)7-6-19-2/h8-12,19H,4-7H2,1-3H3,(H2,18,21)	"AuxInfo=1/1/N:15,1,6,10,11,3,4,13,16,8,20,22,14,9,12,7,17,18,2,21,19,5/rA:22CNCCNCCCCCCCCCCCCNNCNC/rB:s1;s2;s3;s4;s5;s5;d7;s8;s9;s10;s11;d12;s13;s14;d14;s16;s17;s12d17;d9;s20;s7d21;/rC:;;;;;;;;;;;;;;;;;;;;;;"	P29476_WT	P29476	WT	CHEMBL3587003	PMID:26120733	2015.0	PMID:26120733	2015	0	0	0	1	0		=	7.770	7.77	0.0	0.0	1.0	7.77	0.0	EXI	4uh1;5g0n
BAILJXDQIBWAPX_on_P56817_WT	Medium	ChEMBL30	CHEMBL609987	CC(=O)NC(Cc1cc(F)cc(F)c1)C(O)CNC1(c2cc(C(C)(C)C)ccc2)CCc2c(cn[nH]2)C1	BAILJXDQIBWAPX	BAILJXDQIBWAPX-UHFFFAOYSA-N	InChI=1S/C29H36F2N4O2/c1-18(36)34-26(12-19-10-23(30)14-24(31)11-19)27(37)17-32-29(9-8-25-20(15-29)16-33-35-25)22-7-5-6-21(13-22)28(2,3)4/h5-7,10-11,13-14,16,26-27,32,37H,8-9,12,15,17H2,1-4H3,(H,33,35)(H,34,36)	"AuxInfo=1/1/N:1,24,25,26,28,27,29,31,30,8,14,6,21,11,37,34,17,2,7,33,22,20,9,12,32,5,15,23,19,10,13,18,35,4,36,3,16/E:(2,3,4)(10,11)(23,24)(30,31)/rA:37CCONCCCCCFCCFCCOCNCCCCCCCCCCCCCCCCNNC/rB:s1;d2;s2;s4;s5;s6;d7;s8;s9;d9;s11;s12;s7d12;s5;s15;s15;s17;s18;s19;d20;s21;s22;s23;s23;s23;d22;s27;s20d28;s19;s30;s31;d32;s33;d34;s32s35;s19s33;/rC:;;;;;;;;;;;;;;;;;;;;;;;;;;;;;;;;;;;;;"	P56817_WT	P56817	WT	CHEMBL1045211	PMID:19811916	2009.0	PMID:19811916	2009	1	0	0	0	0		=	7.920	7.92	0.0	0.0	1.0	7.92	0.0	2LI	3ivi
BAMWYPCZJUTPAE_on_Q93009_WT	High	ChEMBL30	CHEMBL4130194	CC(Cc1ccccc1)C(=O)N1CCC(O)(Cn2cnc3c(cccc3)c2=O)CC1	BAMWYPCZJUTPAE	BAMWYPCZJUTPAE-UHFFFAOYSA-N	InChI=1S/C24H27N3O3/c1-18(15-19-7-3-2-4-8-19)22(28)26-13-11-24(30,12-14-26)16-27-17-25-21-10-6-5-9-20(21)23(27)29/h2-10,17-18,30H,11-16H2,1H3	"AuxInfo=1/0/N:1,7,6,8,24,25,5,9,23,26,14,29,13,30,3,17,19,2,4,22,21,10,27,15,20,12,18,11,28,16/E:(3,4)(7,8)(11,12)(13,14)/rA:30CCCCCCCCCCONCCCOCNCNCCCCCCCOCC/rB:s1;s2;s3;d4;s5;d6;s7;s4d8;s2;d10;s10;s12;s13;s14;s15;s15;s17;s18;d19;s20;d21;s22;d23;s24;s21d25;s18s22;d27;s15;s12s29;/rC:;;;;;;;;;;;;;;;;;;;;;;;;;;;;;;"	Q93009_WT	Q93009	WT	CHEMBL4119778;CHEMBL4605951	PMID:28768102	2018.0	PMID:28768102;PMID:32302140	2018;2020	1	0	0	0	0		=	4.820; 5.090	4.955	0.135	0.135	2.0	4.955	0.135	R4D	6vn4
BAPUELVGVSGCDR_on_Q9K2N0_WT	High	ChEMBL30	CHEMBL4090938	CC(=O)SCC(CCCCc1ccccc1)P(=O)(O)O	BAPUELVGVSGCDR	BAPUELVGVSGCDR-UHFFFAOYSA-N	InChI=1S/C14H21O4PS/c1-12(15)20-11-14(19(16,17)18)10-6-5-9-13-7-3-2-4-8-13/h2-4,7-8,14H,5-6,9-11H2,1H3,(H2,16,17,18)	"AuxInfo=1/1/N:1,14,13,15,9,8,12,16,10,7,5,2,11,6,3,18,19,20,17,4/E:(3,4)(7,8)(16,17,18)/rA:20CCOSCCCCCCCCCCCCPOOO/rB:s1;d2;s2;s4;s5;s6;s7;s8;s9;s10;d11;s12;d13;s14;s11d15;s6;d17;s17;s17;/rC:;;;;;;;;;;;;;;;;;;;;"	Q9K2N0_WT	Q9K2N0	WT	CHEMBL4054003	PMID:28445786	2017.0	PMID:28445786	2017	1	0	0	0	0		=	5.750	5.75	0.0	0.0	1.0	5.75	0.0	8XW	5ni0
BAQAWVMHTOQJCI_on_Q9UM73_WT	High	ChEMBL30	CHEMBL2023534;CHEMBL2024002;CHEMBL2023534	COc1cc(Nc2nccc(N3CCCC(C(=O)NCc4ccc(C)cc4)C3)n2)cc(OC)c1OC	BAQAWVMHTOQJCI	BAQAWVMHTOQJCI-UHFFFAOYSA-N	InChI=1S/C27H33N5O4/c1-18-7-9-19(10-8-18)16-29-26(33)20-6-5-13-32(17-20)24-11-12-28-27(31-24)30-21-14-22(34-2)25(36-4)23(15-21)35-3/h7-12,14-15,20H,5-6,13,16-17H2,1-4H3,(H,29,33)(H,28,30,31)	"AuxInfo=1/1/N:25,1,33,36,14,15,23,26,22,27,10,9,13,4,30,20,28,24,21,16,5,3,31,11,34,17,7,8,19,6,29,12,18,2,32,35/E:(2,3)(7,8)(9,10)(14,15)(22,23)(34,35)/rA:36COCCCNCNCCCNCCCCCONCCCCCCCCCNCCOCCOC/rB:s1;s2;d3;s4;s5;s6;d7;s8;d9;s10;s11;s12;s13;s14;s15;s16;d17;s17;s19;s20;d21;s22;d23;s24;s24;s21d26;s12s16;s7d11;d5;s30;s31;s32;s3d31;s34;s35;/rC:;;;;;;;;;;;;;;;;;;;;;;;;;;;;;;;;;;;;"	Q9UM73_WT	Q9UM73	WT	CHEMBL2025772;CHEMBL2025772;CHEMBL2025774	PMID:22263917	2012.0	PMID:22263917	2012	1	0	0	0	0		=	6.760; 5.380; 6.420	6.187	0.587	0.415	3.0	6.42	0.34	0JF	4dce
BAXHHWZKQZIJID_on_P0AB71_WT	Medium	ChEMBL30	CHEMBL371668	O=C(COP(=O)(O)O)NO	BAXHHWZKQZIJID	BAXHHWZKQZIJID-UHFFFAOYSA-N	InChI=1S/C2H6NO6P/c4-2(3-5)1-9-10(6,7)8/h5H,1H2,(H,3,4)(H2,6,7,8)	"AuxInfo=1/1/N:3,2,9,1,10,6,7,8,4,5/E:(6,7,8)/rA:10OCCOPOOONO/rB:d1;s2;s3;s4;d5;s5;s5;s2;s9;/rC:;;;;;;;;;;"	P0AB71_WT	P0AB71	WT	CHEMBL868742	PMID:16236509	2005.0	PMID:16236509	2005	0	0	0	1	0		=	8.000	8.0	0.0	0.0	1.0	8.0	0.0	PGH	1b57
BAXOFTOLAUCFNW_on_P24941_WT	High	Sharma2016	792443	c1cc2c(cc1)[nH]nc2	BAXOFTOLAUCFNW	BAXOFTOLAUCFNW-UHFFFAOYSA-N	InChI=1S/C7H6N2/c1-2-4-7-6(3-1)5-8-9-7/h1-5H,(H,8,9)	"AuxInfo=1/1/N:1,6,2,5,9,3,4,8,7/rA:9CCCCCCNNC/rB:d1;s2;d3;s4;s1d5;s4;s7;s3d8;/rC:;;;;;;;;;"	P24941_WT	P24941	WT	Sharma2016.assay	PMID:18656911	2008.0	PMID:18656911	2008	1	0	0	0	0		=	3.733	3.733	0.0	0.0	1.0	3.733	0.0	LZ1	2vta
BAZFHAGOCKJYHX_on_O14965_WT	Medium	ChEMBL30	CHEMBL2170601	O=C(O)c1ccc(Nc2nccc(Nc3ccccc3Cl)n2)cc1	BAZFHAGOCKJYHX	BAZFHAGOCKJYHX-UHFFFAOYSA-N	InChI=1S/C17H13ClN4O2/c18-13-3-1-2-4-14(13)21-15-9-10-19-17(22-15)20-12-7-5-11(6-8-12)16(23)24/h1-10H,(H,23,24)(H2,19,20,21,22)	"AuxInfo=1/1/N:18,17,19,16,5,24,6,23,12,11,4,7,20,15,13,2,9,21,10,8,14,22,1,3/E:(5,6)(7,8)(23,24)/rA:24OCOCCCCNCNCCCNCCCCCCClNCC/rB:d1;s2;s2;d4;s5;d6;s7;s8;d9;s10;d11;s12;s13;s14;d15;s16;d17;s18;s15d19;s20;s9d13;s7;s4d23;/rC:;;;;;;;;;;;;;;;;;;;;;;;;"	O14965_WT	O14965	WT	CHEMBL2174324;CHEMBL3888083;CHEMBL3888084;CHEMBL3888084;CHEMBL3888080	PMID:22803810	2012.0	PMID:22803810;PATENT:US9249124B2;PATENT:US9249124B2;PATENT:US9249124B2;PATENT:US9249124B2	2012;2016;2016;2016;2016	1;1;1;0;1	0	0;0;0;1;0	0	0		=	9.130; 8.600; 8.600; 7.820; 8.600	8.55	0.419	0.209	5.0	8.6	0.0	0BY	3uo6
BBBICQPTZBHLBM_on_P45974_WT	Low	ChEMBL30	CHEMBL1471153	O=C(O)Cn1cnc2c(cccc2)c1=O	BBBICQPTZBHLBM	BBBICQPTZBHLBM-UHFFFAOYSA-N	InChI=1S/C10H8N2O3/c13-9(14)5-12-6-11-8-4-2-1-3-7(8)10(12)15/h1-4,6H,5H2,(H,13,14)	"AuxInfo=1/1/N:11,12,10,13,4,6,9,8,2,14,7,5,1,3,15/E:(13,14)/rA:15OCOCNCNCCCCCCCO/rB:d1;s2;s2;s4;s5;d6;s7;d8;s9;d10;s11;s8d12;s5s9;d14;/rC:;;;;;;;;;;;;;;;"	P45974_WT	P45974	WT	CHEMBL4416736	PMID:31663737	2019.0	PMID:31663737	2019	0	0	1	0	0		=	3.658	3.658	0.0	0.0	1.0	3.658	0.0	KKG	6nft
BBBOKCZDRCMPOZ_on_A5H660_WT	High	ChEMBL30	CHEMBL3797843	O=C(NO)c1cc(NC(=O)c2ccccc2)c(Cl)cc1	BBBOKCZDRCMPOZ	BBBOKCZDRCMPOZ-UHFFFAOYSA-N	InChI=1S/C14H11ClN2O3/c15-11-7-6-10(14(19)17-20)8-12(11)16-13(18)9-4-2-1-3-5-9/h1-8,20H,(H,16,18)(H,17,19)	"AuxInfo=1/1/N:14,13,15,12,16,20,19,6,11,5,17,7,9,2,18,8,3,10,1,4/E:(2,3)(4,5)/rA:20OCNOCCCNCOCCCCCCCClCC/rB:d1;s2;s3;s2;d5;s6;s7;s8;d9;s9;d11;s12;d13;s14;s11d15;d7;s17;s17;s5d19;/rC:;;;;;;;;;;;;;;;;;;;;"	A5H660_WT	A5H660	WT	CHEMBL4014727	PMID:26937828	2016.0	PMID:28259528	2017	1	0	0	0	0		=	7.170	7.17	0.0	0.0	1.0	7.17	0.0	T61	6htg
BBDGBGOVJPEFBT_on_Q04771_WT	High	ExCAPE-DB;ChEMBL30	60182388;CHEMBL2385591	c1cc(-c2c3ncc(-c4ccc(N5CCNCC5)cc4)cn3nc2)c2cccnc2c1	BBDGBGOVJPEFBT	BBDGBGOVJPEFBT-UHFFFAOYSA-N	InChI=1S/C25H22N6/c1-3-21(22-4-2-10-27-24(22)5-1)23-16-29-31-17-19(15-28-25(23)31)18-6-8-20(9-7-18)30-13-11-26-12-14-30/h1-10,15-17,26H,11-14H2	"AuxInfo=1/0/N:1,27,2,26,31,10,20,11,19,28,15,17,14,18,7,24,21,9,8,12,3,25,4,30,5,16,29,6,23,13,22/E:(6,7)(8,9)(11,12)(13,14)/rA:31CCCCCNCCCCCCNCCNCCCCCNNCCCCCNCC/rB:d1;s2;s3;d4;s5;d6;s7;s8;d9;s10;d11;s12;s13;s14;s15;s16;s13s17;s12;s9d19;d8;s5s21;s22;s4d23;d3;s25;d26;s27;d28;s25s29;s1d30;/rC:;;;;;;;;;;;;;;;;;;;;;;;;;;;;;;;"	Q04771_WT	Q04771	WT	PubChemAID:652276;CHEMBL2390524	PMID:23639540	2013.0	PubChemAID:652276;PMID:23639540	2013	0;1	0	0	0	1;0		=	7.585; 7.580	7.582	0.002	0.002	2.0	7.582	0.002	B4B	5oxg
BBHOFRAKRKNSKD_on_Q04609_WT	Medium	ChEMBL30	CHEMBL1207371	O=C(O)CCC(NP(=O)(O)OCCNC(=O)c1ccccc1)C(=O)O	BBHOFRAKRKNSKD	BBHOFRAKRKNSKD-UHFFFAOYSA-N	InChI=1S/C14H19N2O8P/c17-12(18)7-6-11(14(20)21)16-25(22,23)24-9-8-15-13(19)10-4-2-1-3-5-10/h1-5,11H,6-9H2,(H,15,19)(H,17,18)(H,20,21)(H2,16,22,23)	"AuxInfo=1/1/N:20,19,21,18,22,5,4,13,12,17,6,2,15,23,14,7,1,3,16,24,25,9,10,11,8/E:(2,3)(4,5)(17,18)(20,21)(22,23)/rA:25OCOCCCNPOOOCCNCOCCCCCCCOO/rB:d1;s2;s2;s4;s5;s6;s7;d8;s8;s8;s11;s12;s13;s14;d15;s15;d17;s18;d19;s20;s17d21;s6;d23;s23;/rC:;;;;;;;;;;;;;;;;;;;;;;;;;"	Q04609_WT	Q04609	WT	CHEMBL925267	PMID:17869524	2007.0	PMID:17869524	2007	1	0	0	0	0		=	5.750	5.75	0.0	0.0	1.0	5.75	0.0	2GR	4p4d
BBHZJDWNUYJWFP_on_P42574_WT	Medium	ChEMBL30	CHEMBL81038	CCOc1ccc(C=CC(=O)OC)cc1CC(=O)NC(C(=O)NC(CC(=O)O)C(=O)CSCc1c(F)cccc1Cl)C(C)C	BBHZJDWNUYJWFP	BBHZJDWNUYJWFP-UHFFFAOYSA-N	InChI=1S/C31H36ClFN2O8S/c1-5-43-26-11-9-19(10-12-29(40)42-4)13-20(26)14-27(37)35-30(18(2)3)31(41)34-24(15-28(38)39)25(36)17-44-16-21-22(32)7-6-8-23(21)33/h6-13,18,24,30H,5,14-17H2,1-4H3,(H,34,41)(H,35,37)(H,38,39)	"AuxInfo=1/1/N:1,43,44,13,2,38,39,37,6,8,5,9,14,16,25,33,31,42,7,15,34,40,35,24,29,4,17,26,10,20,21,41,36,23,19,30,18,27,28,11,22,12,3,32/E:(2,3)(38,39)/rA:44CCOCCCCCCCOOCCCCCONCCONCCCOOCOCSCCCFCCCCClCCC/rB:s1;s2;s3;d4;s5;d6;s7;w?8;s9;d10;s10;s12;s7;s4d14;s15;s16;d17;s17;s19;s20;d21;s21;s23;s24;s25;d26;s26;s24;d29;s29;s31;s32;s33;d34;s35;s35;d37;s38;s34d39;s40;s20;s42;s42;/rC:;;;;;;;;;;;;;;;;;;;;…	P42574_WT	P42574	WT	CHEMBL658631;CHEMBL660247	PMID:14741294	2004.0	PMID:15115390;PMID:14741294	2004	1	0	0	0	0		=	8.100; 8.100	8.1	0.0	0.0	2.0	8.1	0.0	CNE	1rhr
BBIPVJCGIASXJB_on_Q01064_WT	High	ChEMBL30	CHEMBL3769414	CN1C(=O)c2c(Nc3ccccc3)n(Cc3ccc(-c4cccc(F)n4)cc3)nc2N2C1=NC1CCCC12	BBIPVJCGIASXJB	BBIPVJCGIASXJB-UHFFFAOYSA-N	InChI=1S/C29H26FN7O/c1-35-28(38)25-26(31-20-7-3-2-4-8-20)36(34-27(25)37-23-11-5-10-22(23)33-29(35)37)17-18-13-15-19(16-14-18)21-9-6-12-24(30)32-21/h2-4,6-9,12-16,22-23,31H,5,10-11,17H2,1H3	"AuxInfo=1/0/N:1,11,10,12,36,22,9,13,21,35,37,23,17,28,18,27,15,16,19,8,20,34,38,24,5,6,30,3,32,25,7,26,33,29,2,14,31,4/E:(3,4)(7,8)(13,14)(15,16)/rA:38CNCOCCNCCCCCCNCCCCCCCCCCFNCCNCNCNCCCCC/rB:s1;s2;d3;s3;d5;s6;s7;d8;s9;d10;s11;s8d12;s6;s14;s15;d16;s17;d18;s19;d20;s21;d22;s23;s24;s20d24;s19;s16d27;s14;s5d29;s30;s2s31;w?32;s33;s34;s35;s36;s31s34s37;/rC:;;;;;;;;;;;;;;;;;;;;;;;;;;;;;;;;;;;;;;"	Q01064_WT	Q01064	WT	CHEMBL4011560	PMID:28406621	2017.0	PMID:28406621	2017	1	0	0	0	0		=	10.240	10.24	0.0	0.0	1.0	10.24	0.0	4QJ	5b25
BBKALDDXSCLMBB_on_O14757_WT	Medium	ChEMBL30	CHEMBL537964	N#Cc1ncc(NC(=O)Nc2cc(Br)ccc2N2CCCC(O)C2)nc1	BBKALDDXSCLMBB	BBKALDDXSCLMBB-UHFFFAOYSA-N	InChI=1S/C17H17BrN6O2/c18-11-3-4-15(24-5-1-2-13(25)10-24)14(6-11)22-17(26)23-16-9-20-12(7-19)8-21-16/h3-4,6,8-9,13,25H,1-2,5,10H2,(H2,21,22,23,26)	"AuxInfo=1/1/N:20,21,15,16,19,12,2,26,5,24,13,3,22,11,17,6,8,14,1,4,25,10,7,18,23,9/rA:26NCCNCCNCONCCCBrCCCNCCCCOCNC/rB:t1;s2;d3;s4;d5;s6;s7;d8;s8;s10;d11;s12;s13;d13;s15;s11d16;s17;s18;s19;s20;s21;s22;s18s22;s6;s3d25;/rC:;;;;;;;;;;;;;;;;;;;;;;;;;;"	O14757_WT	O14757	WT	CHEMBL1026934	PMID:19385614	2009.0	PMID:19385614	2009	0	0	0	1	0		=	8.900	8.9	0.0	0.0	1.0	8.9	0.0	H3K	4ft7
BBNRLGQPSIXFHZ_on_P14324_WT	High	ChEMBL30	CHEMBL99553	C[n+]1cccc(CC(O)(P(=O)(O)O)P(=O)(O)O)c1	BBNRLGQPSIXFHZ	BBNRLGQPSIXFHZ-UHFFFAOYSA-O	InChI=1S/C8H13NO7P2/c1-9-4-2-3-7(6-9)5-8(10,17(11,12)13)18(14,15)16/h2-4,6,10H,5H2,1H3,(H3-,11,12,13,14,15,16)/p+1	"AuxInfo=1/2/N:1,4,5,3,7,18,6,8,2,9,11,12,13,15,16,17,10,14/E:(11,12,13,14,15,16)(17,18)/CRV:9+1,12-1/rA:18CN+CCCCCCOPOOOPOOOC/rB:s1;d2;s3;d4;s5;s6;s7;s8;s8;d10;s10;s10;s8;d14;s14;s14;s2d6;/rC:;;;;;;;;;;;;;;;;;;"	P14324_WT	P14324	WT	CHEMBL924793;CHEMBL924793;CHEMBL924794;CHEMBL924794	PMID:18327899	2008.0	PMID:18327899	2008	1;0;0;1	0	0	0;1;1;0	0		=	5.770; 6.750; 8.410; 7.710	7.16	0.996	0.575	4.0	7.23	0.83	UNR	3rye
BBPWQLMHOSRDMA_on_Q92793_WT	High	ChEMBL30	CHEMBL2142704;CHEMBL3814920;CHEMBL2142704;CHEMBL3814920	CC1CC(=O)Nc2c(cccc2)N1	BBPWQLMHOSRDMA	BBPWQLMHOSRDMA-UHFFFAOYSA-N	InChI=1S/C10H12N2O/c1-7-6-10(13)12-9-5-3-2-4-8(9)11-7/h2-5,7,11H,6H2,1H3,(H,12,13)	"AuxInfo=1/1/N:1,10,11,9,12,3,2,8,7,4,13,6,5/rA:13CCCCONCCCCCCN/rB:s1;s2;s3;d4;s4;s6;d7;s8;d9;s10;s7d11;s2s8;/rC:;;;;;;;;;;;;;"	Q92793_WT	Q92793	WT	CHEMBL3817157	PMID:27190605	2016.0	PMID:27190605	2016	1	0	0	0	0		=	4.500; 4.570; 4.500; 4.570	4.535	0.035	0.02	4.0	4.535	0.035	986	4yk0
BBUDQLKRZPRPFD_on_P11086_WT	High	ChEMBL30;ExCAPE-DB;ChEMBL30;ChEMBL30;ChEMBL30	CHEMBL177621;11349402;CHEMBL177621;CHEMBL177101;CHEMBL177621	O=S(=O)(NCCC(F)(F)F)c1cc2c(cc1)CC(CF)NC2	BBUDQLKRZPRPFD	BBUDQLKRZPRPFD-UHFFFAOYSA-N	InChI=1S/C13H16F4N2O2S/c14-7-11-5-9-1-2-12(6-10(9)8-18-11)22(20,21)19-4-3-13(15,16)17/h1-2,6,11,18-19H,3-5,7-8H2	"AuxInfo=1/0/N:15,16,6,5,17,12,19,22,14,13,18,11,7,20,8,9,10,21,4,1,3,2/E:(15,16,17)(20,21)/CRV:22.6/rA:22OSONCCCFFFCCCCCCCCCFNC/rB:d1;d2;s2;s4;s5;s6;s7;s7;s7;s2;d11;s12;d13;s14;s11d15;s14;s17;s18;s19;s18;s13s21;/rC:;;;;;;;;;;;;;;;;;;;;;;"	P11086_WT	P11086	WT	CHEMBL868082;PubChemAID:239480;CHEMBL895325;CHEMBL828974;CHEMBL895324	PMID:15317460	2004.0	PMID:16942016;PubChemAID:239480;PMID:17845018;PMID:15771426;PMID:17845018	2006;2010;2007;2005;2007	0	0	0	1;0;1;1;1	0;1;0;0;0		=	6.660; 7.004; 7.770; 7.000; 7.460	7.179	0.39	0.195	5.0	7.004	0.344	FTS	2g71
BBYRUZKRFAIQSR_on_P19784_WT	Low	ChEMBL30	CHEMBL1231683	CC(C)Nc1ccc2cnn(-c3nc(-n4ccc(CC(=O)O)c4)cnc3)c2c1	BBYRUZKRFAIQSR	BBYRUZKRFAIQSR-UHFFFAOYSA-N	InChI=1S/C20H20N6O2/c1-13(2)23-16-4-3-15-9-22-26(17(15)8-16)19-11-21-10-18(24-19)25-6-5-14(12-25)7-20(27)28/h3-6,8-13,23H,7H2,1-2H3,(H,27,28)	"AuxInfo=1/1/N:1,3,7,6,17,16,19,28,9,24,26,23,2,18,8,5,27,14,12,20,25,10,4,13,15,11,21,22/E:(1,2)(27,28)/rA:28CCCNCCCCCNNCNCNCCCCCOOCCNCCC/rB:s1;s2;s2;s4;d5;s6;d7;s8;d9;s10;s11;d12;s13;s14;s15;d16;s17;s18;s19;d20;s20;s15d18;d14;s24;s12d25;s8s11;s5d27;/rC:;;;;;;;;;;;;;;;;;;;;;;;;;;;;"	P19784_WT	P19784	WT	CHEMBL3418797	PMID:25912672	2015.0	PMID:25912672	2015	1	0	0	0	0		=	7.520	7.52	0.0	0.0	1.0	7.52	0.0	CCK	3e3b
BBYRUZKRFAIQSR_on_P68400_WT	High	ChEMBL30	CHEMBL1231683	CC(C)Nc1ccc2cnn(-c3nc(-n4ccc(CC(=O)O)c4)cnc3)c2c1	BBYRUZKRFAIQSR	BBYRUZKRFAIQSR-UHFFFAOYSA-N	InChI=1S/C20H20N6O2/c1-13(2)23-16-4-3-15-9-22-26(17(15)8-16)19-11-21-10-18(24-19)25-6-5-14(12-25)7-20(27)28/h3-6,8-13,23H,7H2,1-2H3,(H,27,28)	"AuxInfo=1/1/N:1,3,7,6,17,16,19,28,9,24,26,23,2,18,8,5,27,14,12,20,25,10,4,13,15,11,21,22/E:(1,2)(27,28)/rA:28CCCNCCCCCNNCNCNCCCCCOOCCNCCC/rB:s1;s2;s2;s4;d5;s6;d7;s8;d9;s10;s11;d12;s13;s14;s15;d16;s17;s18;s19;d20;s20;s15d18;d14;s24;s12d25;s8s11;s5d27;/rC:;;;;;;;;;;;;;;;;;;;;;;;;;;;;"	P68400_WT	P68400	WT	CHEMBL4222674	PMID:25912672	2015.0	PMID:29559278	2018	1	0	0	0	0		=	5.570	5.57	0.0	0.0	1.0	5.57	0.0	CCK	3at4
BBYVQBNYXZIDGW_on_P00918_WT	High	ChEMBL30	CHEMBL2179304	Cc1ccc2c(n1)SCc1c-2n(-c2ccc(S(N)(=O)=O)cc2)nc1	BBYVQBNYXZIDGW	BBYVQBNYXZIDGW-UHFFFAOYSA-N	InChI=1S/C16H14N4O2S2/c1-10-2-7-14-15-11(9-23-16(14)19-10)8-18-20(15)12-3-5-13(6-4-12)24(17,21)22/h2-8H,9H2,1H3,(H2,17,21,22)	"AuxInfo=1/1/N:1,3,14,22,15,21,4,24,9,2,10,13,16,5,11,6,18,23,7,12,19,20,8,17/E:(3,4)(5,6)(21,22)/CRV:24.6/rA:24CCCCCCNSCCCNCCCCSNOOCCNC/rB:s1;d2;s3;d4;s5;s2d6;s6;s8;s9;s5d10;s11;s12;d13;s14;d15;s16;s17;d17;d17;s16;s13d21;s12;s10d23;/rC:;;;;;;;;;;;;;;;;;;;;;;;;"	P00918_WT	P00918	WT	CHEMBL2183728	PMID:23067387	2012.0	PMID:23067387	2012	0	0	0	1	0		=	7.310	7.31	0.0	0.0	1.0	7.31	0.0	IE2	3qyk
BBZPJHFECDCNGT_on_P03372_WT	High	ChEMBL30;ChEMBL30;ExCAPE-DB	CHEMBL178734;CHEMBL178734;927532	CC1=CCC2CC1C(c1ccc(O)cc1)OC2(C)C	BBZPJHFECDCNGT	BBZPJHFECDCNGT-UHFFFAOYSA-N	InChI=1S/C17H22O2/c1-11-4-7-13-10-15(11)16(19-17(13,2)3)12-5-8-14(18)9-6-12/h4-6,8-9,13,15-16,18H,7,10H2,1-3H3	"AuxInfo=1/0/N:1,18,19,3,10,15,4,11,14,6,2,9,5,12,7,8,17,13,16/E:(2,3)(5,6)(8,9)/rA:19CCCCCCCCCCCCOCCOCCC/rB:s1;w?2;s3;s4;s5;s2s6;s7;s8;d9;s10;d11;s12;s12;s9d14;s8;s5s16;s17;s17;/rC:;;;;;;;;;;;;;;;;;;;"	P03372_WT	P03372	WT	CHEMBL834422;CHEMBL834422;PubChemAID:246384	PMID:15713407	2005.0	PMID:15713407;PMID:15713407;PubChemAID:246384	2005;2005;2010	0	1;1;0	0	0	0;0;1		=	6.680; 6.690; 6.692	6.687	0.005	0.004	3.0	6.69	0.002	T3O	2g44
BBZUBCUIVIEBCP_on_P24941_WT	High	Sharma2016	4276879	CN(C)CCCNS(=O)(=O)c1ccc(Nc2nc(-c3cnc4cccnn34)ccn2)cc1	BBZUBCUIVIEBCP	BBZUBCUIVIEBCP-UHFFFAOYSA-N	InChI=1S/C21H24N8O2S/c1-28(2)14-4-12-25-32(30,31)17-8-6-16(7-9-17)26-21-22-13-10-18(27-21)19-15-23-20-5-3-11-24-29(19)20/h3,5-11,13,15,25H,4,12,14H2,1-2H3,(H,22,26,27)	"AuxInfo=1/1/N:1,3,24,5,23,13,31,12,32,28,25,6,29,4,20,14,11,18,19,22,16,30,21,26,7,15,17,2,27,9,10,8/E:(1,2)(6,7)(8,9)(30,31)/CRV:32.6/rA:32CNCCCCNSOOCCCCNCNCCCNCCCCNNCCNCC/rB:s1;s2;s2;s4;s5;s6;s7;d8;d8;s8;d11;s12;d13;s14;s15;d16;s17;s18;d19;s20;d21;s22;d23;s24;d25;s19s22s26;d18;s28;s16d29;s14;s11d31;/rC:;;;;;;;;;;;;;;;;;;;;;;;;;;;;;;;;"	P24941_WT	P24941	WT	Sharma2016.assay	PMID:15081018	2004.0	PMID:15081018	2004	1	0	0	0	0		=	6.367	6.367	0.0	0.0	1.0	6.367	0.0	I1P	1urw
BCEHBSKCWLPMDN_on_Q9Y6A2_WT	High	ChEMBL30	CHEMBL638	CC(c1ncncc1F)C(O)(Cn1cncn1)c1ccc(F)cc1F	BCEHBSKCWLPMDN	BCEHBSKCWLPMDN-UHFFFAOYSA-N	InChI=1S/C16H14F3N5O/c1-10(15-14(19)5-20-7-22-15)16(25,6-24-9-21-8-23-24)12-3-2-11(17)4-13(12)18/h2-5,7-10,25H,6H2,1H3	"AuxInfo=1/0/N:1,20,19,23,7,12,5,16,14,2,21,18,24,8,3,10,22,25,9,6,15,4,17,13,11/rA:25CCCNCNCCFCOCNCNCNCCCCFCCF/rB:s1;s2;d3;s4;d5;s6;s3d7;s8;s2;s10;s10;s12;s13;d14;s15;s13d16;s10;d18;s19;d20;s21;s21;s18d23;s24;/rC:;;;;;;;;;;;;;;;;;;;;;;;;;"	Q9Y6A2_WT	Q9Y6A2	WT	CHEMBL4417825;CHEMBL4417816;CHEMBL4417825;CHEMBL4417826	PATENT:US20170182047A9	2012.0	PATENT:US20170182047A9	2012	0;0;1;1	0	0;1;0;0	1;0;0;0	0		=	7.960; 7.300; 7.660; 7.330	7.562	0.269	0.156	4.0	7.495	0.18	VOR	3mdt
BCFGMOOMADDAQU_on_P00533_A750P	High	Christmann2016	Christmann2016.compound.52	CS(=O)(=O)CCNCc1ccc(-c2cc3c(cc2)ncnc3Nc2cc(Cl)c(OCc3cc(F)ccc3)cc2)o1	BCFGMOOMADDAQU	BCFGMOOMADDAQU-UHFFFAOYSA-N	InChI=1S/C29H26ClFN4O4S/c1-40(36,37)12-11-32-16-23-7-10-27(39-23)20-5-8-26-24(14-20)29(34-18-33-26)35-22-6-9-28(25(30)15-22)38-17-19-3-2-4-21(31)13-19/h2-10,13-15,18,32H,11-12,16-17H2,1H3,(H,33,34,35)	"AuxInfo=1/1/N:1,36,37,35,18,39,10,17,38,11,6,5,32,14,25,8,30,20,31,13,33,24,9,15,26,16,12,28,22,27,34,7,19,21,23,3,4,29,40,2/E:(36,37)/CRV:40.6/rA:40CSOOCCNCCCCCCCCCCCNCNCNCCCClCOCCCCFCCCCCO/rB:s1;d2;d2;s2;s5;s6;s7;s8;d9;s10;d11;s12;d13;s14;d15;s16;s13d17;s16;d19;s20;s15d21;s22;s23;d24;s25;s26;d26;s28;s29;s30;d31;s32;s33;d33;s35;s31d36;s28;s24d38;s9s12;/rC:;;;;;;;;;;;;;;;;;;;;;;;;;;;;;;;;;;;;;;;…	P00533_A750P	P00533	A750P	Christmann2016.assay	DOI:10.1038/nbt1358	2008.0	DOI:10.1038/nbt1358;DOI:10.1038/nbt.1990	2008;2011	0	0	1	0	0		=	8.658; 8.658	8.658	0.0	0.0	2.0	8.658	0.0	FMM	1xkk
BCFGMOOMADDAQU_on_P00533_G719C	High	Christmann2016	Christmann2016.compound.52	CS(=O)(=O)CCNCc1ccc(-c2cc3c(cc2)ncnc3Nc2cc(Cl)c(OCc3cc(F)ccc3)cc2)o1	BCFGMOOMADDAQU	BCFGMOOMADDAQU-UHFFFAOYSA-N	InChI=1S/C29H26ClFN4O4S/c1-40(36,37)12-11-32-16-23-7-10-27(39-23)20-5-8-26-24(14-20)29(34-18-33-26)35-22-6-9-28(25(30)15-22)38-17-19-3-2-4-21(31)13-19/h2-10,13-15,18,32H,11-12,16-17H2,1H3,(H,33,34,35)	"AuxInfo=1/1/N:1,36,37,35,18,39,10,17,38,11,6,5,32,14,25,8,30,20,31,13,33,24,9,15,26,16,12,28,22,27,34,7,19,21,23,3,4,29,40,2/E:(36,37)/CRV:40.6/rA:40CSOOCCNCCCCCCCCCCCNCNCNCCCClCOCCCCFCCCCCO/rB:s1;d2;d2;s2;s5;s6;s7;s8;d9;s10;d11;s12;d13;s14;d15;s16;s13d17;s16;d19;s20;s15d21;s22;s23;d24;s25;s26;d26;s28;s29;s30;d31;s32;s33;d33;s35;s31d36;s28;s24d38;s9s12;/rC:;;;;;;;;;;;;;;;;;;;;;;;;;;;;;;;;;;;;;;;…	P00533_G719C	P00533	G719C	Christmann2016.assay	DOI:10.1038/nbt1358	2008.0	DOI:10.1038/nbt.1990;DOI:10.1038/nbt1358	2011;2008	0	0	1	0	0		=	9.036; 9.036	9.036	0.0	0.0	2.0	9.036	0.0	FMM	1xkk
BCFGMOOMADDAQU_on_P00533_G719S	High	Christmann2016	Christmann2016.compound.52	CS(=O)(=O)CCNCc1ccc(-c2cc3c(cc2)ncnc3Nc2cc(Cl)c(OCc3cc(F)ccc3)cc2)o1	BCFGMOOMADDAQU	BCFGMOOMADDAQU-UHFFFAOYSA-N	InChI=1S/C29H26ClFN4O4S/c1-40(36,37)12-11-32-16-23-7-10-27(39-23)20-5-8-26-24(14-20)29(34-18-33-26)35-22-6-9-28(25(30)15-22)38-17-19-3-2-4-21(31)13-19/h2-10,13-15,18,32H,11-12,16-17H2,1H3,(H,33,34,35)	"AuxInfo=1/1/N:1,36,37,35,18,39,10,17,38,11,6,5,32,14,25,8,30,20,31,13,33,24,9,15,26,16,12,28,22,27,34,7,19,21,23,3,4,29,40,2/E:(36,37)/CRV:40.6/rA:40CSOOCCNCCCCCCCCCCCNCNCNCCCClCOCCCCFCCCCCO/rB:s1;d2;d2;s2;s5;s6;s7;s8;d9;s10;d11;s12;d13;s14;d15;s16;s13d17;s16;d19;s20;s15d21;s22;s23;d24;s25;s26;d26;s28;s29;s30;d31;s32;s33;d33;s35;s31d36;s28;s24d38;s9s12;/rC:;;;;;;;;;;;;;;;;;;;;;;;;;;;;;;;;;;;;;;;…	P00533_G719S	P00533	G719S	Christmann2016.assay	DOI:10.1038/nbt.1990	2011.0	DOI:10.1038/nbt.1990	2011	0	0	1	0	0		=	8.678	8.678	0.0	0.0	1.0	8.678	0.0	FMM	1xkk
BCFGMOOMADDAQU_on_P00533_L858R	High	Christmann2016	Christmann2016.compound.52	CS(=O)(=O)CCNCc1ccc(-c2cc3c(cc2)ncnc3Nc2cc(Cl)c(OCc3cc(F)ccc3)cc2)o1	BCFGMOOMADDAQU	BCFGMOOMADDAQU-UHFFFAOYSA-N	InChI=1S/C29H26ClFN4O4S/c1-40(36,37)12-11-32-16-23-7-10-27(39-23)20-5-8-26-24(14-20)29(34-18-33-26)35-22-6-9-28(25(30)15-22)38-17-19-3-2-4-21(31)13-19/h2-10,13-15,18,32H,11-12,16-17H2,1H3,(H,33,34,35)	"AuxInfo=1/1/N:1,36,37,35,18,39,10,17,38,11,6,5,32,14,25,8,30,20,31,13,33,24,9,15,26,16,12,28,22,27,34,7,19,21,23,3,4,29,40,2/E:(36,37)/CRV:40.6/rA:40CSOOCCNCCCCCCCCCCCNCNCNCCCClCOCCCCFCCCCCO/rB:s1;d2;d2;s2;s5;s6;s7;s8;d9;s10;d11;s12;d13;s14;d15;s16;s13d17;s16;d19;s20;s15d21;s22;s23;d24;s25;s26;d26;s28;s29;s30;d31;s32;s33;d33;s35;s31d36;s28;s24d38;s9s12;/rC:;;;;;;;;;;;;;;;;;;;;;;;;;;;;;;;;;;;;;;;…	P00533_L858R	P00533	L858R	Christmann2016.assay	DOI:10.1038/nbt1358	2008.0	DOI:10.1038/nbt1358;DOI:10.1038/nbt.1990	2008;2011	0	0	1	0	0		=	8.553; 8.553	8.553	0.0	0.0	2.0	8.553	0.0	FMM	1xkk
BCFGMOOMADDAQU_on_P00533_L861Q	High	Christmann2016	Christmann2016.compound.52	CS(=O)(=O)CCNCc1ccc(-c2cc3c(cc2)ncnc3Nc2cc(Cl)c(OCc3cc(F)ccc3)cc2)o1	BCFGMOOMADDAQU	BCFGMOOMADDAQU-UHFFFAOYSA-N	InChI=1S/C29H26ClFN4O4S/c1-40(36,37)12-11-32-16-23-7-10-27(39-23)20-5-8-26-24(14-20)29(34-18-33-26)35-22-6-9-28(25(30)15-22)38-17-19-3-2-4-21(31)13-19/h2-10,13-15,18,32H,11-12,16-17H2,1H3,(H,33,34,35)	"AuxInfo=1/1/N:1,36,37,35,18,39,10,17,38,11,6,5,32,14,25,8,30,20,31,13,33,24,9,15,26,16,12,28,22,27,34,7,19,21,23,3,4,29,40,2/E:(36,37)/CRV:40.6/rA:40CSOOCCNCCCCCCCCCCCNCNCNCCCClCOCCCCFCCCCCO/rB:s1;d2;d2;s2;s5;s6;s7;s8;d9;s10;d11;s12;d13;s14;d15;s16;s13d17;s16;d19;s20;s15d21;s22;s23;d24;s25;s26;d26;s28;s29;s30;d31;s32;s33;d33;s35;s31d36;s28;s24d38;s9s12;/rC:;;;;;;;;;;;;;;;;;;;;;;;;;;;;;;;;;;;;;;;…	P00533_L861Q	P00533	L861Q	Christmann2016.assay	DOI:10.1038/nbt1358	2008.0	DOI:10.1038/nbt1358;DOI:10.1038/nbt.1990	2008;2011	0	0	1	0	0		=	8.921; 8.921	8.921	0.0	0.0	2.0	8.921	0.0	FMM	1xkk
BCFGMOOMADDAQU_on_P00533_P753S	High	Christmann2016	Christmann2016.compound.52	CS(=O)(=O)CCNCc1ccc(-c2cc3c(cc2)ncnc3Nc2cc(Cl)c(OCc3cc(F)ccc3)cc2)o1	BCFGMOOMADDAQU	BCFGMOOMADDAQU-UHFFFAOYSA-N	InChI=1S/C29H26ClFN4O4S/c1-40(36,37)12-11-32-16-23-7-10-27(39-23)20-5-8-26-24(14-20)29(34-18-33-26)35-22-6-9-28(25(30)15-22)38-17-19-3-2-4-21(31)13-19/h2-10,13-15,18,32H,11-12,16-17H2,1H3,(H,33,34,35)	"AuxInfo=1/1/N:1,36,37,35,18,39,10,17,38,11,6,5,32,14,25,8,30,20,31,13,33,24,9,15,26,16,12,28,22,27,34,7,19,21,23,3,4,29,40,2/E:(36,37)/CRV:40.6/rA:40CSOOCCNCCCCCCCCCCCNCNCNCCCClCOCCCCFCCCCCO/rB:s1;d2;d2;s2;s5;s6;s7;s8;d9;s10;d11;s12;d13;s14;d15;s16;s13d17;s16;d19;s20;s15d21;s22;s23;d24;s25;s26;d26;s28;s29;s30;d31;s32;s33;d33;s35;s31d36;s28;s24d38;s9s12;/rC:;;;;;;;;;;;;;;;;;;;;;;;;;;;;;;;;;;;;;;;…	P00533_P753S	P00533	P753S	Christmann2016.assay	DOI:10.1038/nbt1358	2008.0	DOI:10.1038/nbt.1990;DOI:10.1038/nbt1358	2011;2008	0	0	1	0	0		=	8.409; 8.409	8.409	0.0	0.0	2.0	8.409	0.0	FMM	1xkk
BCFGMOOMADDAQU_on_P00533_T790M	High	Christmann2016	Christmann2016.compound.52	CS(=O)(=O)CCNCc1ccc(-c2cc3c(cc2)ncnc3Nc2cc(Cl)c(OCc3cc(F)ccc3)cc2)o1	BCFGMOOMADDAQU	BCFGMOOMADDAQU-UHFFFAOYSA-N	InChI=1S/C29H26ClFN4O4S/c1-40(36,37)12-11-32-16-23-7-10-27(39-23)20-5-8-26-24(14-20)29(34-18-33-26)35-22-6-9-28(25(30)15-22)38-17-19-3-2-4-21(31)13-19/h2-10,13-15,18,32H,11-12,16-17H2,1H3,(H,33,34,35)	"AuxInfo=1/1/N:1,36,37,35,18,39,10,17,38,11,6,5,32,14,25,8,30,20,31,13,33,24,9,15,26,16,12,28,22,27,34,7,19,21,23,3,4,29,40,2/E:(36,37)/CRV:40.6/rA:40CSOOCCNCCCCCCCCCCCNCNCNCCCClCOCCCCFCCCCCO/rB:s1;d2;d2;s2;s5;s6;s7;s8;d9;s10;d11;s12;d13;s14;d15;s16;s13d17;s16;d19;s20;s15d21;s22;s23;d24;s25;s26;d26;s28;s29;s30;d31;s32;s33;d33;s35;s31d36;s28;s24d38;s9s12;/rC:;;;;;;;;;;;;;;;;;;;;;;;;;;;;;;;;;;;;;;;…	P00533_T790M	P00533	T790M	Christmann2016.assay	DOI:10.1038/nbt.1990	2011.0	DOI:10.1038/nbt.1990	2011	0	0	1	0	0		=	6.066	6.066	0.0	0.0	1.0	6.066	0.0	FMM	1xkk
BCFGMOOMADDAQU_on_P00533_WT	High	Sharma2016;Sharma2016;Sharma2016;Sharma2016;ChEMBL30;ChEMBL30;ChEMBL30;ExCAPE-DB;ChEMBL30;ChEMBL30;ChEMBL30;ChEMBL30;ChEMBL30;Sharma2016;Sharma2016;Sharma2016;Sharma2016;Sharma2016;Sharma2016;Sharma2016;Sharma2016;Sharma2016;Sharma2016;Sharma2016;Sharma2016;Sharma2016;Sharma2016;Merget2017;Christmann2016;Christmann2016;Klaeger2017;Sharma2016;Sharma2016;Christmann2016;Sharma2016;Sharma2016;Sharma2…	2424686;2424686;2424686;2424686;CHEMBL554;CHEMBL554;CHEMBL554;208908;CHEMBL554;CHEMBL554;CHEMBL554;CHEMBL554;CHEMBL554;2424686;4409947;4409947;2424686;2424686;2424686;2424686;2424686;2424686;2424686;2424686;2424686;2424686;2424686;Merget2017.compound.1622;Christmann2016.compound.52;Christmann2016.compound.52;Klaeger2017.compound.108;2424686;2424686;Christmann2016.compound.52;2424686;2424686;24246…	CS(=O)(=O)CCNCc1ccc(-c2cc3c(cc2)ncnc3Nc2cc(Cl)c(OCc3cc(F)ccc3)cc2)o1	BCFGMOOMADDAQU	BCFGMOOMADDAQU-UHFFFAOYSA-N	InChI=1S/C29H26ClFN4O4S/c1-40(36,37)12-11-32-16-23-7-10-27(39-23)20-5-8-26-24(14-20)29(34-18-33-26)35-22-6-9-28(25(30)15-22)38-17-19-3-2-4-21(31)13-19/h2-10,13-15,18,32H,11-12,16-17H2,1H3,(H,33,34,35)	"AuxInfo=1/1/N:1,36,37,35,18,39,10,17,38,11,6,5,32,14,25,8,30,20,31,13,33,24,9,15,26,16,12,28,22,27,34,7,19,21,23,3,4,29,40,2/E:(36,37)/CRV:40.6/rA:40CSOOCCNCCCCCCCCCCCNCNCNCCCClCOCCCCFCCCCCO/rB:s1;d2;d2;s2;s5;s6;s7;s8;d9;s10;d11;s12;d13;s14;d15;s16;s13d17;s16;d19;s20;s15d21;s22;s23;d24;s25;s26;d26;s28;s29;s30;d31;s32;s33;d33;s35;s31d36;s28;s24d38;s9s12;/rC:;;;;;;;;;;;;;;;;;;;;;;;;;;;;;;;;;;;;;;;…	P00533_WT	P00533	WT	Sharma2016.assay;Sharma2016.assay;Sharma2016.assay;Sharma2016.assay;CHEMBL859867;CHEMBL944276;CHEMBL910357;PubChemAID:624998;CHEMBL3991696;CHEMBL3418211;CHEMBL3750872;CHEMBL2439214;CHEMBL3385740;Sharma2016.assay;Sharma2016.assay;Sharma2016.assay;Sharma2016.assay;Sharma2016.assay;Sharma2016.assay;Sharma2016.assay;Sharma2016.assay;Sharma2016.assay;Sharma2016.assay;Sharma2016.assay;Sharma2016.assay;…	PMID:12467226	2001.0	PMID:15711537;PMID:22595177;PMID:22595177;PMID:16777410;PMID:15711537;PMID:19170633;PMID:16777410;PubChemAID:624998;PMID:29191878;PMID:25768701;PMID:26652482;PMID:24121234;PMID:25305330;PMID:16452222;PMID:19815412;PMID:19815412;PMID:16483772;PMID:16483772;PMID:22037378;PMID:18183025;PMID:19888761;PMID:19111461;PMID:15711537;PATENT:US2010179120A1;PMID:20817523;PMID:18183025;PMID:22372864;DOI:10.10…	2005;2012;2012;2006;2005;2009;2006;2012;2017;2015;2016;2013;2014;2006;2009;2009;2006;2006;2011;2008;2009;2009;2005;2008;2010;2008;2012;2011;2008;2011;2017;2008;2010;2011;2001;2006;2014;2006;2011;2005;2011;2011;2011;2011;2001;2011;2019;2019;2019;2018;2018;2019;2018;2020;2019;2019;2020;2020;2020;2020;2001;2009;2011;2008;2001;2013;2013;2005;2011;2001;2005;2008;2012;2014;2005;2012;2004;2005;2011;2009…	0;1;1;1;0;1;1;0;0;1;1;1;1;0;1;1;1;1;0;0;1;1;0;1;1;0;1;0;0;0;0;0;1;0;1;1;0;1;0;0;0;0;0;0;1;0;1;1;0;1;1;1;1;0;1;0;1;1;1;1;1;1;0;0;1;1;1;1;0;1;0;0;1;1;0;1;1;0;1;0;0;1;1;1;1;0;1;1;1;1;1;1;1;1;1;1;1;1;0;0;1;0;1;1;1;0;1;0;0;0;1;1;0;1;0;1;1;1;1;1;1;0;1;0;1;0;0;0;1;0;1;0;0;0	0;0;0;0;0;0;0;0;0;0;0;0;0;0;0;0;0;0;0;0;0;0;0;0;0;0;0;0;0;0;0;0;0;0;0;0;0;0;0;0;0;0;0;0;0;0;0;0;0;0;0;0;0;0;0;0;0;0;0;0;0;0;0;0;0;0;0;0;0;0;0;0;0;0;0;0;0;0;0;1;0;0;0;0;0;0;0;0;0;0;0;0;0;0;0;0;0;0;0;0;0;0;0;0;0;0;0;0;0;0;0;0;0;0;0;0;0;0;0;0;0;0;0;0;0;0;0;0;0;0;0;0;0;0	1;0;0;0;1;0;0;0;1;0;0;0;0;0;0;0;0;0;1;1;0;0;1;0;0;1;0;0;1;1;0;1;0;1;0;0;1;0;1;1;1;1;1;1;0;1;0;0;1;0;0;0;0;1;0;0;0;0;0;0;0;0;1;1;0;0;0;0;1;0;1;1;0;0;1;0;0;1;0;0;1;0;0;0;0;1;0;0;0;0;0;0;0;0;0;0;0;0;1;1;0;1;0;0;0;1;0;1;0;1;0;0;1;0;1;0;0;0;0;0;0;1;0;1;0;1;1;1;0;1;0;1;1;1	0;0;0;0;0;0;0;0;0;0;0;0;0;0;0;0;0;0;0;0;0;0;0;0;0;0;0;0;0;0;0;0;0;0;0;0;0;0;0;0;0;0;0;0;0;0;0;0;0;0;0;0;0;0;0;1;0;0;0;0;0;0;0;0;0;0;0;0;0;0;0;0;0;0;0;0;0;0;0;0;0;0;0;0;0;0;0;0;0;0;0;0;0;0;0;0;0;0;0;0;0;0;0;0;0;0;0;0;0;0;0;0;0;0;0;0;0;0;0;0;0;0;0;0;0;0;0;0;0;0;0;0;0;0	0;0;0;0;0;0;0;1;0;0;0;0;0;1;0;0;0;0;0;0;0;0;0;0;0;0;0;1;0;0;1;0;0;0;0;0;0;0;0;0;0;0;0;0;0;0;0;0;0;0;0;0;0;0;0;0;0;0;0;0;0;0;0;0;0;0;0;0;0;0;0;0;0;0;0;0;0;0;0;0;0;0;0;0;0;0;0;0;0;0;0;0;0;0;0;0;0;0;0;0;0;0;0;0;0;0;0;0;1;0;0;0;0;0;0;0;0;0;0;0;0;0;0;0;0;0;0;0;0;0;0;0;0;0		=	8.638; 5.585; 8.046; 6.921; 8.260; 7.770; 7.920; 9.036; 7.290; 8.260; 6.550; 7.790; 8.100; 8.523; 6.854; 7.721; 7.602; 8.000; 8.377; 8.620; 7.284; 6.921; 8.678; 5.723; 6.364; 8.553; 7.282; 8.751; 8.377; 8.456; 7.292; 8.377; 8.000; 8.620; 6.796; 7.921; 9.036; 7.658; 8.921; 8.066; 8.620; 8.678; 9.036; 8.553; 4.921; 8.658; 8.000; 7.680; 7.960; 6.650; 7.420; 7.990; 7.570; 8.550; 8.740; 8.520; 7.210; …	7.741	1.156	0.1	134.0	8.0	0.553	FMM	1xkk
BCFGMOOMADDAQU_on_Q15303_WT	High	Christmann2016;Christmann2016;ChEMBL30;ChEMBL30;ExCAPE-DB;Merget2017;Christmann2016	Christmann2016.compound.52;Christmann2016.compound.52;CHEMBL554;CHEMBL554;208908;Merget2017.compound.1622;Christmann2016.compound.52	CS(=O)(=O)CCNCc1ccc(-c2cc3c(cc2)ncnc3Nc2cc(Cl)c(OCc3cc(F)ccc3)cc2)o1	BCFGMOOMADDAQU	BCFGMOOMADDAQU-UHFFFAOYSA-N	InChI=1S/C29H26ClFN4O4S/c1-40(36,37)12-11-32-16-23-7-10-27(39-23)20-5-8-26-24(14-20)29(34-18-33-26)35-22-6-9-28(25(30)15-22)38-17-19-3-2-4-21(31)13-19/h2-10,13-15,18,32H,11-12,16-17H2,1H3,(H,33,34,35)	"AuxInfo=1/1/N:1,36,37,35,18,39,10,17,38,11,6,5,32,14,25,8,30,20,31,13,33,24,9,15,26,16,12,28,22,27,34,7,19,21,23,3,4,29,40,2/E:(36,37)/CRV:40.6/rA:40CSOOCCNCCCCCCCCCCCNCNCNCCCClCOCCCCFCCCCCO/rB:s1;d2;d2;s2;s5;s6;s7;s8;d9;s10;d11;s12;d13;s14;d15;s16;s13d17;s16;d19;s20;s15d21;s22;s23;d24;s25;s26;d26;s28;s29;s30;d31;s32;s33;d33;s35;s31d36;s28;s24d38;s9s12;/rC:;;;;;;;;;;;;;;;;;;;;;;;;;;;;;;;;;;;;;;;…	Q15303_WT	Q15303	WT	Christmann2016.assay;Christmann2016.assay;CHEMBL4625064;CHEMBL4625051;PubChemAID:624815;Merget2017.assay;Christmann2016.assay	DOI:10.1038/nbt1358	2008.0	DOI:10.1038/nchembio.530;DOI:10.1038/nbt1358;PMID:32631510;PMID:32631510;PubChemAID:624815;DOI:10.1021/ci400709d;DOI:10.1038/nbt.1990	2011;2008;2020;2020;2012;2011;2011	0;0;0;1;0;0;0	0	0;1;1;0;0;0;1	1;0;0;0;0;0;0	0;0;0;0;1;1;0		=	7.600; 7.268; 7.270; 6.410; 7.268; 7.232; 7.268	7.188	0.339	0.138	7.0	7.268	0.002	FMM	3bbt
BCGWQEUPMDMJNV_on_P31645_WT	High	ChEMBL30	CHEMBL11	CN(C)CCCN1c2c(cccc2)CCc2c1cccc2	BCGWQEUPMDMJNV	BCGWQEUPMDMJNV-UHFFFAOYSA-N	InChI=1S/C19H24N2/c1-20(2)14-7-15-21-18-10-5-3-8-16(18)12-13-17-9-4-6-11-19(17)21/h3-6,8-11H,7,12-15H2,1-2H3	"AuxInfo=1/0/N:1,3,11,20,12,19,5,10,21,13,18,14,15,4,6,9,16,8,17,2,7/E:(1,2)(3,4)(5,6)(8,9)(10,11)(12,13)(16,17)(18,19)/rA:21CNCCCCNCCCCCCCCCCCCCC/rB:s1;s2;s2;s4;s5;s6;s7;d8;s9;d10;s11;s8d12;s9;s14;s15;s7d16;s17;d18;s19;s16d20;/rC:;;;;;;;;;;;;;;;;;;;;;"	P31645_WT	P31645	WT	CHEMBL947400;CHEMBL979826;CHEMBL1816019;CHEMBL1663607;CHEMBL3871863;CHEMBL3871875;CHEMBL3876410;CHEMBL4669827;CHEMBL4723562;CHEMBL4314363;CHEMBL4396183;CHEMBL4041092;CHEMBL4396183;CHEMBL3413565;CHEMBL3090829;CHEMBL2433697;CHEMBL871866;CHEMBL3800926;CHEMBL2394809;CHEMBL3800925;CHEMBL2394910;CHEMBL3800927;CHEMBL3800924;CHEMBL2394910	PMID:8496700	1993.0	PMID:18983139;PMID:17846138;PMID:21726069;PMID:20875743;PMID:27865645;PMID:27865645;PMID:27876250;PMID:32798652;PMID:33111525;PMID:31586817;PMID:31112891;PMID:28763213;PMID:31112891;PMID:25557493;PMID:23919353;PMID:24012181;PMID:16250647;PMID:27160055;PMID:23582449;PMID:27160055;PMID:23466604;PMID:27160055;PMID:27160055;PMID:23466604	2008;2007;2011;2010;2017;2017;2017;2020;2020;2019;2019;2017;2019;2015;2013;2013;2005;2016;2013;2016;2013;2016;2016;2013	0;1;0;1;1;0;1;0;1;0;0;0;1;0;1;1;1;0;1;1;0;0;0;1	0	0	1;0;1;0;0;1;0;1;0;1;1;1;0;1;0;0;0;1;0;0;1;1;1;0	0		=	8.490; 8.100; 9.110; 8.140; 8.290; 8.700; 9.060; 7.700; 7.540; 8.600; 8.720; 9.000; 8.390; 8.680; 8.460; 8.170; 8.360; 8.240; 8.700; 8.590; 9.280; 5.890; 7.510; 8.960	8.362	0.688	0.144	24.0	8.475	0.275	IXX	7lwd
BCGWQEUPMDMJNV_on_Q05320_WT	Low	ChEMBL30	CHEMBL11	CN(C)CCCN1c2c(cccc2)CCc2c1cccc2	BCGWQEUPMDMJNV	BCGWQEUPMDMJNV-UHFFFAOYSA-N	InChI=1S/C19H24N2/c1-20(2)14-7-15-21-18-10-5-3-8-16(18)12-13-17-9-4-6-11-19(17)21/h3-6,8-11H,7,12-15H2,1-2H3	"AuxInfo=1/0/N:1,3,11,20,12,19,5,10,21,13,18,14,15,4,6,9,16,8,17,2,7/E:(1,2)(3,4)(5,6)(8,9)(10,11)(12,13)(16,17)(18,19)/rA:21CNCCCCNCCCCCCCCCCCCCC/rB:s1;s2;s2;s4;s5;s6;s7;d8;s9;d10;s11;s8d12;s9;s14;s15;s7d16;s17;d18;s19;s16d20;/rC:;;;;;;;;;;;;;;;;;;;;;"	Q05320_WT	Q05320	WT	CHEMBL4189808	PMID:29741894	2018.0	PMID:29741894	2018	0	0	1	0	0		=	3.234	3.234	0.0	0.0	1.0	3.234	0.0	IXX	6g9b
BCKARVLFIJPHQU_on_Q08499_WT	High	ChEMBL30	CHEMBL506972	CCOC(=O)c1c(C)[nH]nc1C	BCKARVLFIJPHQU	BCKARVLFIJPHQU-UHFFFAOYSA-N	InChI=1S/C8H12N2O2/c1-4-12-8(11)7-5(2)9-10-6(7)3/h4H2,1-3H3,(H,9,10)	"AuxInfo=1/1/N:1,8,12,2,7,11,6,4,9,10,5,3/E:(2,3)(5,6)(9,10)/rA:12CCOCOCCCNNCC/rB:s1;s2;s3;d4;s4;d6;s7;s7;s9;s6d10;s11;/rC:;;;;;;;;;;;;"	Q08499_WT	Q08499	WT	CHEMBL4026405	PMID:26908025	2016.0	PMID:28800229	2018	1	0	0	0	0		=	4.090	4.09	0.0	0.0	1.0	4.09	0.0	DEE	1y2b
BCKWAMYDZGLZLN_on_O00408_WT	High	ChEMBL30	CHEMBL4059930	Cc1nc2ncnn2c(C2CN(C(=O)c3ccc(F)c(I)c3)CC(F)(F)C2)c1	BCKWAMYDZGLZLN	BCKWAMYDZGLZLN-UHFFFAOYSA-N	InChI=1S/C18H15F3IN5O/c1-10-4-15(27-17(25-10)23-9-24-27)12-6-18(20,21)8-26(7-12)16(28)11-2-3-13(19)14(22)5-11/h2-5,9,12H,6-8H2,1H3	"AuxInfo=1/0/N:1,16,17,28,22,27,11,23,6,2,15,10,18,20,9,13,4,24,19,25,26,21,5,7,3,12,8,14/E:(20,21)/rA:28CCNCNCNNCCCNCOCCCCFCICCCFFCC/rB:s1;d2;s3;d4;s5;d6;s4s7;s8;s9;s10;s11;s12;d13;s13;d15;s16;d17;s18;s18;s20;s15d20;s12;s23;s24;s24;s10s24;s2d9;/rC:;;;;;;;;;;;;;;;;;;;;;;;;;;;;"	O00408_WT	O00408	WT	CHEMBL4008514	PMID:28165743	2017.0	PMID:28165743	2017	1	0	0	0	0		=	8.700	8.7	0.0	0.0	1.0	8.7	0.0	7OV	5u00
BCPFCXDCWUXOGT_on_P37231_WT	High	ExCAPE-DB;ChEMBL30	9549238;CHEMBL376627	COc1ccc(-c2c(C(=O)NS(=O)(=O)c3ccccc3)n(Cc3cccc(C(F)(F)F)c3)c3ccccc23)cc1	BCPFCXDCWUXOGT	BCPFCXDCWUXOGT-UHFFFAOYSA-N	InChI=1S/C30H23F3N2O4S/c1-39-23-16-14-21(15-17-23)27-25-12-5-6-13-26(25)35(19-20-8-7-9-22(18-20)30(31,32)33)28(27)29(36)34-40(37,38)24-10-3-2-4-11-24/h2-18H,19H2,1H3,(H,34,36)	"AuxInfo=1/1/N:1,18,17,19,36,35,25,24,26,16,20,37,34,5,39,4,40,32,22,23,6,27,3,15,38,33,7,8,9,28,29,30,31,11,21,10,13,14,2,12/E:(3,4)(10,11)(14,15)(16,17)(31,32,33)(37,38)/CRV:40.6/rA:40COCCCCCCCONSOOCCCCCCNCCCCCCCFFFCCCCCCCCC/rB:s1;s2;d3;s4;d5;s6;d7;s8;d9;s9;s11;d12;d12;s12;d15;s16;d17;s18;s15d19;s8;s21;s22;d23;s24;d25;s26;s27;s28;s28;s28;s23d27;s21;d33;s34;d35;s36;s7s33d37;s6;s3d39;/rC:;;;;;;;;…	P37231_WT	P37231	WT	PubChemAID:276054;CHEMBL855083	PMID:16919947	2006.0	PubChemAID:276054;PMID:16919947	2010;2006	0;1	0	0	0	1;0		=	8.523; 8.520	8.521	0.002	0.002	2.0	8.521	0.002	NSI	2hfp
BCPZRYGPLBZKEZ_on_P43490_WT	High	ChEMBL30	CHEMBL3127515	O=S1(=O)N=C(NCc2ccc(S(=O)(=O)N3CCC(N4CCCC4)CC3)cc2)Nc2c1cncc2	BCPZRYGPLBZKEZ	BCPZRYGPLBZKEZ-UHFFFAOYSA-N	InChI=1S/C22H28N6O4S2/c29-33(30)21-16-23-10-7-20(21)25-22(26-33)24-15-17-3-5-19(6-4-17)34(31,32)28-13-8-18(9-14-28)27-11-1-2-12-27/h3-7,10,16,18H,1-2,8-9,11-15H2,(H2,24,25,26)	"AuxInfo=1/1/N:21,22,9,27,10,26,34,17,24,33,20,23,16,25,7,31,8,18,11,29,30,5,32,6,28,4,19,15,1,3,13,14,2,12/E:(1,2)(3,4)(5,6)(8,9)(11,12)(13,14)(29,30)(31,32)/CRV:33.6,34.6/rA:34OSONCNCCCCCSOONCCCNCCCCCCCCNCCCNCC/rB:d1;d2;s2;w?4;s5;s6;s7;d8;s9;d10;s11;d12;d12;s12;s15;s16;s17;s18;s19;s20;s21;s19s22;s18;s15s24;s11;s8d26;s5;s28;s2d29;s30;d31;s32;s29d33;/rC:;;;;;;;;;;;;;;;;;;;;;;;;;;;;;;;;;;"	P43490_WT	P43490	WT	CHEMBL3130658	PMID:24405419	2014.0	PMID:24405419	2014	1	0	0	0	0		=	7.210	7.21	0.0	0.0	1.0	7.21	0.0	20M	4lva
BCQPPORYBRTCLZ_on_P52732_WT	High	ChEMBL30	CHEMBL390721	CCN(CC)C(=O)c1c(NC(=O)c2cccs2)sc2c1CC(C)(C)CC2	BCQPPORYBRTCLZ	BCQPPORYBRTCLZ-UHFFFAOYSA-N	InChI=1S/C20H26N2O2S2/c1-5-22(6-2)19(24)16-13-12-20(3,4)10-9-14(13)26-18(16)21-17(23)15-8-7-11-25-15/h7-8,11H,5-6,9-10,12H2,1-4H3,(H,21,23)	"AuxInfo=1/1/N:1,5,23,24,2,4,15,14,26,25,16,21,20,19,13,8,11,9,6,22,10,3,12,7,17,18/E:(1,2)(3,4)(5,6)/rA:26CCNCCCOCCNCOCCCCSSCCCCCCCC/rB:s1;s2;s3;s4;s3;d6;s6;d8;s9;s10;d11;s11;d13;s14;d15;s13s16;s9;s18;s8d19;s20;s21;s22;s22;s22;s19s25;/rC:;;;;;;;;;;;;;;;;;;;;;;;;;;"	P52732_WT	P52732	WT	CHEMBL4234989;CHEMBL889162	PMID:17498954	2007.0	PMID:30055887;PMID:17498954	2018;2007	1;0	0;1	0	0	0		=	5.510; 5.770	5.64	0.13	0.13	2.0	5.64	0.13	K03	2uym
BCRZPXIIINLQPD_on_Q92793_WT	High	ChEMBL30	CHEMBL4210443	CCOc1ccc(C(C)=O)cc1NC(=O)c1cc(-c2n[nH]nn2)cc(-c2cscn2)c1	BCRZPXIIINLQPD	BCRZPXIIINLQPD-UHFFFAOYSA-N	InChI=1S/C21H18N6O3S/c1-3-30-19-5-4-13(12(2)28)9-17(19)23-21(29)16-7-14(18-10-31-11-22-18)6-15(8-16)20-24-26-27-25-20/h4-11H,3H2,1-2H3,(H,23,29)(H,24,25,26,27)	"AuxInfo=1/1/N:1,9,2,6,5,24,31,17,11,27,29,8,7,25,18,16,12,26,4,19,14,30,13,20,23,21,22,10,15,3,28/E:(24,25)(26,27)/rA:31CCOCCCCCCOCCNCOCCCCNNNNCCCCSCNC/rB:s1;s2;s3;d4;s5;d6;s7;s8;d8;s7;s4d11;s12;s13;d14;s14;d16;s17;s18;d19;s20;s21;s19d22;d18;s24;s25;d26;s27;s28;s26d29;s16d25;/rC:;;;;;;;;;;;;;;;;;;;;;;;;;;;;;;;"	Q92793_WT	Q92793	WT	CHEMBL4202318;CHEMBL4202318;CHEMBL4202317;CHEMBL4202317	PMID:30258543	2018.0	PMID:30258543	2018	1;1;0;0	0	0;0;1;1	0	0		=	7.820; 7.820; 8.520; 8.520	8.17	0.35	0.202	4.0	8.17	0.35	0BC	5mpk
BCSVCWVQNOXFGL_on_O60218_WT	Medium	ChEMBL30	CHEMBL10372	O=C(O)Cc1nn(Cc2nc3c(ccc(C(F)(F)F)c3)s2)c(=O)c2c1cccc2	BCSVCWVQNOXFGL	BCSVCWVQNOXFGL-UHFFFAOYSA-N	InChI=1S/C19H12F3N3O3S/c20-19(21,22)10-5-6-15-14(7-10)23-16(29-15)9-25-18(28)12-4-2-1-3-11(12)13(24-25)8-17(26)27/h1-7H,8-9H2,(H,26,27)	"AuxInfo=1/1/N:27,28,26,29,14,13,20,4,8,15,25,24,5,11,12,9,2,22,16,17,18,19,10,6,7,1,3,23,21/E:(20,21,22)(26,27)/rA:29OCOCCNNCCNCCCCCCFFFCSCOCCCCCC/rB:d1;s2;s2;s4;d5;s6;s7;s8;d9;s10;d11;s12;d13;s14;s15;s16;s16;s16;s11d15;s9s12;s7;d22;s22;s5d24;s25;d26;s27;s24d28;/rC:;;;;;;;;;;;;;;;;;;;;;;;;;;;;;"	O60218_WT	O60218	WT	CHEMBL1174247;CHEMBL2045967	PMID:20304656	2010.0	PMID:20304656;PMID:22263837	2010;2012	1	0	0	0	0		=	6.210; 5.630	5.92	0.29	0.29	2.0	5.92	0.29	ZST	4jii
BCSVCWVQNOXFGL_on_P15121_WT	High	ChEMBL30	CHEMBL10372	O=C(O)Cc1nn(Cc2nc3c(ccc(C(F)(F)F)c3)s2)c(=O)c2c1cccc2	BCSVCWVQNOXFGL	BCSVCWVQNOXFGL-UHFFFAOYSA-N	InChI=1S/C19H12F3N3O3S/c20-19(21,22)10-5-6-15-14(7-10)23-16(29-15)9-25-18(28)12-4-2-1-3-11(12)13(24-25)8-17(26)27/h1-7H,8-9H2,(H,26,27)	"AuxInfo=1/1/N:27,28,26,29,14,13,20,4,8,15,25,24,5,11,12,9,2,22,16,17,18,19,10,6,7,1,3,23,21/E:(20,21,22)(26,27)/rA:29OCOCCNNCCNCCCCCCFFFCSCOCCCCCC/rB:d1;s2;s2;s4;d5;s6;s7;s8;d9;s10;d11;s12;d13;s14;s15;s16;s16;s16;s11d15;s9s12;s7;d22;s22;s5d24;s25;d26;s27;s24d28;/rC:;;;;;;;;;;;;;;;;;;;;;;;;;;;;;"	P15121_WT	P15121	WT	CHEMBL1174254;CHEMBL936594;CHEMBL4603190;CHEMBL4180647;CHEMBL4603186;CHEMBL4603185;CHEMBL4355635;CHEMBL4132037;CHEMBL880577;CHEMBL832655	PMID:1899452	1991.0	PMID:20304656;PMID:18165015;PMID:31744675;PMID:29074349;PMID:31744675;PMID:31744675;PMID:31401008;PMID:28759875;PMID:16190759;PMID:15857120	2010;2008;2020;2017;2020;2020;2019;2017;2005;2005	1	0	0	0	0		=	7.220; 7.520; 7.280; 7.610; 7.370; 7.420; 8.680; 8.510; 8.400; 8.050	7.806	0.525	0.175	10.0	7.565	0.315	ZST	3mb9;2dv0;2hv5;2hvn;2hvo;1mar;2fz8;2fz9;3len;3m0i;2dux;2duz;2pd5;2pdf;2pdb;2pdm;2pdi;2pdx
BCTNUFBSYWOHHJ_on_P15056_WT	High	ChEMBL30	CHEMBL2153510	COc1c2cc(NC(=O)c3c(F)c(NC(=O)c4cccc(C(C)(C)C#N)c4)ccc3F)cnc2n[nH]1	BCTNUFBSYWOHHJ	BCTNUFBSYWOHHJ-UHFFFAOYSA-N	InChI=1S/C25H20F2N6O3/c1-25(2,12-28)14-6-4-5-13(9-14)22(34)31-18-8-7-17(26)19(20(18)27)23(35)30-15-10-16-21(29-11-15)32-33-24(16)36-3/h4-11H,1-3H3,(H,30,35)(H,31,34)(H,29,32,33)	"AuxInfo=1/1/N:23,24,1,19,18,20,29,28,27,5,32,25,17,21,6,4,30,13,10,11,34,15,8,3,22,31,12,26,33,7,14,35,36,16,9,2/E:(1,2)/rA:36COCCCCNCOCCFCNCOCCCCCCCCCNCCCCFCNCNN/rB:s1;s2;d3;s4;d5;s6;s7;d8;s8;d10;s11;s11;s13;s14;d15;s15;d17;s18;d19;s20;s21;s22;s22;s22;t25;s17d21;d13;s28;s10d29;s30;s6;d32;s4s33;d34;s3s35;/rC:;;;;;;;;;;;;;;;;;;;;;;;;;;;;;;;;;;;;"	P15056_WT	P15056	WT	CHEMBL2156037	PMID:22954737	2012.0	PMID:22954737	2012	1	0	0	0	0		=	6.750	6.75	0.0	0.0	1.0	6.75	0.0	0WP	4g9c
BCUWXCINVFOVDJ_on_P00749_WT	Medium	ChEMBL30	CHEMBL401484	NCCOc1c(Cl)cc(C(=O)O)cc1Cl	BCUWXCINVFOVDJ	BCUWXCINVFOVDJ-UHFFFAOYSA-N	InChI=1S/C9H9Cl2NO3/c10-6-3-5(9(13)14)4-7(11)8(6)15-2-1-12/h3-4H,1-2,12H2,(H,13,14)	"AuxInfo=1/1/N:2,3,8,13,9,6,14,5,10,7,15,1,11,12,4/E:(3,4)(6,7)(10,11)(13,14)/rA:15NCCOCCClCCCOOCCCl/rB:s1;s2;s3;s4;d5;s6;s6;d8;s9;d10;s10;s9;s5d13;s14;/rC:;;;;;;;;;;;;;;;"	P00749_WT	P00749	WT	CHEMBL927669	PMID:18163548	2008.0	PMID:18163548	2008	1	0	0	0	0		=	4.400	4.4	0.0	0.0	1.0	4.4	0.0	L1O	2vio
BCWFSHAZZLFCIE_on_P14618_WT	High	ChEMBL30	CHEMBL2386916	O=c1cc(Cn2cnc3c2cccc3)nc2ccccn12	BCWFSHAZZLFCIE	BCWFSHAZZLFCIE-UHFFFAOYSA-N	InChI=1S/C16H12N4O/c21-16-9-12(18-15-7-3-4-8-20(15)16)10-19-11-17-13-5-1-2-6-14(13)19/h1-9,11H,10H2	"AuxInfo=1/0/N:13,12,18,19,14,11,17,20,3,5,7,4,9,10,16,2,8,15,6,21,1/rA:21OCCCCNCNCCCCCCNCCCCCN/rB:d1;s2;d3;s4;s5;s6;d7;s8;s6d9;s10;d11;s12;s9d13;s4;d15;s16;d17;s18;d19;s2s16s20;/rC:;;;;;;;;;;;;;;;;;;;;;"	P14618_WT	P14618	WT	CHEMBL2388656	PMID:23622982	2013.0	PMID:23622982	2013	0	0	0	0	1		=	6.470	6.47	0.0	0.0	1.0	6.47	0.0	1OX	4jpg
BCWVVERKADMJGG_on_P08631_WT	High	ChEMBL30	CHEMBL296103	Nc1ncnc2c1c(-c1ccc(Oc3ccccc3)cc1)cn2C1CCOCC1	BCWVVERKADMJGG	BCWVVERKADMJGG-UHFFFAOYSA-N	InChI=1S/C23H22N4O2/c24-22-21-20(14-27(23(21)26-15-25-22)17-10-12-28-13-11-17)16-6-8-19(9-7-16)29-18-4-2-1-3-5-18/h1-9,14-15,17H,10-13H2,(H2,24,25,26)	"AuxInfo=1/1/N:17,16,18,15,19,10,21,11,20,25,29,26,28,22,4,9,24,14,12,8,7,2,6,1,3,5,23,27,13/E:(2,3)(4,5)(6,7)(8,9)(10,11)(12,13)/rA:29NCNCNCCCCCCCOCCCCCCCCCNCCCOCC/rB:s1;d2;s3;d4;s5;s2d6;s7;s8;d9;s10;d11;s12;s13;d14;s15;d16;s17;s14d18;s12;s9d20;d8;s6s22;s23;s24;s25;s26;s27;s24s28;/rC:;;;;;;;;;;;;;;;;;;;;;;;;;;;;;"	P08631_WT	P08631	WT	CHEMBL4056677	PMID:28662963	2017.0	PMID:28662963	2017	1	0	0	0	0		=	7.510	7.51	0.0	0.0	1.0	7.51	0.0	VSF	3vs4
BCZUAADEACICHN_on_P08581_M1250T	High	Christmann2016	Christmann2016.compound.1420	Cn1cc(-c2nn3c(Sc4ccc5ncccc5c4)nnc3cc2)cn1	BCZUAADEACICHN	BCZUAADEACICHN-UHFFFAOYSA-N	InChI=1S/C18H13N7S/c1-24-11-13(10-20-24)16-6-7-17-21-22-18(25(17)23-16)26-14-4-5-15-12(9-14)3-2-8-19-15/h2-11H,1H3	"AuxInfo=1/0/N:1,16,17,11,12,24,23,15,19,25,3,18,4,10,13,5,22,8,14,26,21,20,6,2,7,9/rA:26CNCCCNNCSCCCCNCCCCCNNCCCCN/rB:s1;s2;d3;s4;d5;s6;s7;s8;s9;d10;s11;d12;s13;d14;s15;d16;s13s17;s10d18;d8;s20;s7d21;s22;s5d23;s4;s2d25;/rC:;;;;;;;;;;;;;;;;;;;;;;;;;;"	P08581_M1250T	P08581	M1250T	Christmann2016.assay	DOI:10.1038/nbt.1990	2011.0	DOI:10.1038/nbt.1990	2011	0	0	1	0	0		=	9.086	9.086	0.0	0.0	1.0	9.086	0.0	SX8	3dkf;3dkg
BCZUAADEACICHN_on_P08581_WT	High	Christmann2016;ChEMBL30;ExCAPE-DB;Merget2017;ChEMBL30	Christmann2016.compound.1420;CHEMBL1236107;24779724;Merget2017.compound.388;CHEMBL1236107	Cn1cc(-c2nn3c(Sc4ccc5ncccc5c4)nnc3cc2)cn1	BCZUAADEACICHN	BCZUAADEACICHN-UHFFFAOYSA-N	InChI=1S/C18H13N7S/c1-24-11-13(10-20-24)16-6-7-17-21-22-18(25(17)23-16)26-14-4-5-15-12(9-14)3-2-8-19-15/h2-11H,1H3	"AuxInfo=1/0/N:1,16,17,11,12,24,23,15,19,25,3,18,4,10,13,5,22,8,14,26,21,20,6,2,7,9/rA:26CNCCCNNCSCCCCNCCCCCNNCCCCN/rB:s1;s2;d3;s4;d5;s6;s7;s8;s9;d10;s11;d12;s13;d14;s15;d16;s13s17;s10d18;d8;s20;s7d21;s22;s5d23;s4;s2d25;/rC:;;;;;;;;;;;;;;;;;;;;;;;;;;"	P08581_WT	P08581	WT	Christmann2016.assay;CHEMBL3819777;PubChemAID:624794;Merget2017.assay;CHEMBL3767620	PMID:22037378	2011.0	DOI:10.1038/nbt.1990;PMID:27288183;PubChemAID:624794;DOI:10.1021/ci400709d;PMID:26717201	2011;2016;2012;2011;2016	0;1;0;0;1	0	1;0;0;0;0	0	0;0;1;1;0		=	9.721; 8.510; 9.721; 9.086; 8.400	9.088	0.567	0.284	5.0	9.086	0.635	SX8	3dkf;3dkg
BCZUAADEACICHN_on_P08581_Y1235D	High	Christmann2016	Christmann2016.compound.1420	Cn1cc(-c2nn3c(Sc4ccc5ncccc5c4)nnc3cc2)cn1	BCZUAADEACICHN	BCZUAADEACICHN-UHFFFAOYSA-N	InChI=1S/C18H13N7S/c1-24-11-13(10-20-24)16-6-7-17-21-22-18(25(17)23-16)26-14-4-5-15-12(9-14)3-2-8-19-15/h2-11H,1H3	"AuxInfo=1/0/N:1,16,17,11,12,24,23,15,19,25,3,18,4,10,13,5,22,8,14,26,21,20,6,2,7,9/rA:26CNCCCNNCSCCCCNCCCCCNNCCCCN/rB:s1;s2;d3;s4;d5;s6;s7;s8;s9;d10;s11;d12;s13;d14;s15;d16;s13s17;s10d18;d8;s20;s7d21;s22;s5d23;s4;s2d25;/rC:;;;;;;;;;;;;;;;;;;;;;;;;;;"	P08581_Y1235D	P08581	Y1235D	Christmann2016.assay	DOI:10.1038/nbt.1990	2011.0	DOI:10.1038/nbt.1990	2011	0	0	1	0	0		=	8.409	8.409	0.0	0.0	1.0	8.409	0.0	SX8	3dkf;3dkg
BDFJIEMVNDLSTB_on_P07900_WT	Low	ChEMBL30	CHEMBL208239	CS(=O)(=O)c1ccc(CN2CCN(c3c[nH]nc3-c3cc(Cl)c(O)cc3O)CC2)cc1	BDFJIEMVNDLSTB	BDFJIEMVNDLSTB-UHFFFAOYSA-N	InChI=1S/C21H23ClN4O4S/c1-31(29,30)15-4-2-14(3-5-15)13-25-6-8-26(9-7-25)18-12-23-24-21(18)16-10-17(22)20(28)11-19(16)27/h2-5,10-12,27-28H,6-9,13H2,1H3,(H,23,24)	"AuxInfo=1/1/N:1,7,30,6,31,11,29,12,28,20,25,15,9,8,5,19,21,14,26,23,18,22,16,17,10,13,27,24,3,4,2/E:(2,3)(4,5)(6,7)(8,9)(29,30)/CRV:31.6/rA:31CSOOCCCCCNCCNCCNNCCCCClCOCCOCCCC/rB:s1;d2;d2;s2;d5;s6;d7;s8;s9;s10;s11;s12;s13;d14;s15;s16;s14d17;s18;d19;s20;s21;d21;s23;s23;s19d25;s26;s13;s10s28;s8;s5d30;/rC:;;;;;;;;;;;;;;;;;;;;;;;;;;;;;;;"	P07900_WT	P07900	WT	CHEMBL870044;CHEMBL870734	PMID:16480864	2006.0	PMID:16480864	2006	1	0	0	0	0		=	5.890; 6.130	6.01	0.12	0.12	2.0	6.01	0.12	2D9	2ccu
BDINUPBROUJUMH_on_Q07820_WT	High	ChEMBL30	CHEMBL4086356	Cc1cc(OCCCc2c3C(=O)N(c4cc(C(=O)O)cc5c4ccn5C)CCCn3c3c2ccc(Cl)c3-c2c(C)n(C)nc2C)cc(C)c1Cl	BDINUPBROUJUMH	BDINUPBROUJUMH-UHFFFAOYSA-N	InChI=1S/C39H39Cl2N5O4/c1-21-17-26(18-22(2)35(21)41)50-16-7-9-27-28-10-11-30(40)34(33-23(3)42-44(6)24(33)4)36(28)46-14-8-13-45(38(47)37(27)46)32-20-25(39(48)49)19-31-29(32)12-15-43(31)5/h10-12,15,17-20H,7-9,13-14,16H2,1-6H3,(H,48,49)	"AuxInfo=1/1/N:1,48,45,40,26,42,7,28,8,33,34,23,27,29,24,6,3,46,20,15,2,47,44,39,16,4,9,32,22,35,21,14,38,37,49,31,10,11,17,36,50,43,25,41,13,30,12,18,19,5/E:(1,2)(17,18)(21,22)(48,49)/rA:50CCCCOCCCCCCONCCCCOOCCCCCNCCCCNCCCCCClCCCCNCNCCCCCCCl/rB:s1;d2;s3;s4;s5;s6;s7;s8;d9;s10;d11;s11;s13;d14;s15;s16;d17;s17;d16;s20;s14d21;s22;d23;s21s24;s25;s13;s27;s28;s10s29;s30;s9d31;s32;d33;s34;s35;s31d35;s37;…	Q07820_WT	Q07820	WT	CHEMBL4034732;CHEMBL4034733;CHEMBL4023199;CHEMBL4343144;CHEMBL4023198;CHEMBL4034734	PMID:28428041	2017.0	PMID:28428041;PMID:28428041;PMID:29323899;PMID:31536895;PMID:29323899;PMID:28428041	2017;2017;2018;2019;2018;2017	0	0	0	1	0		=	8.850; 8.820; 8.460; 8.550; 9.300; 8.850	8.805	0.269	0.12	6.0	8.835	0.15	6AK	5if4
BDKQEENATAIJAQ_on_P00918_WT	High	ChEMBL30	CHEMBL3613776	COc1cc2c(cc1OC)CN(C(=O)c1ccc(S(N)(=O)=O)cc1)CC2	BDKQEENATAIJAQ	BDKQEENATAIJAQ-UHFFFAOYSA-N	InChI=1S/C18H20N2O5S/c1-24-16-9-13-7-8-20(11-14(13)10-17(16)25-2)18(21)12-3-5-15(6-4-12)26(19,22)23/h3-6,9-10H,7-8,11H2,1-2H3,(H2,19,22,23)	"AuxInfo=1/1/N:1,10,16,24,17,23,26,25,4,7,11,15,5,6,18,3,8,13,20,12,14,21,22,2,9,19/E:(3,4)(5,6)(22,23)/CRV:26.6/rA:26COCCCCCCOCCNCOCCCCSNOOCCCC/rB:s1;s2;d3;s4;d5;s6;s3d7;s8;s9;s6;s11;s12;d13;s13;d15;s16;d17;s18;s19;d19;d19;s18;s15d23;s12;s5s25;/rC:;;;;;;;;;;;;;;;;;;;;;;;;;;"	P00918_WT	P00918	WT	CHEMBL3614553	PMID:26276436	2015.0	PMID:26276436	2015	0	0	0	1	0		=	8.230	8.23	0.0	0.0	1.0	8.23	0.0	4KD	4z1n
BDLBQEJTZWWSND_on_P28845_WT	High	ChEMBL30	CHEMBL476142	CC(C)n1c(-c2ccc(OC(F)(F)F)cc2)nnc1C1(c2ccc(F)cc2)CC1	BDLBQEJTZWWSND	BDLBQEJTZWWSND-UHFFFAOYSA-N	InChI=1S/C21H19F4N3O/c1-13(2)28-18(14-3-9-17(10-4-14)29-21(23,24)25)26-27-19(28)20(11-12-20)15-5-7-16(22)8-6-15/h3-10,13H,11-12H2,1-2H3	"AuxInfo=1/0/N:1,3,7,16,22,27,23,26,8,15,28,29,2,6,21,24,9,5,19,20,11,25,12,13,14,17,18,4,10/E:(1,2)(3,4)(5,6)(7,8)(9,10)(11,12)(23,24,25)/rA:29CCCNCCCCCOCFFFCCNNCCCCCCFCCCC/rB:s1;s2;s2;s4;s5;d6;s7;d8;s9;s10;s11;s11;s11;s9;s6d15;d5;s17;s4d18;s19;s20;d21;s22;d23;s24;s24;s21d26;s20;s20s28;/rC:;;;;;;;;;;;;;;;;;;;;;;;;;;;;;"	P28845_WT	P28845	WT	CHEMBL991553	PMID:18789704	2008.0	PMID:18789704	2008	1	0	0	0	0		=	8.800	8.8	0.0	0.0	1.0	8.8	0.0	T30	3d5q
BDLJLGRTYOMPEG_on_P53582_WT	High	ChEMBL30	CHEMBL2392771	Cc1nc(-c2ncccc2)nc(NCCNc2nc(C(F)(F)F)ccc2)c1Cl	BDLJLGRTYOMPEG	BDLJLGRTYOMPEG-UHFFFAOYSA-N	InChI=1S/C18H16ClF3N6/c1-11-15(19)17(28-16(26-11)12-5-2-3-8-23-12)25-10-9-24-14-7-4-6-13(27-14)18(20,21)22/h2-8H,9-10H2,1H3,(H,24,27)(H,25,26,28)	"AuxInfo=1/1/N:1,9,8,25,10,24,26,7,15,14,2,5,19,17,27,4,12,20,28,21,22,23,6,16,13,3,18,11/E:(20,21,22)/rA:28CCNCCNCCCCNCNCCNCNCCFFFCCCCCl/rB:s1;d2;s3;s4;d5;s6;d7;s8;s5d9;d4;s11;s12;s13;s14;s15;s16;d17;s18;s19;s20;s20;s20;d19;s24;s17d25;s2d12;s27;/rC:;;;;;;;;;;;;;;;;;;;;;;;;;;;;"	P53582_WT	P53582	WT	CHEMBL2394384	PMID:23507151	2013.0	PMID:23507151	2013	1	0	0	0	0		=	6.000	6.0	0.0	0.0	1.0	6.0	0.0	TFD	4iks
BDLLIPYDNFENMY_on_Q03181_WT	High	ExCAPE-DB;ChEMBL30;ChEMBL30	11711595;CHEMBL387914;CHEMBL202609	CCC(Cc1cc(CNC(=O)c2ccc(C(F)(F)F)cc2F)c(OC)cc1)C(=O)O	BDLLIPYDNFENMY	BDLLIPYDNFENMY-UHFFFAOYSA-N	InChI=1S/C21H21F4NO4/c1-3-13(20(28)29)8-12-4-7-18(30-2)14(9-12)11-26-19(27)16-6-5-15(10-17(16)22)21(23,24)25/h4-7,9-10,13H,3,8,11H2,1-2H3,(H,26,27)(H,28,29)	"AuxInfo=1/1/N:1,25,2,27,14,13,26,4,6,20,8,5,3,7,15,12,21,23,10,28,16,22,17,18,19,9,11,29,30,24/E:(23,24,25)(28,29)/rA:30CCCCCCCCNCOCCCCCFFFCCFCOCCCCOO/rB:s1;s2;s3;s4;d5;s6;s7;s8;s9;d10;s10;d12;s13;d14;s15;s16;s16;s16;s15;s12d20;s21;d7;s23;s24;s23;s5d26;s3;d28;s28;/rC:;;;;;;;;;;;;;;;;;;;;;;;;;;;;;;"	Q03181_WT	Q03181	WT	PubChemAID:260059;CHEMBL886016;CHEMBL867016	PMID:16275077	2006.0	PubChemAID:260059;PMID:17532641;PMID:16275077	2010;2007;2006	0	0;1;1	0	0	1;0;0		=	7.921; 7.680; 7.920	7.84	0.113	0.08	3.0	7.92	0.001	401	2znq
BDLMBQRBNPDCSS_on_P00742_WT	High	ExCAPE-DB;ChEMBL30	6540268;CHEMBL368238	CC(C)N1CCC(NC(=O)c2cc3ccccc3n2CC(=O)Nc2ccc(Cl)cc2)CC1	BDLMBQRBNPDCSS	BDLMBQRBNPDCSS-UHFFFAOYSA-N	InChI=1S/C25H29ClN4O2/c1-17(2)29-13-11-21(12-14-29)28-25(32)23-15-18-5-3-4-6-22(18)30(23)16-24(31)27-20-9-7-19(26)8-10-20/h3-10,15,17,21H,11-14,16H2,1-2H3,(H,27,31)(H,28,32)	"AuxInfo=1/1/N:1,3,15,16,14,17,26,29,25,30,6,31,5,32,12,20,2,13,27,24,7,18,11,21,9,28,23,8,4,19,22,10/E:(1,2)(7,8)(9,10)(11,12)(13,14)/rA:32CCCNCCCNCOCCCCCCCCNCCONCCCCClCCCC/rB:s1;s2;s2;s4;s5;s6;s7;s8;d9;s9;d11;s12;d13;s14;d15;s16;s13d17;s11s18;s19;s20;d21;s21;s23;d24;s25;d26;s27;s27;s24d29;s7;s4s31;/rC:;;;;;;;;;;;;;;;;;;;;;;;;;;;;;;;;"	P00742_WT	P00742	WT	PubChemAID:238190;CHEMBL830302	PMID:15261268	2004.0	PubChemAID:238190;PMID:15261268	2010;2004	0	0	0	0;1	1;0		=	8.523; 8.520	8.521	0.002	0.002	2.0	8.521	0.002	IIE	2bqw
BDRDBXXWQDFXEC_on_P06493_WT	Low	ChEMBL30	CHEMBL518383	O=C(Nc1ccc(F)cc1)c1c(NC(=O)c2c(F)cccc2F)cn[nH]1	BDRDBXXWQDFXEC	BDRDBXXWQDFXEC-UHFFFAOYSA-N	InChI=1S/C17H11F3N4O2/c18-9-4-6-10(7-5-9)22-17(26)15-13(8-21-24-15)23-16(25)14-11(19)2-1-3-12(14)20/h1-8H,(H,21,24)(H,22,26)(H,23,25)	"AuxInfo=1/1/N:20,19,21,6,9,5,10,24,7,4,17,22,12,16,11,14,2,8,18,23,25,3,13,26,15,1/E:(2,3)(4,5)(6,7)(11,12)(19,20)/rA:26OCNCCCCFCCCCNCOCCFCCCCFCNN/rB:d1;s2;s3;d4;s5;d6;s7;s7;s4d9;s2;d11;s12;s13;d14;s14;d16;s17;s17;d19;s20;s16d21;s22;s12;d24;s11s25;/rC:;;;;;;;;;;;;;;;;;;;;;;;;;;"	P06493_WT	P06493	WT	CHEMBL4684796;CHEMBL4613395;CHEMBL4738615;CHEMBL971700	PMID:18656911	2008.0	PMID:31991336;PMID:30639897;PMID:33611192;PMID:18656911	2020;2019;2021;2008	1	0	0	0	0		=	4.530; 8.000; 7.850; 8.000	7.095	1.482	0.856	4.0	7.925	0.075	LZ9	5hq0;4y72
BDRDBXXWQDFXEC_on_P14635_WT	Low	ChEMBL30	CHEMBL518383	O=C(Nc1ccc(F)cc1)c1c(NC(=O)c2c(F)cccc2F)cn[nH]1	BDRDBXXWQDFXEC	BDRDBXXWQDFXEC-UHFFFAOYSA-N	InChI=1S/C17H11F3N4O2/c18-9-4-6-10(7-5-9)22-17(26)15-13(8-21-24-15)23-16(25)14-11(19)2-1-3-12(14)20/h1-8H,(H,21,24)(H,22,26)(H,23,25)	"AuxInfo=1/1/N:20,19,21,6,9,5,10,24,7,4,17,22,12,16,11,14,2,8,18,23,25,3,13,26,15,1/E:(2,3)(4,5)(6,7)(11,12)(19,20)/rA:26OCNCCCCFCCCCNCOCCFCCCCFCNN/rB:d1;s2;s3;d4;s5;d6;s7;s7;s4d9;s2;d11;s12;s13;d14;s14;d16;s17;s17;d19;s20;s16d21;s22;s12;d24;s11s25;/rC:;;;;;;;;;;;;;;;;;;;;;;;;;;"	P14635_WT	P14635	WT	CHEMBL4738615;CHEMBL4613395;CHEMBL971700	PMID:18656911	2008.0	PMID:33611192;PMID:30639897;PMID:18656911	2021;2019;2008	1	0	0	0	0		=	7.850; 8.000; 8.000	7.95	0.071	0.05	3.0	8.0	0.0	LZ9	5hq0;4y72
BDRDBXXWQDFXEC_on_P24941_WT	High	Sharma2016	4305395	O=C(Nc1ccc(F)cc1)c1c(NC(=O)c2c(F)cccc2F)cn[nH]1	BDRDBXXWQDFXEC	BDRDBXXWQDFXEC-UHFFFAOYSA-N	InChI=1S/C17H11F3N4O2/c18-9-4-6-10(7-5-9)22-17(26)15-13(8-21-24-15)23-16(25)14-11(19)2-1-3-12(14)20/h1-8H,(H,21,24)(H,22,26)(H,23,25)	"AuxInfo=1/1/N:20,19,21,6,9,5,10,24,7,4,17,22,12,16,11,14,2,8,18,23,25,3,13,26,15,1/E:(2,3)(4,5)(6,7)(11,12)(19,20)/rA:26OCNCCCCFCCCCNCOCCFCCCCFCNN/rB:d1;s2;s3;d4;s5;d6;s7;s7;s4d9;s2;d11;s12;s13;d14;s14;d16;s17;s17;d19;s20;s16d21;s22;s12;d24;s11s25;/rC:;;;;;;;;;;;;;;;;;;;;;;;;;;"	P24941_WT	P24941	WT	Sharma2016.assay	PMID:18656911	2008.0	PMID:18656911	2008	1	0	0	0	0		=	8.523	8.523	0.0	0.0	1.0	8.523	0.0	LZ9	2vtp
BDRUNDKEQQVJJG_on_P17707_WT	High	ExCAPE-DB;ChEMBL30	25231308;CHEMBL516214	Cc1nc2c(ncnc2N)n1C1OC(CN(C)C)C(O)C1O	BDRUNDKEQQVJJG	BDRUNDKEQQVJJG-UHFFFAOYSA-N	InChI=1S/C13H20N6O3/c1-6-17-8-11(14)15-5-16-12(8)19(6)13-10(21)9(20)7(22-13)4-18(2)3/h5,7,9-10,13,20-21H,4H2,1-3H3,(H2,14,15,16)	"AuxInfo=1/1/N:1,17,18,15,7,2,14,4,19,21,9,5,12,10,8,6,3,16,11,20,22,13/E:(2,3)/rA:22CCNCCNCNCNNCOCCNCCCOCO/rB:s1;d2;s3;d4;s5;d6;s7;s4d8;s9;s2s5;s11;s12;s13;s14;s15;s16;s16;s14;s19;s12s19;s21;/rC:;;;;;;;;;;;;;;;;;;;;;;"	P17707_WT	P17707	WT	PubChemAID:346361;CHEMBL941183	PMID:19209891	2009.0	PubChemAID:346361;PMID:19209891	2010;2009	0;1	0	0	0	1;0		=	6.222; 6.220	6.221	0.001	0.001	2.0	6.221	0.001	N8M	3h0w
BDSGOSWEKUGHOV_on_P43235_WT	High	ChEMBL30	CHEMBL2316591	CC(C)(C)OC(=O)NC(C=O)C1CCCCC1	BDSGOSWEKUGHOV	BDSGOSWEKUGHOV-UHFFFAOYSA-N	InChI=1S/C13H23NO3/c1-13(2,3)17-12(16)14-11(9-15)10-7-5-4-6-8-10/h9-11H,4-8H2,1-3H3,(H,14,16)	"AuxInfo=1/1/N:1,3,4,15,14,16,13,17,10,12,9,6,2,8,11,7,5/E:(1,2,3)(5,6)(7,8)/rA:17CCCCOCONCCOCCCCCC/rB:s1;s2;s2;s2;s5;d6;s6;s8;s9;d10;s9;s12;s13;s14;s15;s12s16;/rC:;;;;;;;;;;;;;;;;;"	P43235_WT	P43235	WT	CHEMBL2319560	PMID:14684342	2004.0	PMID:23350811	2013	1	0	0	0	0		=	7.580	7.58	0.0	0.0	1.0	7.58	0.0	TCO	1q6k
BDUHCSBCVGXTJM_on_O15151_WT	High	ChEMBL30	CHEMBL191334	COc1cc(OC(C)C)c(C2=NC(c3ccc(Cl)cc3)C(c3ccc(Cl)cc3)N2C(=O)N2CCNC(=O)C2)cc1	BDUHCSBCVGXTJM	BDUHCSBCVGXTJM-UHFFFAOYSA-N	InChI=1S/C30H30Cl2N4O4/c1-18(2)40-25-16-23(39-3)12-13-24(25)29-34-27(19-4-8-21(31)9-5-19)28(20-6-10-22(32)11-7-20)36(29)30(38)35-15-14-33-26(37)17-35/h4-13,16,18,27-28H,14-15,17H2,1-3H3,(H,33,37)	"AuxInfo=1/1/N:8,9,1,15,20,23,28,16,19,24,27,40,39,34,33,4,38,7,14,22,17,25,3,10,5,36,13,21,11,30,18,26,35,12,32,29,37,31,2,6/E:(1,2)(4,5)(6,7)(8,9)(10,11)/rA:40COCCCOCCCCCNCCCCCClCCCCCCCClCCNCONCCNCOCCC/rB:s1;s2;d3;s4;s5;s6;s7;s7;d5;s10;w?11;s12;s13;d14;s15;d16;s17;s17;s14d19;s13;s21;d22;s23;d24;s25;s25;s22d27;s11s21;s29;d30;s30;s32;s33;s34;s35;d36;s32s36;s10;s3d39;/rC:;;;;;;;;;;;;;;;;;;;;;;;;;;…	O15151_WT	O15151	WT	CHEMBL3391049;CHEMBL3603474	PMID:19880322	2009.0	DOI:10.1039/C0MD00238K;PMID:26181851	2011;2015	0;1	0	1;0	0	0		=	4.600; 5.370	4.985	0.385	0.385	2.0	4.985	0.385	NUT	7c44;7c3q;7c3y
BDUHCSBCVGXTJM_on_Q00987_WT	High	ChEMBL30;ChEMBL30;ChEMBL30;ChEMBL30;ChEMBL30;ChEMBL30;ChEMBL30;ChEMBL30;ChEMBL30;ChEMBL30;ChEMBL30;ChEMBL30;ChEMBL30;ChEMBL30;ChEMBL30;ChEMBL30;ChEMBL30;ChEMBL30;ChEMBL30;ChEMBL30;ChEMBL30;ChEMBL30;ExCAPE-DB;ChEMBL30;ChEMBL30;ChEMBL30;ChEMBL30;ChEMBL30;ChEMBL30	CHEMBL191334;CHEMBL191334;CHEMBL191334;CHEMBL191334;CHEMBL191334;CHEMBL191334;CHEMBL191334;CHEMBL191334;CHEMBL2152332;CHEMBL191334;CHEMBL191334;CHEMBL191334;CHEMBL191334;CHEMBL2152332;CHEMBL191334;CHEMBL191334;CHEMBL211045;CHEMBL191334;CHEMBL211045;CHEMBL191334;CHEMBL191334;CHEMBL191334;11433190;CHEMBL191334;CHEMBL211045;CHEMBL191334;CHEMBL2152332;CHEMBL211045;CHEMBL191334	COc1cc(OC(C)C)c(C2=NC(c3ccc(Cl)cc3)C(c3ccc(Cl)cc3)N2C(=O)N2CCNC(=O)C2)cc1	BDUHCSBCVGXTJM	BDUHCSBCVGXTJM-UHFFFAOYSA-N	InChI=1S/C30H30Cl2N4O4/c1-18(2)40-25-16-23(39-3)12-13-24(25)29-34-27(19-4-8-21(31)9-5-19)28(20-6-10-22(32)11-7-20)36(29)30(38)35-15-14-33-26(37)17-35/h4-13,16,18,27-28H,14-15,17H2,1-3H3,(H,33,37)	"AuxInfo=1/1/N:8,9,1,15,20,23,28,16,19,24,27,40,39,34,33,4,38,7,14,22,17,25,3,10,5,36,13,21,11,30,18,26,35,12,32,29,37,31,2,6/E:(1,2)(4,5)(6,7)(8,9)(10,11)/rA:40COCCCOCCCCCNCCCCCClCCCCCCCClCCNCONCCNCOCCC/rB:s1;s2;d3;s4;s5;s6;s7;s7;d5;s10;w?11;s12;s13;d14;s15;d16;s17;s17;s14d19;s13;s21;d22;s23;d24;s25;s25;s22d27;s11s21;s29;d30;s30;s32;s33;s34;s35;d36;s32s36;s10;s3d39;/rC:;;;;;;;;;;;;;;;;;;;;;;;;;;…	Q00987_WT	Q00987	WT	CHEMBL2383516;CHEMBL2351555;CHEMBL2351554;CHEMBL3602307;CHEMBL3629965;CHEMBL3271858;CHEMBL3391050;CHEMBL866828;CHEMBL4045568;CHEMBL4620014;CHEMBL4616379;CHEMBL4616380;CHEMBL4267760;CHEMBL4392698;CHEMBL4156755;CHEMBL4352996;CHEMBL4352999;CHEMBL4262315;CHEMBL4325736;CHEMBL3240507;CHEMBL1694393;CHEMBL3294652;PubChemAID:739073;CHEMBL3803118;CHEMBL4003037;CHEMBL3801199;CHEMBL4019946;CHEMBL3820275;CHEM…	PMID:15999986	2005.0	PMID:23541651;PMID:23597064;PMID:23597064;PMID:26181851;PMID:26115576;PMID:24852275;DOI:10.1039/C0MD00238K;PMID:16789731;PMID:28797774;PMID:32142281;PMID:32435424;PMID:32435424;PMID:30217415;PMID:31047751;PMID:30045621;PMID:31100649;PMID:31100649;PMID:29034069;PMID:31971801;PMID:24656661;PMID:21277201;PMID:24813735;PubChemAID:739073;PMID:26982372;PMID:27907876;PMID:26982372;PMID:28921985;PMID:270…	2013;2013;2013;2015;2015;2014;2011;2006;2017;2020;2020;2020;2018;2019;2018;2019;2019;2017;2020;2014;2011;2014;2013;2016;2017;2016;2017;2016;2006	1;1;1;0;1;0;0;0;0;1;1;0;1;0;0;1;0;0;1;1;1;0;0;0;0;0;1;1;1	0	0;0;0;0;0;0;1;0;1;0;0;0;0;0;0;0;1;0;0;0;0;0;0;1;0;0;0;0;0	0;0;0;1;0;1;0;1;0;0;0;1;0;1;1;0;0;1;0;0;0;1;0;0;1;1;0;0;0	0;0;0;0;0;0;0;0;0;0;0;0;0;0;0;0;0;0;0;0;0;0;1;0;0;0;0;0;0		=	7.000; 7.750; 7.050; 8.190; 6.210; 6.960; 6.160; 7.440; 6.820; 7.060; 7.050; 7.370; 8.000; 6.700; 6.850; 4.520; 6.620; 7.400; 6.220; 7.160; 6.220; 7.050; 7.745; 7.460; 7.520; 7.230; 6.970; 6.980; 5.820	6.949	0.717	0.135	29.0	7.05	0.35	NUT	5c5a;5zxf;4hg7;5z02
BDVALXKNVWZHIQ_on_P0A017_WT	High	ChEMBL30	CHEMBL1818121	CCOc1ccc(C=O)cc1-c1c(C)cc2c(N)nc(N)nc2c1	BDVALXKNVWZHIQ	BDVALXKNVWZHIQ-UHFFFAOYSA-N	InChI=1S/C18H18N4O2/c1-3-24-16-5-4-11(9-23)7-13(16)12-8-15-14(6-10(12)2)17(19)22-18(20)21-15/h4-9H,3H2,1-2H3,(H4,19,20,21,22)	"AuxInfo=1/1/N:1,14,2,6,5,15,10,24,8,13,7,12,11,16,23,4,17,20,18,21,22,19,9,3/rA:24CCOCCCCCOCCCCCCCCNNCNNCC/rB:s1;s2;s3;d4;s5;d6;s7;d8;s7;s4d10;s11;d12;s13;s13;d15;s16;s17;d17;s19;s20;d20;s16s22;s12d23;/rC:;;;;;;;;;;;;;;;;;;;;;;;;"	P0A017_WT	P0A017	WT	CHEMBL1821390	PMID:21831637	2011.0	PMID:21831637	2011	0	0	0	1	0		=	9.620	9.62	0.0	0.0	1.0	9.62	0.0	Q20	3srr
BEAJCHFCYQOFGS_on_P55201_WT	High	ChEMBL30	CHEMBL3818285	CC1Nc2c(cccc2)NC1=O	BEAJCHFCYQOFGS	BEAJCHFCYQOFGS-UHFFFAOYSA-N	InChI=1S/C9H10N2O/c1-6-9(12)11-8-5-3-2-4-7(8)10-6/h2-6,10H,1H3,(H,11,12)	"AuxInfo=1/1/N:1,8,7,9,6,2,4,5,11,3,10,12/rA:12CCNCCCCCCNCO/rB:s1;s2;s3;d4;s5;d6;s7;s4d8;s5;s2s10;d11;/rC:;;;;;;;;;;;;"	P55201_WT	P55201	WT	CHEMBL3820393	PMID:27167503	2016.0	PMID:27167503	2016	0	0	1	0	0		=	4.040; 4.040; 4.040	4.04	0.0	0.0	3.0	4.04	0.0	5QY	5epr
BEDDENNXVBITIQ_on_P56817_WT	High	ChEMBL30	CHEMBL585952	CN1C(=O)C(c2ccccc2)(C23CC4CC(CC(C4)C2)C3)N=C1N	BEDDENNXVBITIQ	BEDDENNXVBITIQ-UHFFFAOYSA-N	InChI=1S/C20H25N3O/c1-23-17(24)20(22-18(23)21,16-5-3-2-4-6-16)19-10-13-7-14(11-19)9-15(8-13)12-19/h2-6,13-15H,7-12H2,1H3,(H2,21,22)	"AuxInfo=1/1/N:1,9,8,10,7,11,15,17,19,21,13,20,16,14,18,6,3,23,12,5,24,22,2,4/E:(3,4)(5,6)(7,8,9)(10,11,12)(13,14,15)/rA:24CNCOCCCCCCCCCCCCCCCCCNCN/rB:s1;s2;d3;s3;s5;d6;s7;d8;s9;s6d10;s5;s12;s13;s14;s15;s16;s17;s14s18;s12s18;s12s16;s5;s2w?22;s23;/rC:;;;;;;;;;;;;;;;;;;;;;;;;"	P56817_WT	P56817	WT	CHEMBL1664806	PMID:19968289	2010.0	PMID:21093114	2011	1	0	0	0	0		=	5.820	5.82	0.0	0.0	1.0	5.82	0.0	593	3ind
BEFAEFLFXOZVJY_on_P06401_WT	Medium	ChEMBL30	CHEMBL549725	CC(C(=O)N(C)C)N(CC(F)(F)F)c1ccc(C#N)c(C(F)(F)F)c1	BEFAEFLFXOZVJY	BEFAEFLFXOZVJY-UHFFFAOYSA-N	InChI=1S/C15H15F6N3O/c1-9(13(25)23(2)3)24(8-14(16,17)18)11-5-4-10(7-22)12(6-11)15(19,20)21/h4-6,9H,8H2,1-3H3	"AuxInfo=1/0/N:1,6,7,16,15,25,18,9,2,17,14,20,3,10,21,11,12,13,22,23,24,19,5,8,4/E:(2,3)(16,17,18)(19,20,21)/rA:25CCCONCCNCCFFFCCCCCNCCFFFC/rB:s1;s2;d3;s3;s5;s5;s2;s8;s9;s10;s10;s10;s8;d14;s15;d16;s17;t18;s17;s20;s21;s21;s21;s14d20;/rC:;;;;;;;;;;;;;;;;;;;;;;;;;"	P06401_WT	P06401	WT	CHEMBL1054362;CHEMBL1054361	PMID:19595590	2009.0	PMID:19595590	2009	0;1	1;0	0	0	0		=	5.890; 6.900	6.395	0.505	0.505	2.0	6.395	0.505	30X	3g8o
BEGCWPHKTGGGNN_on_P56817_WT	High	ChEMBL30	CHEMBL2047044;CHEMBL2047044;CHEMBL2047045;CHEMBL2047045	Cc1cc2cc(c1)C(=O)NC(C(O)CNCc1cc(C(C)C)ccc1)COCC=CCC(c1ccccc1)NC2=O	BEGCWPHKTGGGNN	BEGCWPHKTGGGNN-UHFFFAOYSA-N	InChI=1S/C34H41N3O4/c1-23(2)27-13-9-10-25(18-27)20-35-21-32(38)31-22-41-15-8-7-14-30(26-11-5-4-6-12-26)36-33(39)28-16-24(3)17-29(19-28)34(40)37-31/h4-13,16-19,23,30-32,35,38H,14-15,20-22H2,1-3H3,(H,36,39)(H,37,40)	"AuxInfo=1/1/N:21,22,1,36,35,37,30,29,24,25,34,38,23,31,28,3,7,18,5,16,14,26,20,2,17,33,19,4,6,32,11,12,40,8,15,39,10,13,41,9,27/E:(1,2)(5,6)(11,12)/rA:41CCCCCCCCONCCOCNCCCCCCCCCCCOCCCCCCCCCCCNCO/rB:s1;d2;s3;d4;s5;s2d6;s6;d8;s8;s10;s11;s12;s12;s14;s15;s16;d17;s18;s19;s20;s20;d19;s23;s17d24;s11;s26;s27;s28;w?29;s30;s31;s32;d33;s34;d35;s36;s33d37;s32;s4s39;d40;/rC:;;;;;;;;;;;;;;;;;;;;;;;;;;;;;;;;;;…	P56817_WT	P56817	WT	CHEMBL2050684;CHEMBL2050682;CHEMBL2050682;CHEMBL2050684	PMID:22698785	2012.0	PMID:22698785	2012	1	0	0	0	0		=	5.640; 5.310; 7.110; 6.800	6.215	0.757	0.437	4.0	6.22	0.735	0N1	4dpi
BEIFGZXXCPXAAY_on_O60885_WT	High	ChEMBL30	CHEMBL3769979	COc1c(OC)cc(-c2cn(C)c(=O)c3c2sc(C(=O)N2CCN(S(C)(=O)=O)CC2)c3)cc1	BEIFGZXXCPXAAY	BEIFGZXXCPXAAY-UHFFFAOYSA-N	InChI=1S/C22H25N3O6S2/c1-23-13-16(14-5-6-17(30-2)18(11-14)31-3)20-15(21(23)26)12-19(32-20)22(27)24-7-9-25(10-8-24)33(4,28)29/h5-6,11-13H,7-10H2,1-4H3	"AuxInfo=1/0/N:12,1,6,26,32,33,22,30,23,29,7,31,10,8,15,9,3,4,18,16,13,19,11,21,24,14,20,27,28,2,5,17,25/E:(7,8)(9,10)(28,29)/CRV:33.6/rA:33COCCOCCCCCNCCOCCSCCONCCNSCOOCCCCC/rB:s1;s2;d3;s4;s5;s4;d7;s8;d9;s10;s11;s11;d13;s13;s9d15;s16;s17;s18;d19;s19;s21;s22;s23;s24;s25;d25;d25;s24;s21s29;s15d18;s8;s3d32;/rC:;;;;;;;;;;;;;;;;;;;;;;;;;;;;;;;;;"	O60885_WT	O60885	WT	CHEMBL3773447	PMID:25856009	2016.0	PMID:25856009	2016	1	0	0	0	0		=	4.700	4.7	0.0	0.0	1.0	4.7	0.0	N1D	4uiz
BEIFGZXXCPXAAY_on_Q9H8M2_WT	High	ChEMBL30	CHEMBL3769979	COc1c(OC)cc(-c2cn(C)c(=O)c3c2sc(C(=O)N2CCN(S(C)(=O)=O)CC2)c3)cc1	BEIFGZXXCPXAAY	BEIFGZXXCPXAAY-UHFFFAOYSA-N	InChI=1S/C22H25N3O6S2/c1-23-13-16(14-5-6-17(30-2)18(11-14)31-3)20-15(21(23)26)12-19(32-20)22(27)24-7-9-25(10-8-24)33(4,28)29/h5-6,11-13H,7-10H2,1-4H3	"AuxInfo=1/0/N:12,1,6,26,32,33,22,30,23,29,7,31,10,8,15,9,3,4,18,16,13,19,11,21,24,14,20,27,28,2,5,17,25/E:(7,8)(9,10)(28,29)/CRV:33.6/rA:33COCCOCCCCCNCCOCCSCCONCCNSCOOCCCCC/rB:s1;s2;d3;s4;s5;s4;d7;s8;d9;s10;s11;s11;d13;s13;s9d15;s16;s17;s18;d19;s19;s21;s22;s23;s24;s25;d25;d25;s24;s21s29;s15d18;s8;s3d32;/rC:;;;;;;;;;;;;;;;;;;;;;;;;;;;;;;;;;"	Q9H8M2_WT	Q9H8M2	WT	CHEMBL3773446	PMID:25856009	2016.0	PMID:25856009	2016	1	0	0	0	0		=	6.700	6.7	0.0	0.0	1.0	6.7	0.0	N1D	4uit
BEJNERDRQOWKJM_on_B2ZB02_WT	High	ChEMBL30	CHEMBL287556	O=c1cc(CO)occ1O	BEJNERDRQOWKJM	BEJNERDRQOWKJM-UHFFFAOYSA-N	InChI=1S/C6H6O4/c7-2-4-1-5(8)6(9)3-10-4/h1,3,7,9H,2H2	"AuxInfo=1/0/N:3,5,8,4,2,9,6,1,10,7/rA:10OCCCCOOCCO/rB:d1;s2;d3;s4;s5;s4;s7;s2d8;s9;/rC:;;;;;;;;;;"	B2ZB02_WT	B2ZB02	WT	CHEMBL4183318	PMID:29634898	2018.0	PMID:29634898	2018	1	0	0	0	0		=	4.280	4.28	0.0	0.0	1.0	4.28	0.0	KOJ	5i38;3nq1
BEMNJULZEQTDJY_on_P11362_WT	High	Klaeger2017;ChEMBL30;ChEMBL30	Klaeger2017.compound.59;CHEMBL3907479;CHEMBL3907479	Cc1nc2c(ccc(-n3ncc(C(=O)c4cc5c(cccc5)[nH]4)c3N)c2)[nH]1	BEMNJULZEQTDJY	BEMNJULZEQTDJY-UHFFFAOYSA-N	InChI=1S/C20H16N6O/c1-11-23-16-7-6-13(9-17(16)24-11)26-20(21)14(10-22-26)19(27)18-8-12-4-2-3-5-15(12)25-18/h2-10,25H,21H2,1H3,(H,23,24)	"AuxInfo=1/1/N:1,21,20,22,19,7,6,16,26,11,2,17,8,12,18,5,4,15,13,24,25,10,27,3,23,9,14/rA:27CCNCCCCCNNCCCOCCCCCCCCNCNCN/rB:s1;d2;s3;d4;s5;d6;s7;s8;s9;d10;s11;s12;d13;s13;d15;s16;d17;s18;d19;s20;s17d21;s15s18;s9d12;s24;s4d8;s2s5;/rC:;;;;;;;;;;;;;;;;;;;;;;;;;;;"	P11362_WT	P11362	WT	Klaeger2017.assay;CHEMBL4136633;CHEMBL3991717	PMID:27933954	2016.0	DOI:10.1126/science.aan4368;PMID:29259745;PMID:29191878	2017	0;1;0	0	0;0;1	0	1;0;0		=	8.699; 8.030; 8.520	8.416	0.283	0.2	3.0	8.52	0.179	LWJ	5b7v
BENOEPUDOPGLCP_on_P51449_WT	High	ChEMBL30	CHEMBL4100286	COc1ccc2c(n1)CCN(C(=O)CCCC(=O)O)C2C(=O)Nc1cc(F)c2c(c1)CCC2(C)C	BENOEPUDOPGLCP	BENOEPUDOPGLCP-UHFFFAOYSA-N	InChI=1S/C26H30FN3O5/c1-26(2)11-9-15-13-16(14-18(27)23(15)26)28-25(34)24-17-7-8-20(35-3)29-19(17)10-12-30(24)21(31)5-4-6-22(32)33/h7-8,13-14,24H,4-6,9-12H2,1-3H3,(H,28,34)(H,32,33)	"AuxInfo=1/1/N:34,35,1,15,14,16,5,4,31,9,32,10,30,25,29,24,6,26,7,3,12,17,28,20,21,33,27,23,8,11,13,18,19,22,2/E:(1,2)(32,33)/rA:35COCCCCCNCCNCOCCCCOOCCONCCCFCCCCCCCC/rB:s1;s2;d3;s4;d5;s6;s3d7;s7;s9;s10;s11;d12;s12;s14;s15;s16;d17;s17;s6s11;s20;d21;s21;s23;d24;s25;s26;d26;s28;s24d29;s29;s31;s28s32;s33;s33;/rC:;;;;;;;;;;;;;;;;;;;;;;;;;;;;;;;;;;;"	P51449_WT	P51449	WT	CHEMBL4370423;CHEMBL4370422;CHEMBL4038091	PMID:29510038	2018.0	PMID:30652849;PMID:30652849;PMID:29510038	2019;2019;2018	0;1;1	1;0;0	0	0	0		=	7.510; 8.480; 7.350	7.78	0.499	0.353	3.0	7.51	0.16	HQ7	6e3e
BENWFAKBOBCZKA_on_Q9H2K2_WT	High	ChEMBL30	CHEMBL2381639	COCCNC(=O)c1cc(Cl)c(-c2ccc3c(C)cc(O)nc3c2)cc1	BENWFAKBOBCZKA	BENWFAKBOBCZKA-UHFFFAOYSA-N	InChI=1S/C20H19ClN2O3/c1-12-9-19(24)23-18-11-13(3-5-15(12)18)16-6-4-14(10-17(16)21)20(25)22-7-8-26-2/h3-6,9-11H,7-8H2,1-2H3,(H,22,25)(H,23,24)	"AuxInfo=1/1/N:18,1,14,26,15,25,4,3,19,9,24,17,13,8,16,12,10,23,20,6,11,5,22,21,7,2/rA:26COCCNCOCCCClCCCCCCCCCONCCCC/rB:s1;s2;s3;s4;s5;d6;s6;d8;s9;s10;d10;s12;d13;s14;d15;s16;s17;d17;s19;s20;d20;s16s22;s13d23;s12;s8d25;/rC:;;;;;;;;;;;;;;;;;;;;;;;;;;"	Q9H2K2_WT	Q9H2K2	WT	CHEMBL2382500;CHEMBL2382496	PMID:23672613	2013.0	PMID:23672613	2013	0;1	0	1;0	0	0		=	7.800; 8.050	7.925	0.125	0.125	2.0	7.925	0.125	AJ5	4j3l
BERKODPQGRAHDD_on_O14757_WT	High	ChEMBL30;ExCAPE-DB	CHEMBL232804;44432081	OCc1ccc2Cc3c([nH]nc3-c3ccc(-c4ccc(O)cc4)cc3)-c2c1	BERKODPQGRAHDD	BERKODPQGRAHDD-UHFFFAOYSA-N	InChI=1S/C23H18N2O2/c26-13-14-1-2-18-12-21-22(24-25-23(21)20(18)11-14)17-5-3-15(4-6-17)16-7-9-19(27)10-8-16/h1-11,26-27H,12-13H2,(H,24,25)	"AuxInfo=1/1/N:4,5,15,24,14,25,18,23,19,22,27,7,2,3,16,17,13,6,20,26,8,12,9,11,10,1,21/E:(3,4)(5,6)(7,8)(9,10)/rA:27OCCCCCCCCNNCCCCCCCCCOCCCCCC/rB:s1;s2;d3;s4;d5;s6;s7;d8;s9;s10;s8d11;s12;d13;s14;d15;s16;d17;s18;d19;s20;s20;s17d22;s16;s13d24;s6s9;s3d26;/rC:;;;;;;;;;;;;;;;;;;;;;;;;;;;"	O14757_WT	O14757	WT	CHEMBL896339;PubChemAID:299280	PMID:17490879	2007.0	PMID:17490879;PubChemAID:299280	2007;2010	1;0	0	0	0	0;1		=	8.360; 8.357	8.358	0.002	0.002	2.0	8.358	0.002	H0K	4ftl
BERPCVULMUPOER_on_P14920_WT	High	ChEMBL30	CHEMBL146227	Oc1c(O)nc2ccccc2c1	BERPCVULMUPOER	BERPCVULMUPOER-UHFFFAOYSA-N	InChI=1S/C9H7NO2/c11-8-5-6-3-1-2-4-7(6)10-9(8)12/h1-5,11H,(H,10,12)	"AuxInfo=1/1/N:9,8,10,7,12,11,6,2,3,5,1,4/rA:12OCCONCCCCCCC/rB:s1;d2;s3;s3;d5;s6;d7;s8;d9;s6s10;s2d11;/rC:;;;;;;;;;;;;"	P14920_WT	P14920	WT	CHEMBL2343135;CHEMBL2343128;CHEMBL939021;CHEMBL938999;CHEMBL3807136	PMID:19438227	2009.0	PMID:23566269;PMID:23566269;PMID:19438227;PMID:19438227;PMID:27089209	2013;2013;2009;2009;2016	1;1;0;1;1	0	0;0;1;0;0	0	0		=	8.160; 7.380; 7.890; 8.400; 7.370	7.84	0.413	0.206	5.0	7.89	0.51	G3E	3g3e
BETYXZSFUFTOLC_on_P29476_WT	High	ChEMBL30;ChEMBL30;ChEMBL30;ChEMBL30;ExCAPE-DB;ExCAPE-DB;ChEMBL30	CHEMBL483940;CHEMBL483940;CHEMBL510760;CHEMBL510760;24850786;44592963;CHEMBL510760	NCCNC1CNCC1Cc1cccc(N)n1	BETYXZSFUFTOLC	BETYXZSFUFTOLC-UHFFFAOYSA-N	InChI=1S/C12H21N5/c13-4-5-16-11-8-15-7-9(11)6-10-2-1-3-12(14)17-10/h1-3,9,11,15-16H,4-8,13H2,(H2,14,17)	"AuxInfo=1/1/N:13,12,14,2,3,10,8,6,9,11,5,15,1,16,7,4,17/rA:17NCCNCCNCCCCCCCCNN/rB:s1;s2;s3;s4;s5;s6;s7;s5s8;s9;s10;d11;s12;d13;s14;s15;s11d15;/rC:;;;;;;;;;;;;;;;;;"	P29476_WT	P29476	WT	CHEMBL1027673;CHEMBL1027671;CHEMBL3820792;CHEMBL993937;PubChemAID:367854;PubChemAID:397747;CHEMBL1285560	PMID:19537690	2009.0	PMID:19537690;PMID:19537690;PMID:27050842;PMID:19125620;PubChemAID:367854;PubChemAID:397747;PMID:20958055	2009;2009;2016;2009;2010;2010;2010	1;1;0;0;0;0;0	0	0	0;0;1;1;0;0;1	0;0;0;0;1;1;0		=	4.800; 5.200; 6.410; 6.410; 6.411; 5.201; 4.230	5.523	0.825	0.337	7.0	5.201	0.971	JI2	3b3n;3dqr
BEUQXVWXFDOSAQ_on_O00329_WT	High	ExCAPE-DB;ChEMBL30	51001932;CHEMBL2387080	Cc1nn(C(C)C)c(-c2cn3CCOc4c(ccc(-c5cn(C(C)(C)C(N)=O)nc5)c4)-c3n2)n1	BEUQXVWXFDOSAQ	BEUQXVWXFDOSAQ-UHFFFAOYSA-N	InChI=1S/C24H28N8O2/c1-14(2)32-22(27-15(3)29-32)19-13-30-8-9-34-20-10-16(6-7-18(20)21(30)28-19)17-11-26-31(12-17)24(4,5)23(25)33/h6-7,10-14H,8-9H2,1-5H3,(H2,25,33)	"AuxInfo=1/1/N:6,7,1,24,25,18,17,12,13,31,30,21,10,5,2,19,20,16,9,15,32,8,26,23,27,29,34,33,3,11,22,4,28,14/E:(1,2)(4,5)/rA:34CCNNCCCCCCNCCOCCCCCCCNCCCCNONCCCNN/rB:s1;d2;s3;s4;s5;s5;s4;s8;d9;s10;s11;s12;s13;s14;d15;s16;d17;s18;s19;d20;s21;s22;s23;s23;s23;s26;d26;s22;s20d29;s15d19;s11s16;s9d32;s2d8;/rC:;;;;;;;;;;;;;;;;;;;;;;;;;;;;;;;;;;"	O00329_WT	O00329	WT	PubChemAID:750479;CHEMBL2388233	PMID:23662903	2013.0	PubChemAID:750479;PMID:23662903	2014;2013	0	0	0	0;1	1;0		=	9.921; 9.920	9.921	0.001	0.001	2.0	9.921	0.0	799	5t8f
BEXSRDRFSVXXPU_on_P11309_WT	High	ExCAPE-DB	71307955	O=C(Nc1c[nH]c2ncc(-c3ccccc3F)cc12)c1c2nc(NCC3CCNCC3F)ccn2nc1	BEXSRDRFSVXXPU	BEXSRDRFSVXXPU-UHFFFAOYSA-N	InChI=1S/C26H24F2N8O/c27-20-4-2-1-3-17(20)16-9-18-22(14-32-24(18)31-11-16)34-26(37)19-12-33-36-8-6-23(35-25(19)36)30-10-15-5-7-29-13-21(15)28/h1-4,6,8-9,11-12,14-15,21,29H,5,7,10,13H2,(H,30,35)(H,31,32)(H,34,37)	"AuxInfo=1/1/N:13,14,12,15,27,33,28,34,18,25,9,37,30,5,26,10,11,19,20,16,31,4,23,7,21,2,17,32,29,24,8,6,36,3,22,35,1/rA:37OCNCCNCNCCCCCCCCFCCCCNCNCCCCNCCFCCNNC/rB:d1;s2;s3;d4;s5;s6;d7;s8;d9;s10;d11;s12;d13;s14;s11d15;s16;s10;s4s7d18;s2;d20;s21;d22;s23;s24;s25;s26;s27;s28;s29;s26s30;s31;s23;d33;s21s34;s35;s20d36;/rC:;;;;;;;;;;;;;;;;;;;;;;;;;;;;;;;;;;;;;"	P11309_WT	P11309	WT	PubChemAID:749898	PMID:23623490	2013.0	PubChemAID:749898	2014	0	0	0	0	1		=	11.523	11.523	0.0	0.0	1.0	11.523	0.0	1OC	4k1b
BEXUQVHWMLPYKY_on_P24941_WT	High	Sharma2016	3789	CC(C)C(=O)COc1c2nc[nH]c2nc(N)n1	BEXUQVHWMLPYKY	BEXUQVHWMLPYKY-UHFFFAOYSA-N	InChI=1S/C10H13N5O2/c1-5(2)6(16)3-17-9-7-8(13-4-12-7)14-10(11)15-9/h4-5H,3H2,1-2H3,(H3,11,12,13,14,15)	"AuxInfo=1/1/N:1,3,6,11,2,4,9,13,8,15,16,10,12,14,17,5,7/E:(1,2)/rA:17CCCCOCOCCNCNCNCNN/rB:s1;s2;s2;d4;s4;s6;s7;d8;s9;d10;s11;s9s12;d13;s14;s15;s8d15;/rC:;;;;;;;;;;;;;;;;;"	P24941_WT	P24941	WT	Sharma2016.assay	PMID:16392795	2006.0	PMID:16392795	2006	1	0	0	0	0		=	4.000	4.0	0.0	0.0	1.0	4.0	0.0	MBP	1gz8
BEXZWJKLLDXOCX_on_P37231_WT	High	ExCAPE-DB;ChEMBL30	44424591;CHEMBL229786	CCCC(Cc1cc(CNC(=O)c2ccc(C(F)(F)F)cc2)c(OC)cc1)C(=O)O	BEXZWJKLLDXOCX	BEXZWJKLLDXOCX-UHFFFAOYSA-N	InChI=1S/C22H24F3NO4/c1-3-4-16(21(28)29)11-14-5-10-19(30-2)17(12-14)13-26-20(27)15-6-8-18(9-7-15)22(23,24)25/h5-10,12,16H,3-4,11,13H2,1-2H3,(H,26,27)(H,28,29)	"AuxInfo=1/1/N:1,25,2,3,27,14,22,15,21,26,5,7,9,6,13,4,8,16,23,11,28,17,18,19,20,10,12,29,30,24/E:(6,7)(8,9)(23,24,25)(28,29)/rA:30CCCCCCCCCNCOCCCCCFFFCCCOCCCCOO/rB:s1;s2;s3;s4;s5;d6;s7;s8;s9;s10;d11;s11;d13;s14;d15;s16;s17;s17;s17;s16;s13d21;d8;s23;s24;s23;s6d26;s4;d28;s28;/rC:;;;;;;;;;;;;;;;;;;;;;;;;;;;;;;"	P37231_WT	P37231	WT	PubChemAID:288975;CHEMBL886017	PMID:17532641	2007.0	PubChemAID:288975;PMID:17532641	2010;2007	0	0;1	0	0	1;0		=	5.444; 5.440	5.442	0.002	0.002	2.0	5.442	0.002	J35	3vjh
BFBOXYLGKAPSFY_on_Q9NWZ3_WT	High	ChEMBL30	CHEMBL3950656	NCC1CCN(c2cc3c(cccn3)cc2NC(=O)c2c3ncccn3nc2)CC1	BFBOXYLGKAPSFY	BFBOXYLGKAPSFY-UHFFFAOYSA-N	InChI=1S/C22H23N7O/c23-13-15-4-9-28(10-5-15)20-12-18-16(3-1-6-24-18)11-19(20)27-22(30)17-14-26-29-8-2-7-25-21(17)29/h1-3,6-8,11-12,14-15H,4-5,9-10,13,23H2,(H,27,30)	"AuxInfo=1/1/N:12,24,11,4,30,13,23,25,5,29,15,8,2,28,3,10,20,9,16,7,21,18,1,14,22,27,17,6,26,19/E:(4,5)(9,10)/rA:30NCCCCNCCCCCCCNCCNCOCCNCCCNNCCC/rB:s1;s2;s3;s4;s5;s6;d7;s8;d9;s10;d11;s12;s9d13;s10;s7d15;s16;s17;d18;s18;d20;s21;d22;s23;d24;s21s25;s26;s20d27;s6;s3s29;/rC:;;;;;;;;;;;;;;;;;;;;;;;;;;;;;;"	Q9NWZ3_WT	Q9NWZ3	WT	CHEMBL4359940;CHEMBL4359943	PATENT:US9255110B2	2016.0	PMID:31082230	2019	0;1	0	0	1;0	0		=	8.700; 7.390	8.045	0.655	0.655	2.0	8.045	0.655	LTY	6o9d
BFHQTAMNYUCFBP_on_P49841_WT	Medium	ChEMBL30	CHEMBL436837	CS(=O)(=O)Nc1ccc(CCNC(=O)c2ccc(O)c3c2nc(-c2ccc(Cl)cc2Cl)[nH]3)cc1	BFHQTAMNYUCFBP	BFHQTAMNYUCFBP-UHFFFAOYSA-N	InChI=1S/C23H20Cl2N4O4S/c1-34(32,33)29-15-5-2-13(3-6-15)10-11-26-23(31)17-8-9-19(30)21-20(17)27-22(28-21)16-7-4-14(24)12-18(16)25/h2-9,12,29-30H,10-11H2,1H3,(H,26,31)(H,27,28)	"AuxInfo=1/1/N:1,8,33,26,7,34,25,16,17,10,11,29,9,27,6,24,15,30,18,21,20,23,13,28,31,12,22,32,5,19,14,3,4,2/E:(2,3)(5,6)(32,33)/CRV:34.6/rA:34CSOONCCCCCCNCOCCCCOCCNCCCCCClCCClNCC/rB:s1;d2;d2;s2;s5;d6;s7;d8;s9;s10;s11;s12;d13;s13;d15;s16;d17;s18;s18;s15d20;s21;d22;s23;d24;s25;d26;s27;s27;s24d29;s30;s20s23;s9;s6d33;/rC:;;;;;;;;;;;;;;;;;;;;;;;;;;;;;;;;;;"	P49841_WT	P49841	WT	CHEMBL941840	PMID:17764934	2007.0	PMID:17764934	2007	1	0	0	0	0		=	7.820	7.82	0.0	0.0	1.0	7.82	0.0	HBM	2o5k
BFNBJSXMXXQLAW_on_Q13946_WT	High	ChEMBL30	CHEMBL1236215	CSc1nc2c(cccc2)c(=O)n1-c1c(F)cccc1F	BFNBJSXMXXQLAW	BFNBJSXMXXQLAW-UHFFFAOYSA-N	InChI=1S/C15H10F2N2OS/c1-21-15-18-12-8-3-2-5-9(12)14(20)19(15)13-10(16)6-4-7-11(13)17/h2-8H,1H3	"AuxInfo=1/0/N:1,8,9,18,7,17,19,10,6,15,20,5,14,11,3,16,21,4,13,12,2/E:(6,7)(10,11)(16,17)/rA:21CSCNCCCCCCCONCCFCCCCF/rB:s1;s2;d3;s4;d5;s6;d7;s8;s5d9;s6;d11;s3s11;s13;d14;s15;s15;d17;s18;s14d19;s20;/rC:;;;;;;;;;;;;;;;;;;;;;"	Q13946_WT	Q13946	WT	CHEMBL4425332	PMID:26908025	2016.0	PMID:26908025	2016	1	0	0	0	0		=	6.290	6.29	0.0	0.0	1.0	6.29	0.0	TC8	3g3n
BFSMGDJOXZAERB_on_P15056_WT	High	ChEMBL30;ChEMBL30;ChEMBL30;ChEMBL30;ChEMBL30;ChEMBL30;ChEMBL30;ChEMBL30;ChEMBL30;ChEMBL30;ChEMBL30;ChEMBL30;Klaeger2017;ChEMBL30;ChEMBL30;ChEMBL30	CHEMBL2028663;CHEMBL2028663;CHEMBL2028663;CHEMBL2028663;CHEMBL2028663;CHEMBL2028663;CHEMBL2028663;CHEMBL2028663;CHEMBL2028663;CHEMBL2028663;CHEMBL2028663;CHEMBL2028663;Klaeger2017.compound.68;CHEMBL2028663;CHEMBL2028663;CHEMBL2028663	CC(C)(C)c1nc(-c2cccc(NS(=O)(=O)c3c(F)cccc3F)c2F)c(-c2ccnc(N)n2)s1	BFSMGDJOXZAERB	BFSMGDJOXZAERB-UHFFFAOYSA-N	InChI=1S/C23H20F3N5O2S2/c1-23(2,3)21-30-18(19(34-21)16-10-11-28-22(27)29-16)12-6-4-9-15(17(12)26)31-35(32,33)20-13(24)7-5-8-14(20)25/h4-11,31H,1-3H3,(H2,27,28,29)	"AuxInfo=1/1/N:1,3,4,10,21,9,20,22,11,29,30,8,18,23,12,28,25,7,27,17,5,32,2,19,24,26,33,31,34,6,13,15,16,35,14/E:(1,2,3)(7,8)(13,14)(24,25)(32,33)/CRV:35.6/rA:35CCCCCNCCCCCCNSOOCCFCCCCFCFCCCCNCNNS/rB:s1;s2;s2;s2;d5;s6;s7;d8;s9;d10;s11;s12;s13;d14;d14;s14;d17;s18;s18;d20;s21;s17d22;s23;s8d12;s25;d7;s27;d28;s29;d30;s31;s32;s28d32;s5s27;/rC:;;;;;;;;;;;;;;;;;;;;;;;;;;;;;;;;;;;"	P15056_WT	P15056	WT	CHEMBL3578336;CHEMBL3578338;CHEMBL2340072;CHEMBL3804128;CHEMBL3991637;CHEMBL3804126;CHEMBL4738318;CHEMBL4728041;CHEMBL3855997;CHEMBL3804129;CHEMBL3804127;CHEMBL3578907;Klaeger2017.assay;CHEMBL4329882;CHEMBL4194744;CHEMBL4194745	PMID:24900673	2013.0	PMID:25965804;PMID:25965804;PMID:24900673;PMID:27085672;PMID:29191878;PMID:27085672;PMID:33601311;PMID:32781217;PMID:27774137;PMID:27085672;PMID:27085672;PMID:25965804;DOI:10.1126/science.aan4368;PMID:30613326;PMID:29461827;PMID:29461827	2015;2015;2013;2016;2017;2016;2021;2020;2016;2016;2016;2015;2017;2018;2018;2018	1;1;1;0;0;1;1;1;1;1;1;1;0;1;1;1	0;0;0;1;0;0;0;0;0;0;0;0;0;0;0;0	0;0;0;0;1;0;0;0;0;0;0;0;0;0;0;0	0	0;0;0;0;0;0;0;0;0;0;0;0;1;0;0;0		=	8.010; 7.960; 8.100; 6.280; 7.660; 9.400; 9.150; 9.300; 8.050; 9.000; 9.000; 8.220; 7.678; 8.300; 9.100; 8.400	8.35	0.779	0.201	16.0	8.26	0.591	P06	5csw;6v2u;4xv2;5hie
BFTHMXHAOYUDNL_on_P41182_WT	Low	ChEMBL30	CHEMBL4071527	CCNc1cc(-c2cnccc2)nc2ccnn12	BFTHMXHAOYUDNL	BFTHMXHAOYUDNL-UHFFFAOYSA-N	InChI=1S/C13H13N5/c1-2-15-13-8-11(10-4-3-6-14-9-10)17-12-5-7-16-18(12)13/h3-9,15H,2H2,1H3	"AuxInfo=1/0/N:1,2,11,12,15,10,16,5,8,7,6,14,4,9,3,17,13,18/rA:18CCNCCCCCNCCCNCCCNN/rB:s1;s2;s3;d4;s5;s6;d7;s8;d9;s10;s7d11;d6;s13;d14;s15;d16;s4s14s17;/rC:;;;;;;;;;;;;;;;;;;"	P41182_WT	P41182	WT	CHEMBL4015779	PMID:28485934	2017.0	PMID:28485934	2017	0	0	1	0	0		=	3.162	3.162	0.0	0.0	1.0	3.162	0.0	8HH	5n1x
BFTKDWYIRJGJCA_on_Q92793_WT	High	ChEMBL30	CHEMBL3814595;CHEMBL3814595;CHEMBL3814752;CHEMBL3814752;CHEMBL3814752;CHEMBL3814752;CHEMBL3814752;CHEMBL3814752	CC1CC(=O)Nc2c(N1)c(-c1cc3c(cc1)n(C)nc3-c1cn(C)nc1)ccc2	BFTKDWYIRJGJCA	BFTKDWYIRJGJCA-UHFFFAOYSA-N	InChI=1S/C22H22N6O/c1-13-9-20(29)25-18-6-4-5-16(22(18)24-13)14-7-8-19-17(10-14)21(26-28(19)3)15-11-23-27(2)12-15/h4-8,10-13,24H,9H2,1-3H3,(H,25,29)	"AuxInfo=1/1/N:1,24,18,28,27,29,16,15,3,12,26,22,2,11,21,10,13,7,14,4,20,8,25,9,6,19,23,17,5/rA:29CCCCONCCNCCCCCCCNCNCCCNCNCCCC/rB:s1;s2;s3;d4;s4;s6;d7;s2s8;s8;s10;d11;s12;d13;s14;s11d15;s14;s17;s17;s13d19;s20;d21;s22;s23;s23;s21d25;d10;s27;s7d28;/rC:;;;;;;;;;;;;;;;;;;;;;;;;;;;;;"	Q92793_WT	Q92793	WT	CHEMBL3817157;CHEMBL3817157;CHEMBL3817163;CHEMBL3817163;CHEMBL3817161;CHEMBL3817161;CHEMBL4032869;CHEMBL4032869	PMID:27190605	2016.0	PMID:27190605;PMID:27190605;PMID:27190605;PMID:27190605;PMID:27190605;PMID:27190605;PMID:29155580;PMID:29155580	2016;2016;2016;2016;2016;2016;2017;2017	1;1;0;0;0;0;1;1	0;0;0;0;1;1;0;0	0;0;1;1;0;0;0;0	0	0		=	5.470; 5.470; 7.520; 7.520; 6.520; 6.520; 7.520; 7.520	6.758	0.848	0.321	8.0	7.02	0.5	69E	5i8g
BFTPDUXUTFGDLP_on_P00533_WT	High	Sharma2016;ChEMBL30;Merget2017;Christmann2016	10012250;CHEMBL1090356;Merget2017.compound.367;Christmann2016.compound.221	O=C(Cc1ccccc1)Nc1cc(-c2c(-c3nc(Nc4ccc(N5CCOCC5)cc4)ncc3)n3ccsc3n2)ccc1	BFTPDUXUTFGDLP	BFTPDUXUTFGDLP-UHFFFAOYSA-N	InChI=1S/C33H29N7O2S/c41-29(21-23-5-2-1-3-6-23)35-26-8-4-7-24(22-26)30-31(40-17-20-43-33(40)38-30)28-13-14-34-32(37-28)36-25-9-11-27(12-10-25)39-15-18-42-19-16-39/h1-14,17,20,22H,15-16,18-19,21H2,(H,35,41)(H,34,36,37)	"AuxInfo=1/1/N:7,6,8,42,5,9,41,43,21,31,22,30,34,33,25,29,36,26,28,37,3,12,4,13,20,11,23,16,2,14,15,18,39,32,10,19,17,40,24,35,1,27,38/E:(2,3)(5,6)(9,10)(11,12)(15,16)(18,19)/rA:43OCCCCCCCCNCCCCCCNCNCCCCNCCOCCCCNCCNCCSCNCCC/rB:d1;s2;s3;d4;s5;d6;s7;s4d8;s2;s10;d11;s12;s13;d14;s15;d16;s17;s18;s19;d20;s21;d22;s23;s24;s25;s26;s27;s24s28;s23;s20d30;d18;s32;s16d33;s15;s35;d36;s37;s35s38;s14d39;d13;s41;…	P00533_WT	P00533	WT	Sharma2016.assay;CHEMBL2065348;Merget2017.assay;Christmann2016.assay	PMID:20346655	2010.0	PMID:21336281;PMID:24900482;DOI:10.1021/ci400709d;DOI:10.1038/nchembio.530	2011;2012;2011;2011	0	0	0	0;1;0;1	1;0;1;0		=	7.500; 7.500; 7.500; 7.500	7.5	0.0	0.0	4.0	7.5	0.0	ITI	3lzb
BFUVXHIKTHZHOZ_on_O60885_WT	High	ChEMBL30	CHEMBL4207810	Cc1ccc(N(C)C(=O)c2ccc3c(c2)N(C2CC2)C(C)C(=O)N3C)cc1	BFUVXHIKTHZHOZ	BFUVXHIKTHZHOZ-UHFFFAOYSA-N	InChI=1S/C22H25N3O2/c1-14-5-8-17(9-6-14)23(3)22(27)16-7-12-19-20(13-16)25(18-10-11-18)15(2)21(26)24(19)4/h5-9,12-13,15,18H,10-11H2,1-4H3	"AuxInfo=1/0/N:1,21,7,25,3,27,11,4,26,18,19,12,15,2,20,10,5,17,13,14,22,8,6,24,16,23,9/E:(5,6)(8,9)(10,11)/rA:27CCCCCNCCOCCCCCCNCCCCCCONCCC/rB:s1;d2;s3;d4;s5;s6;s6;d8;s8;d10;s11;d12;s13;s10d14;s14;s16;s17;s17s18;s16;s20;s20;d22;s13s22;s24;s5;s2d26;/rC:;;;;;;;;;;;;;;;;;;;;;;;;;;;"	O60885_WT	O60885	WT	CHEMBL4198470	PMID:29525435	2018.0	PMID:29525435	2018	1	0	0	0	0		=	7.970	7.97	0.0	0.0	1.0	7.97	0.0	8XX	5you
BFVNEYDCFJNLGN_on_P30556_WT	High	ExCAPE-DB;ChEMBL30	9826191;CHEMBL159096	CCc1nc(CC)c2CCC(=O)N(Cc3ccc(-c4ccccc4-c4n[nH]nn4)cc3)c2c1	BFVNEYDCFJNLGN	BFVNEYDCFJNLGN-UHFFFAOYSA-N	InChI=1S/C26H26N6O/c1-3-19-15-24-22(23(4-2)27-19)13-14-25(33)32(24)16-17-9-11-18(12-10-17)20-7-5-6-8-21(20)26-28-30-31-29-26/h5-12,15H,3-4,13-14,16H2,1-2H3,(H,28,29,30,31)	"AuxInfo=1/1/N:1,7,2,6,21,22,20,23,16,31,17,30,9,10,33,14,15,18,3,19,24,8,5,32,11,25,4,26,29,27,28,13,12/E:(9,10)(11,12)(28,29)(30,31)/rA:33CCCNCCCCCCCONCCCCCCCCCCCCNNNNCCCC/rB:s1;s2;d3;s4;s5;s6;d5;s8;s9;s10;d11;s11;s13;s14;d15;s16;d17;s18;d19;s20;d21;s22;s19d23;s24;d25;s26;s27;s25d28;s18;s15d30;s8s13;s3d32;/rC:;;;;;;;;;;;;;;;;;;;;;;;;;;;;;;;;;"	P30556_WT	P30556	WT	PubChemAID:781011;CHEMBL2447588	PMID:24113240	2013.0	PubChemAID:781011;PMID:24113240	2014;2013	0	0	0	0;1	1;0		=	9.300; 9.300	9.3	0.0	0.0	2.0	9.3	0.0	ZD7	4yay
BFYIZQONLCFLEV_on_P11511_WT	High	ExCAPE-DB;ChEMBL30;ChEMBL30;ChEMBL30;ChEMBL30;ChEMBL30;ChEMBL30;ChEMBL30	60198;CHEMBL1200374;CHEMBL1200374;CHEMBL1200374;CHEMBL1200374;CHEMBL1200374;CHEMBL1200374;CHEMBL1200374	C=C1CC2C(CCC3(C)C(=O)CCC23)C2(C)C=CC(=O)C=C12	BFYIZQONLCFLEV	BFYIZQONLCFLEV-UHFFFAOYSA-N	InChI=1S/C20H24O2/c1-12-10-14-15-4-5-18(22)20(15,3)9-7-16(14)19(2)8-6-13(21)11-17(12)19/h6,8,11,14-16H,1,4-5,7,9-10H2,2-3H3	"AuxInfo=1/0/N:1,16,9,13,12,18,6,17,7,3,21,2,19,4,14,5,22,10,15,8,20,11/rA:22CCCCCCCCCCOCCCCCCCCOCC/rB:d1;s2;s3;s4;s5;s6;s7;s8;s8;d10;s10;s12;s4s8s13;s5;s15;s15;w?17;s18;d19;s19;s2s15w?21;/rC:;;;;;;;;;;;;;;;;;;;;;;"	P11511_WT	P11511	WT	PubChemAID:743083;CHEMBL3414091;CHEMBL4406484;CHEMBL4022281;CHEMBL3414093;CHEMBL2185145;CHEMBL3755855;CHEMBL3756944	PMID:22951074	2012.0	PubChemAID:743083;PMID:25277066;PMID:32302132;PMID:28512028;PMID:25277066;PMID:22951074;PMID:26469743;PMID:26469743	2013;2014;2020;2017;2014;2012;2015;2015	0;1;0;1;1;1;0;1	0	0	0;0;1;0;0;0;1;0	1;0;0;0;0;0;0;0		=	7.375; 7.300; 7.580; 7.370; 6.050; 7.300; 7.990; 6.640	7.201	0.557	0.211	8.0	7.335	0.143	EXM	3s7s
BFZXMIUWGSTUAL_on_P78536_WT	Medium	ChEMBL30	CHEMBL468690	O=C(O)C1CC12CC(c1ccc(OCc3cc(-c4ccccc4)nc4ccccc34)cc1)NC2=O	BFZXMIUWGSTUAL	BFZXMIUWGSTUAL-UHFFFAOYSA-N	InChI=1S/C29H24N2O4/c32-27(33)23-15-29(23)16-26(31-28(29)34)19-10-12-21(13-11-19)35-17-20-14-25(18-6-2-1-3-7-18)30-24-9-5-4-8-22(20)24/h1-14,23,26H,15-17H2,(H,31,34)(H,32,33)	"AuxInfo=1/1/N:21,20,22,28,27,19,23,29,26,10,32,11,31,16,5,7,14,18,9,15,12,30,4,25,17,8,2,34,6,24,33,1,3,35,13/E:(2,3)(6,7)(10,11)(12,13)(32,33)/rA:35OCOCCCCCCCCCOCCCCCCCCCCNCCCCCCCCNCO/rB:d1;s2;s2;s4;s4s5;s6;s7;s8;d9;s10;d11;s12;s13;s14;d15;s16;s17;d18;s19;d20;s21;s18d22;d17;s24;d25;s26;d27;s28;s15s25d29;s12;s9d31;s8;s6s33;d34;/rC:;;;;;;;;;;;;;;;;;;;;;;;;;;;;;;;;;;;"	P78536_WT	P78536	WT	CHEMBL1019003	PMID:19054672	2009.0	PMID:19054672	2009	0	0	0	1	0		=	6.840	6.84	0.0	0.0	1.0	6.84	0.0	642	3ewj
BGCGXOOJJMGOQV_on_O14744_WT	High	ChEMBL30	CHEMBL571319	COc1ccc(C2(C34CC5CC(CC(C5)C3)C4)N=C(N)N(C)C2=O)cc1	BGCGXOOJJMGOQV	BGCGXOOJJMGOQV-UHFFFAOYSA-N	InChI=1S/C21H27N3O2/c1-24-18(25)21(23-19(24)22,16-3-5-17(26-2)6-4-16)20-10-13-7-14(11-20)9-15(8-13)12-20/h3-6,13-15H,7-12H2,1-2H3,(H2,22,23)	"AuxInfo=1/1/N:22,1,5,25,4,26,11,13,15,17,9,16,12,10,14,6,3,23,19,8,7,20,18,21,24,2/E:(3,4)(5,6)(7,8,9)(10,11,12)(13,14,15)/rA:26COCCCCCCCCCCCCCCCNCNNCCOCC/rB:s1;s2;d3;s4;d5;s6;s7;s8;s9;s10;s11;s12;s13;s10s14;s8s14;s8s12;s7;w?18;s19;s19;s21;s7s21;d23;s6;s3d25;/rC:;;;;;;;;;;;;;;;;;;;;;;;;;;"	O14744_WT	O14744	WT	CHEMBL4622707	PMID:32944135	2020.0	PMID:32944135	2020	0	1	0	0	0		=	5.340	5.34	0.0	0.0	1.0	5.34	0.0	QL1	6uxx
BGCGXOOJJMGOQV_on_Q9BQA1_WT	Low	ChEMBL30	CHEMBL585128;CHEMBL571319	COc1ccc(C2(C34CC5CC(CC(C5)C3)C4)N=C(N)N(C)C2=O)cc1	BGCGXOOJJMGOQV	BGCGXOOJJMGOQV-UHFFFAOYSA-N	InChI=1S/C21H27N3O2/c1-24-18(25)21(23-19(24)22,16-3-5-17(26-2)6-4-16)20-10-13-7-14(11-20)9-15(8-13)12-20/h3-6,13-15H,7-12H2,1-2H3,(H2,22,23)	"AuxInfo=1/1/N:22,1,5,25,4,26,11,13,15,17,9,16,12,10,14,6,3,23,19,8,7,20,18,21,24,2/E:(3,4)(5,6)(7,8,9)(10,11,12)(13,14,15)/rA:26COCCCCCCCCCCCCCCCNCNNCCOCC/rB:s1;s2;d3;s4;d5;s6;s7;s8;s9;s10;s11;s12;s13;s10s14;s8s14;s8s12;s7;w?18;s19;s19;s21;s7s21;d23;s6;s3d25;/rC:;;;;;;;;;;;;;;;;;;;;;;;;;;"	Q9BQA1_WT	Q9BQA1	WT	CHEMBL4622706	PMID:32944135	2020.0	PMID:32944135	2020	0	1	0	0	0		=	5.510; 7.800	6.655	1.145	1.145	2.0	6.655	1.145	QL1	6uxx
BGDGHNSKANYMHF_on_P0A0K8_WT	High	ChEMBL30	CHEMBL1923438;CHEMBL1923440;CHEMBL1923439	Cc1c(Cl)c(Cl)c(C(=O)NC2CCN(c3ncc(C(=O)O)s3)CC2F)[nH]1	BGDGHNSKANYMHF	BGDGHNSKANYMHF-UHFFFAOYSA-N	InChI=1S/C15H15Cl2FN4O3S/c1-6-10(16)11(17)12(20-6)13(23)21-8-2-3-22(5-7(8)18)15-19-4-9(26-15)14(24)25/h4,7-8,20H,2-3,5H2,1H3,(H,21,23)(H,24,25)	"AuxInfo=1/1/N:1,12,13,17,23,2,24,11,18,3,5,7,8,19,15,4,6,25,16,26,10,14,9,20,21,22/E:(24,25)/rA:26CCCClCClCCONCCCNCNCCCOOSCCFN/rB:s1;d2;s3;s3;s5;d5;s7;d8;s8;s10;s11;s12;s13;s14;d15;s16;d17;s18;d19;s19;s15s18;s14;s11s23;s24;s2s7;/rC:;;;;;;;;;;;;;;;;;;;;;;;;;;"	P0A0K8_WT	P0A0K8	WT	CHEMBL1926187	PMID:22041057	2011.0	PMID:22041057	2011	1	0	0	0	0		=	7.460; 8.400; 6.960	7.607	0.597	0.422	3.0	7.46	0.5	07N	3ttz
BGECSWGTDIXGJY_on_P00742_WT	Medium	ChEMBL30	CHEMBL474678	O=C(Nc1ccc(-n2ccccc2=O)cn1)C1CC(O)(c2c(F)cc(F)cc2)CN1C(=O)Nc1ccc(Cl)cc1	BGECSWGTDIXGJY	BGECSWGTDIXGJY-UHFFFAOYSA-N	InChI=1S/C28H22ClF2N5O4/c29-17-4-7-19(8-5-17)33-27(39)36-16-28(40,21-10-6-18(30)13-22(21)31)14-23(36)26(38)34-24-11-9-20(15-32-24)35-12-2-1-3-25(35)37/h1-13,15,23,40H,14,16H2,(H,33,39)(H,32,34,38)	"AuxInfo=1/1/N:11,10,12,36,39,27,35,40,6,28,5,9,24,18,15,29,37,25,34,7,21,22,17,4,13,2,31,19,38,26,23,16,33,3,8,30,14,1,32,20/E:(4,5)(7,8)/rA:40OCNCCCCNCCCCCOCNCCCOCCFCCFCCCNCONCCCCClCC/rB:d1;s2;s3;d4;s5;d6;s7;s8;d9;s10;d11;s8s12;d13;s7;s4d15;s2;s17;s18;s19;s19;d21;s22;s22;d24;s25;s25;s21d27;s19;s17s29;s30;d31;s31;s33;d34;s35;d36;s37;s37;s34d39;/rC:;;;;;;;;;;;;;;;;;;;;;;;;;;;;;;;;;;;;;;;;"	P00742_WT	P00742	WT	CHEMBL1273257	PMID:19231206	2009.0	PMID:20503967	2010	1	0	0	0	0		=	10.000	10.0	0.0	0.0	1.0	10.0	0.0	L1C	2w3i
BGJREFNVLIBEOU_on_Q93009_WT	High	ChEMBL30	CHEMBL4069137	CN1CCC(c2noc(-c3ccc(O)cc3)n2)CC1	BGJREFNVLIBEOU	BGJREFNVLIBEOU-UHFFFAOYSA-N	InChI=1S/C14H17N3O2/c1-17-8-6-10(7-9-17)13-15-14(19-16-13)11-2-4-12(18)5-3-11/h2-5,10,18H,6-9H2,1H3	"AuxInfo=1/0/N:1,11,16,12,15,4,18,3,19,5,10,13,6,9,17,7,2,14,8/E:(2,3)(4,5)(6,7)(8,9)/rA:19CNCCCCNOCCCCCOCCNCC/rB:s1;s2;s3;s4;s5;d6;s7;s8;s9;d10;s11;d12;s13;s13;s10d15;s6d9;s5;s2s18;/rC:;;;;;;;;;;;;;;;;;;;"	Q93009_WT	Q93009	WT	CHEMBL4033115;CHEMBL4033114	PMID:29166018	2017.0	PMID:29166018	2017	1;0	0	0;1	0	0		=	4.100; 4.920	4.51	0.41	0.41	2.0	4.51	0.41	AJJ	5whc
BGKFPRIGXAVYNX_on_P35439_WT	Medium	ChEMBL30	CHEMBL50267	O=C(O)c1nc2c(c(O)c1)c(Cl)cc(Cl)c2	BGKFPRIGXAVYNX	BGKFPRIGXAVYNX-UHFFFAOYSA-N	InChI=1S/C10H5Cl2NO3/c11-4-1-5(12)9-6(2-4)13-7(10(15)16)3-8(9)14/h1-3H,(H,13,14)(H,15,16)	"AuxInfo=1/1/N:13,16,10,14,11,6,4,8,7,2,15,12,5,9,1,3/E:(15,16)/rA:16OCOCNCCCOCCClCCClC/rB:d1;s2;s2;d4;s5;d6;s7;s8;s4d8;s7;s11;d11;s13;s14;s6d14;/rC:;;;;;;;;;;;;;;;;"	P35439_WT	P35439	WT	CHEMBL749381;CHEMBL752484;CHEMBL752502;CHEMBL746732;CHEMBL751880;CHEMBL748567	PMID:2147957	1990.0	DOI:10.1016/S0960-894X(00)80096-7;PMID:12565947;PMID:14695840;PMID:1326635;PMID:10395489;DOI:10.1016/S0960-894X(01)81105-7	1993;2003;2004;1992;1999;1991	0;1;0;1;0;1	0;0;0;0;1;0	0	1;0;1;0;0;0	0		=	7.400; 7.050; 7.050; 6.070; 6.480; 6.850	6.817	0.432	0.193	6.0	6.95	0.275	DK1	1pbq
BGKRQXRINOKEMF_on_O14965_WT	Medium	ChEMBL30	CHEMBL1258459;CHEMBL1257180;CHEMBL1230201	CCC(NC(=O)c1cc2c(s1)c(NC(=O)c1ccc(N3CCN(C)CC3)cc1)n[nH]2)c1ccccc1	BGKRQXRINOKEMF	BGKRQXRINOKEMF-UHFFFAOYSA-N	InChI=1S/C27H30N6O2S/c1-3-21(18-7-5-4-6-8-18)28-27(35)23-17-22-24(36-23)25(31-30-22)29-26(34)19-9-11-20(12-10-19)33-15-13-32(2)14-16-33/h4-12,17,21H,3,13-16H2,1-2H3,(H,28,35)(H2,29,30,31,34)	"AuxInfo=1/1/N:1,24,2,34,33,35,32,36,17,28,18,27,22,25,21,26,8,31,16,19,3,9,7,10,12,14,5,4,13,30,29,23,20,15,6,11/E:(5,6)(7,8)(9,10)(11,12)(13,14)(15,16)/rA:36CCCNCOCCCCSCNCOCCCCNCCNCCCCCNNCCCCCC/rB:s1;s2;s3;s4;d5;s5;d7;s8;d9;s7s10;s10;s12;s13;d14;s14;d16;s17;d18;s19;s20;s21;s22;s23;s23;s20s25;s19;s16d27;d12;s9s29;s3;d31;s32;d33;s34;s31d35;/rC:;;;;;;;;;;;;;;;;;;;;;;;;;;;;;;;;;;;;"	O14965_WT	O14965	WT	CHEMBL1260146	PMID:20817473	2010.0	PMID:20817473	2010	1	0	0	0	0		=	7.510; 8.000; 8.050	7.853	0.244	0.172	3.0	8.0	0.05	400	2xru
BGLAMEXMBJAJBI_on_Q6P179_WT	Medium	ChEMBL30	CHEMBL3559780	COc1c(S(=O)(=O)Nc2ccc(C(F)(F)F)cc2N2CCCCC2)cc(C(=O)O)cc1	BGLAMEXMBJAJBI	BGLAMEXMBJAJBI-UHFFFAOYSA-N	InChI=1S/C20H21F3N2O5S/c1-30-17-8-5-13(19(26)27)11-18(17)31(28,29)24-15-7-6-14(20(21,22)23)12-16(15)25-9-3-2-4-10-25/h5-8,11-12,24H,2-4,9-10H2,1H3,(H,26,27)	"AuxInfo=1/1/N:1,22,21,23,30,11,10,31,20,24,25,17,26,12,9,18,3,4,27,13,14,15,16,8,19,28,29,6,7,2,5/E:(3,4)(9,10)(21,22,23)(26,27)(28,29)/CRV:31.6/rA:31COCCSOONCCCCCFFFCCNCCCCCCCCOOCC/rB:s1;s2;d3;s4;d5;d5;s5;s8;d9;s10;d11;s12;s13;s13;s13;s12;s9d17;s18;s19;s20;s21;s22;s19s23;s4;d25;s26;d27;s27;s26;s3d30;/rC:;;;;;;;;;;;;;;;;;;;;;;;;;;;;;;;"	Q6P179_WT	Q6P179	WT	CHEMBL3562053	PubChemAID:1117289	2014.0	PubChemAID:1117289	2014	0	0	0	0	1		=	4.900	4.9	0.0	0.0	1.0	4.9	0.0	J2G	6ea4
BGQWILAWEWZMTG_on_P29473_WT	High	ChEMBL30	CHEMBL2430151;CHEMBL2430149;CHEMBL2430150	Cc1cc(N)nc(COCC(N)C(C)OCc2nc(N)cc(C)c2)c1	BGQWILAWEWZMTG	BGQWILAWEWZMTG-UHFFFAOYSA-N	InChI=1S/C18H27N5O2/c1-11-4-14(22-17(20)6-11)8-24-10-16(19)13(3)25-9-15-5-12(2)7-18(21)23-15/h4-7,13,16H,8-10,19H2,1-3H3,(H2,20,22)(H2,21,23)	"AuxInfo=1/1/N:1,23,14,25,24,3,21,8,16,10,2,22,13,7,17,11,4,19,12,5,20,6,18,9,15/rA:25CCCCNNCCOCCNCCOCCNCNCCCCC/rB:s1;d2;s3;s4;d4;s6;s7;s8;s9;s10;s11;s11;s13;s13;s15;s16;d17;s18;s19;d19;s21;s22;s17d22;s2d7;/rC:;;;;;;;;;;;;;;;;;;;;;;;;;"	P29473_WT	P29473	WT	CHEMBL2433966	PMID:23993333	2013.0	PMID:23993333	2013	0	0	0	1	0		=	4.750; 5.520; 5.590	5.287	0.381	0.269	3.0	5.52	0.07	Q13	4k5k
BGQWILAWEWZMTG_on_P29476_WT	High	ExCAPE-DB;ChEMBL30;ChEMBL30;ChEMBL30	71710903;CHEMBL2430149;CHEMBL2430151;CHEMBL2430150	Cc1cc(N)nc(COCC(N)C(C)OCc2cc(C)cc(N)n2)c1	BGQWILAWEWZMTG	BGQWILAWEWZMTG-UHFFFAOYSA-N	InChI=1S/C18H27N5O2/c1-11-4-14(22-17(20)6-11)8-24-10-16(19)13(3)25-9-15-5-12(2)7-18(21)23-15/h4-7,13,16H,8-10,19H2,1-3H3,(H2,20,22)(H2,21,23)	"AuxInfo=1/1/N:1,20,14,25,18,3,21,8,16,10,2,19,13,7,17,11,4,22,12,5,23,6,24,9,15/rA:25CCCCNNCCOCCNCCOCCCCCCCNNC/rB:s1;d2;s3;s4;d4;s6;s7;s8;s9;s10;s11;s11;s13;s13;s15;s16;d17;s18;s19;d19;s21;s22;s17d22;s2d7;/rC:;;;;;;;;;;;;;;;;;;;;;;;;;"	P29476_WT	P29476	WT	PubChemAID:772950;CHEMBL2433967;CHEMBL2433967;CHEMBL2433967	PMID:23993333	2013.0	PubChemAID:772950;PMID:23993333;PMID:23993333;PMID:23993333	2014;2013;2013;2013	0	0	0	0;1;1;1	1;0;0;0		=	7.432; 7.330; 6.420; 7.430	7.153	0.425	0.245	4.0	7.38	0.051	Q13	4k5g
BGRWOLNAPSRJIS_on_P56817_WT	High	ExCAPE-DB;ChEMBL30;ChEMBL30;ChEMBL30;ChEMBL30;ChEMBL30;ChEMBL30	67971878;CHEMBL3265330;CHEMBL3265337;CHEMBL3265338;CHEMBL3265335;CHEMBL3265335;CHEMBL3265330	NC1=NC2(CO1)c1cc(-c3cc(Cl)cnc3)ccc1OC1COCCC12	BGRWOLNAPSRJIS	BGRWOLNAPSRJIS-UHFFFAOYSA-N	InChI=1S/C19H18ClN3O3/c20-13-5-12(7-22-8-13)11-1-2-16-15(6-11)19(10-25-18(21)23-19)14-3-4-24-9-17(14)26-16/h1-2,5-8,14,17H,3-4,9-10H2,(H2,21,23)	"AuxInfo=1/1/N:17,18,25,24,11,8,16,14,22,5,9,10,12,26,7,19,21,2,4,13,1,15,3,23,6,20/rA:26NCNCCOCCCCCCClCNCCCCOCCOCCC/rB:s1;w?2;s3;s4;s2s5;s4;d7;s8;s9;d10;s11;s12;d12;s14;s10d15;d9;s17;s7d18;s19;s20;s21;s22;s23;s24;s4s21s25;/rC:;;;;;;;;;;;;;;;;;;;;;;;;;;"	P56817_WT	P56817	WT	PubChemAID:1142397;CHEMBL3265959;CHEMBL3265959;CHEMBL3265959;CHEMBL3265960;CHEMBL3265959;CHEMBL3265960	PMID:24780121	2014.0	PubChemAID:1142397;PMID:24780121;PMID:24780121;PMID:24780121;PMID:24780121;PMID:24780121;PMID:24780121	2015;2014;2014;2014;2014;2014;2014	0;1;1;1;1;1;1	0	0	0	1;0;0;0;0;0;0		=	5.114; 6.960; 5.110; 4.770; 6.890; 6.000; 7.700	6.078	1.045	0.427	7.0	6.0	0.89	2X4	4pzw;4pzx
BGTNSFBYQMPTOK_on_Q96RI1_WT	High	ExCAPE-DB;ChEMBL30	53325376;CHEMBL1642360	O=C(O)c1ccc2nc(-c3ccc(Cl)cc3)n(C(C(=O)NC3CCCCC3)C3CCCCC3)c2c1	BGTNSFBYQMPTOK	BGTNSFBYQMPTOK-UHFFFAOYSA-N	InChI=1S/C28H32ClN3O3/c29-21-14-11-19(12-15-21)26-31-23-16-13-20(28(34)35)17-24(23)32(26)25(18-7-3-1-4-8-18)27(33)30-22-9-5-2-6-10-22/h11-18,22,25H,1-10H2,(H,30,33)(H,34,35)	"AuxInfo=1/1/N:31,25,30,32,24,26,29,33,23,27,11,16,5,12,15,6,35,28,10,4,13,22,7,34,18,9,19,2,14,21,8,17,20,1,3/E:(3,4)(5,6)(7,8)(9,10)(11,12)(14,15)(34,35)/rA:35OCOCCCCNCCCCCClCCNCCONCCCCCCCCCCCCCC/rB:d1;s2;s2;d4;s5;d6;s7;d8;s9;d10;s11;d12;s13;s13;s10d15;s9;s17;s18;d19;s19;s21;s22;s23;s24;s25;s22s26;s18;s28;s29;s30;s31;s28s32;s7s17;s4d34;/rC:;;;;;;;;;;;;;;;;;;;;;;;;;;;;;;;;;;;"	Q96RI1_WT	Q96RI1	WT	PubChemAID:550872;CHEMBL1647427	PMID:21134747	2011.0	PubChemAID:550872;PMID:21134747	2011	0;1	0	0	0	1;0		=	5.243; 5.240	5.242	0.002	0.002	2.0	5.242	0.002	OKH	3okh
BGUXFAITPCEERX_on_I6YFP0_WT	High	ChEMBL30	CHEMBL3614069	CC1(O)C(O)C(COS(=O)(=O)NC(=O)CCCCC2SCC3NC(=O)NC32)OC1n1cnc2c(N)ncnc21	BGUXFAITPCEERX	BGUXFAITPCEERX-UHFFFAOYSA-N	InChI=1S/C21H30N8O8S2/c1-21(33)16(31)11(37-19(21)29-9-25-15-17(22)23-8-24-18(15)29)6-36-39(34,35)28-13(30)5-3-2-4-12-14-10(7-38-12)26-20(32)27-14/h8-12,14,16,19,31,33H,2-7H2,1H3,(H,28,30)(H2,22,23,24)(H2,26,27,32)	"AuxInfo=1/1/N:1,17,16,18,15,7,21,37,31,22,6,19,13,27,33,4,34,39,29,24,2,35,36,38,32,23,26,12,30,14,5,25,3,10,11,8,28,20,9/E:(34,35)/CRV:39.6/rA:39CCOCOCCOSOONCOCCCCCSCCNCONCOCNCNCCNNCNC/rB:s1;s2;s2;s4;s4;s6;s7;s8;d9;d9;s9;s12;d13;s13;s15;s16;s17;s18;s19;s20;s21;s22;s23;d24;s24;s19s22s26;s6;s2s28;s29;s30;d31;s32;d33;s34;s34;d36;s37;s30s33d38;/rC:;;;;;;;;;;;;;;;;;;;;;;;;;;;;;;;;;;;;;;;"	I6YFP0_WT	I6YFP0	WT	CHEMBL3615835	PMID:26299766	2015.0	PMID:26299766	2015	0	0	1	0	0		=	9.110	9.11	0.0	0.0	1.0	9.11	0.0	44N	4xu0
BGVLELSCIHASRV_on_P49759_WT	High	ChEMBL30	CHEMBL408982;CHEMBL1349996;CHEMBL1349996;CHEMBL408982;CHEMBL408982	CCN1C(=CC(C)=O)Sc2c1cc(OC)cc2	BGVLELSCIHASRV	BGVLELSCIHASRV-UHFFFAOYSA-N	InChI=1S/C13H15NO2S/c1-4-14-11-8-10(16-3)5-6-12(11)17-13(14)7-9(2)15/h5-8H,4H2,1-3H3	"AuxInfo=1/0/N:1,7,15,2,16,17,5,12,6,13,11,10,4,3,8,14,9/rA:17CCNCCCCOSCCCCOCCC/rB:s1;s2;s3;w?4;s5;s6;d6;s4;s9;s3d10;s11;d12;s13;s14;s13;s10d16;/rC:;;;;;;;;;;;;;;;;;"	P49759_WT	P49759	WT	CHEMBL4016849;CHEMBL4728320;CHEMBL4728314;CHEMBL4014111;CHEMBL3382860	PMID:19837585	2009.0	PMID:28561591;PMID:32787076;PMID:32787076;PMID:28692292;PMID:25221649	2017;2020;2020;2017;2014	1;0;0;1;1	0	0;1;0;0;0	0;0;1;0;0	0		=	7.310; 7.120; 6.680; 7.770; 6.770	7.13	0.393	0.197	5.0	7.12	0.35	EAE	6yte;6ytd
BGVLELSCIHASRV_on_P49760_WT	Medium	ChEMBL30	CHEMBL408982	CCN1C(=CC(C)=O)Sc2c1cc(OC)cc2	BGVLELSCIHASRV	BGVLELSCIHASRV-UHFFFAOYSA-N	InChI=1S/C13H15NO2S/c1-4-14-11-8-10(16-3)5-6-12(11)17-13(14)7-9(2)15/h5-8H,4H2,1-3H3	"AuxInfo=1/0/N:1,7,15,2,16,17,5,12,6,13,11,10,4,3,8,14,9/rA:17CCNCCCCOSCCCCOCCC/rB:s1;s2;s3;w?4;s5;s6;d6;s4;s9;s3d10;s11;d12;s13;s14;s13;s10d16;/rC:;;;;;;;;;;;;;;;;;"	P49760_WT	P49760	WT	CHEMBL1039034	PMID:19837585	2009.0	PMID:19837585	2009	0	0	1	0	0		=	7.020	7.02	0.0	0.0	1.0	7.02	0.0	EAE	6fyi
BGVLELSCIHASRV_on_P49761_WT	High	ChEMBL30	CHEMBL1349996	CCN1C(=CC(C)=O)Sc2c1cc(OC)cc2	BGVLELSCIHASRV	BGVLELSCIHASRV-UHFFFAOYSA-N	InChI=1S/C13H15NO2S/c1-4-14-11-8-10(16-3)5-6-12(11)17-13(14)7-9(2)15/h5-8H,4H2,1-3H3	"AuxInfo=1/0/N:1,7,15,2,16,17,5,12,6,13,11,10,4,3,8,14,9/rA:17CCNCCCCOSCCCCOCCC/rB:s1;s2;s3;w?4;s5;s6;d6;s4;s9;s3d10;s11;d12;s13;s14;s13;s10d16;/rC:;;;;;;;;;;;;;;;;;"	P49761_WT	P49761	WT	CHEMBL4728282;CHEMBL4728321;CHEMBL4728317	PMID:19837585	2009.0	PMID:32787076	2020	0	0	1;1;0	0;0;1	0		=	6.000; 5.110; 5.280	5.463	0.386	0.273	3.0	5.28	0.17	EAE	6ytw;6yty
[truncated: 9,094 more rows]
